# Supplementary material for: A Fungal Secretome Adapted for Stress Enabled a Radical Wood Decay Mechanism
Source: mBio. 2021 Aug 17;12(4):e02040-21. doi: 10.1128/mBio.02040-21 (PMC8406313; doi:10.1128/mBio.02040-21)
Supplement: DATA SET S1 [file mbio.02040-21-sd001.xlsx]

## Sheet: GHs changes
	GH proteins (α-D-galactosidase and α-L-arabinofuranosidases) detected, intensities and changes after oxidative treatment
	Legend
	Significantly degraded	Significantly oxidized	Most highly expressed in non-treated sample
	R. placenta	Protein IDs	Majority protein IDs	Accession	log2FC	pvalue	log10P	avg_control	avg_treat	Quartile
	GH51	jgi|Pospl1|100251;jgi|Pospl1|127046	jgi|Pospl1|100251;jgi|Pospl1|127046	jgi|Pospl1|100251	2.95639	0.0852417	-1.06935	-3.53692	-0.580528	Q3
	GH27	jgi|Pospl1|98662	jgi|Pospl1|98662	jgi|Pospl1|98662	3.01242	0.00460473	-2.3368	-1.90011	1.11231	Q3
		jgi|Pospl1|120395	jgi|Pospl1|120395	jgi|Pospl1|120395	2.53614	0.143689	-0.842577	-4.06894	-1.53281	Q4
		jgi|Pospl1|128150	jgi|Pospl1|128150	jgi|Pospl1|128150	6.03672	0.00578487	-2.23771	-5.7709	0.265824	Q4
	T. reesei	Protein IDs	Majority protein IDs	Accession	log2FC	pvalue	log10P	avg_control	avg_treat	Quartile
	GH27	Trire2_JGI_027259jgi|Trire2|27259|gw1.30.22.1	Trire2_JGI_027259jgi|Trire2|27259|gw1.30.22.1	jgi|Trire2|27259|gw1.30.22.1	0.411353	0.597997	-0.223301	-4.60798	-4.19663	Q4
		Trire2_JGI_059391jgi|Trire2|59391|e_gw1.6.87.1	Trire2_JGI_059391jgi|Trire2|59391|e_gw1.6.87.1	jgi|Trire2|59391|e_gw1.6.87.1	-0.124084	0.934766	-0.0292971	-3.35427	-3.47835	Q3
		Trire2_JGI_072704jgi|Trire2|72704|kg2.C_scaffold_30000003	Trire2_JGI_072704jgi|Trire2|72704|kg2.C_scaffold_30000003	jgi|Trire2|72704|kg2.C_scaffold_30000003	1.72688	0.348456	-0.457852	-5.88453	-4.15765	Q4
		Trire2_JGI_055999jgi|Trire2|55999|e_gw1.2.890.1	Trire2_JGI_055999jgi|Trire2|55999|e_gw1.2.890.1	jgi|Trire2|55999|e_gw1.2.890.1	-2.79342	0.00314353	-2.50258	1.28603	-1.5074	Q2
		Trire2_JGI_072632jgi|Trire2|72632|kg2.C_scaffold_3000067	Trire2_JGI_072632jgi|Trire2|72632|kg2.C_scaffold_3000067	jgi|Trire2|72632|kg2.C_scaffold_3000067	8.01183	5.6213e-05	-4.25016	-0.547908	7.46392	Q2
	GH36	Trire2_JGI_124016jgi|Trire2|124016|estExt_fgenesh5_pg.C_300077	Trire2_JGI_124016jgi|Trire2|124016|estExt_fgenesh5_pg.C_300077	jgi|Trire2|124016|estExt_fgenesh5_pg.C_300077	0.366006	0.309354	-0.509544	3.4793	3.84531	Q1
	GH54	Trire2_JGI_055319jgi|Trire2|55319|e_gw1.2.255.1	Trire2_JGI_055319jgi|Trire2|55319|e_gw1.2.255.1	jgi|Trire2|55319|e_gw1.2.255.1	1.68481	0.0722229	-1.14132	5.29381	6.97862	Q1
		Trire2_JGI_123283jgi|Trire2|123283|estExt_fgenesh5_pg.C_190214	Trire2_JGI_123283jgi|Trire2|123283|estExt_fgenesh5_pg.C_190214	jgi|Trire2|123283|estExt_fgenesh5_pg.C_190214	1.98525	0.0541844	-1.26613	0.93437	2.91962	Q2
	T. versicolor	Protein IDs	Majority protein IDs	Accession	log2FC	pvalue	log10P	avg_control	avg_treat	Quartile
	GH27	jgi|Trave1|60477|estExt_fgenesh1_pm.C_100376jgi|Trave1|60477|estExt_fgenesh1_pm.C_100376;jgi|Trave1|51497|gm1.10381_gjgi|Trave1|51497|gm1.10381_g	jgi|Trave1|60477|estExt_fgenesh1_pm.C_100376jgi|Trave1|60477|estExt_fgenesh1_pm.C_100376;jgi|Trave1|51497|gm1.10381_gjgi|Trave1|51497|gm1.10381_g	jgi|Trave1|60477|estExt_fgenesh1_pm.C_100376	3.82277	0.000174498	-3.75821	-5.25215	-1.42938	Q4
		jgi|Trave1|159574|estExt_Genewise1Plus.C_1_t60393jgi|Trave1|159574|estExt_Genewise1Plus.C_1_t60393	jgi|Trave1|159574|estExt_Genewise1Plus.C_1_t60393jgi|Trave1|159574|estExt_Genewise1Plus.C_1_t60393	jgi|Trave1|159574|estExt_Genewise1Plus.C_1_t60393	7.6184	5.04606e-05	-4.29705	-4.87075	2.74765	Q4
	GH51	jgi|Trave1|172787|estExt_Genewise1Plus.C_10_t20391jgi|Trave1|172787|estExt_Genewise1Plus.C_10_t20391	jgi|Trave1|172787|estExt_Genewise1Plus.C_10_t20391jgi|Trave1|172787|estExt_Genewise1Plus.C_10_t20391	jgi|Trave1|172787|estExt_Genewise1Plus.C_10_t20391	-0.985339	0.0630559	-1.20027	-0.162845	-1.14818	Q2
		jgi|Trave1|59914|estExt_fgenesh1_pm.C_9_t10159jgi|Trave1|59914|estExt_fgenesh1_pm.C_9_t10159	jgi|Trave1|59914|estExt_fgenesh1_pm.C_9_t10159jgi|Trave1|59914|estExt_fgenesh1_pm.C_9_t10159	jgi|Trave1|59914|estExt_fgenesh1_pm.C_9_t10159	7.18676	2.56068e-06	-5.59164	-3.33215	3.85461	Q3

## Sheet: T. reesei all proteins
This table shows all the different proteins found in Trichoderma reesei when analyzing concentration changes between treated (oxidized) and non-treated samples
*Positive Log2FC values represent an increase after treatment
Annotation	Class	Type	Intensity untreated avg	Intensity Tr_1a	Intensity Tr_1b	Intensity Tr_1c	Intensity treated avg	Intensity Tr_2a	Intensity Tr_2b	Intensity Tr_2c	Unique peptides	Sequence coverage [%]	Q-value	Score	Protein IDs	Majority protein IDs	Accession	log2FC	pvalue	log10P	avg_control	avg_treat	protein number (intensity rank 1-875)	Quartile			Q1	219
FAD binding domain protein	Oxidoreductase	Stress response	10.7328	10.5274	11.0088	10.6622	10.2827	10.2167	10.257	10.3744	148	60.1	0	323.31	Trire2_JGI_073631jgi|Trire2|73631|estExt_GeneWisePlus.C_10262	Trire2_JGI_073631jgi|Trire2|73631|estExt_GeneWisePlus.C_10262	jgi|Trire2|73631|estExt_GeneWisePlus.C_10262	-0.450095	0.0406847	-1.39057	10.7328	10.2827	1	Q1			Q2	438
Methionine synthase II	other		8.45993	8.89128	7.98138	8.50713	7.82927	8.07836	7.44734	7.96211	199	76.4	0	323.31	Trire2_JGI_121820jgi|Trire2|121820|estExt_fgenesh5_pg.C_90192	Trire2_JGI_121820jgi|Trire2|121820|estExt_fgenesh5_pg.C_90192	jgi|Trire2|121820|estExt_fgenesh5_pg.C_90192	-0.630662	0.126296	-0.898612	8.45993	7.82927	2	Q1			Q3	657
Short-chain dehydrogenase	Oxidoreductase	other	8.34599	8.94362	7.35794	8.73642	7.37373	7.73837	6.47936	7.90347	110	82.2	0	323.31	Trire2_JGI_123084jgi|Trire2|123084|estExt_fgenesh5_pg.C_180024	Trire2_JGI_123084jgi|Trire2|123084|estExt_fgenesh5_pg.C_180024	jgi|Trire2|123084|estExt_fgenesh5_pg.C_180024	-0.972259	0.220783	-0.656034	8.34599	7.37373	3	Q1			Q4	875
Subtilisin-like proprotein	Peptidase		7.1538	7.10501	7.41976	6.93662	6.08386	6.12194	6.41468	5.71498	60	30.5	0	323.31	Trire2_JGI_123244jgi|Trire2|123244|estExt_fgenesh5_pg.C_190118	Trire2_JGI_123244jgi|Trire2|123244|estExt_fgenesh5_pg.C_190118	jgi|Trire2|123244|estExt_fgenesh5_pg.C_190118	-1.06993	0.0124016	-1.90652	7.1538	6.08386	4	Q1
Hydrophobin	Other		7.11911	6.57189	8.58871	6.19671	-2.67034	-2.77239	-0.18171	-5.05692	19	72.5	0	163.09	Trire2_JGI_123967jgi|Trire2|123967|estExt_fgenesh5_pg.C_290049	Trire2_JGI_123967jgi|Trire2|123967|estExt_fgenesh5_pg.C_290049	jgi|Trire2|123967|estExt_fgenesh5_pg.C_290049	-9.78945	0.0035489	-2.44991	7.11911	-2.67034	5	Q1
lysophospholipase	hydrolase	Ester/lipase	6.97841	7.09304	7.14458	6.69761	5.56486	5.53238	5.54857	5.61364	34	34.6	0	323.31	Trire2_JGI_124256jgi|Trire2|124256|estExt_fgenesh5_pg.C_420016	Trire2_JGI_124256jgi|Trire2|124256|estExt_fgenesh5_pg.C_420016	jgi|Trire2|124256|estExt_fgenesh5_pg.C_420016	-1.41355	0.000593373	-3.22667	6.97841	5.56486	6	Q1
	Hypothetical protein		6.96515	7.02983	8.18817	5.67744	6.6908	6.78718	8.11229	5.17294	23	43.4	0	95.105	Trire2_JGI_032798jgi|Trire2|32798|gw1.22.113.1	Trire2_JGI_032798jgi|Trire2|32798|gw1.22.113.1	jgi|Trire2|32798|gw1.22.113.1	-0.27435	0.818139	-0.0871731	6.96515	6.6908	7	Q1			total proteins	Quartile	proteins in quartile	%		GHs in Q1 & Q2
S-adenosylhomocysteine hydrolase	hydrolase	other	6.93649	7.50702	5.96888	7.33358	7.30601	7.75933	6.86719	7.29152	73	64.8	0	323.31	Trire2_JGI_110171jgi|Trire2|110171|fgenesh5_pg.C_scaffold_19000056	Trire2_JGI_110171jgi|Trire2|110171|fgenesh5_pg.C_scaffold_19000056	jgi|Trire2|110171|fgenesh5_pg.C_scaffold_19000056	0.369516	0.538779	-0.26859	6.93649	7.30601	8	Q1		GH	99	Q1	26	2.97143		6.4
salicylate 1-monooxygenase	Oxidoreductase	Stress response	6.83434	7.30463	6.25156	6.94682	5.94778	6.15639	5.6586	6.02834	76	65.6	0	323.31	Trire2_JGI_073623jgi|Trire2|73623|estExt_GeneWisePlus.C_10254	Trire2_JGI_073623jgi|Trire2|73623|estExt_GeneWisePlus.C_10254	jgi|Trire2|73623|estExt_GeneWisePlus.C_10254	-0.886559	0.0611638	-1.21351	6.83434	5.94778	9	Q1				Q2	30	3.42857
Peptidase family	Peptidase		6.76656	6.92325	6.46429	6.91214	6.44833	6.35849	6.10287	6.88363	102	69.4	0	323.31	Trire2_JGI_075159jgi|Trire2|75159|estExt_GeneWisePlus.C_30106	Trire2_JGI_075159jgi|Trire2|75159|estExt_GeneWisePlus.C_30106	jgi|Trire2|75159|estExt_GeneWisePlus.C_30106	-0.318229	0.311713	-0.506245	6.76656	6.44833	10	Q1				Q3	16	1.82857
Nucleoside diphosphate kinase	other		6.74576	6.85785	5.88953	7.4899	7.07262	7.02865	6.43583	7.75338	48	95.5	0	223.75	Trire2_JGI_047221jgi|Trire2|47221|estExt_Genewise1.C_70256	Trire2_JGI_047221jgi|Trire2|47221|estExt_Genewise1.C_70256	jgi|Trire2|47221|estExt_Genewise1.C_70256	0.326865	0.615671	-0.210651	6.74576	7.07262	11	Q1				Q4	27	3.08571
Subtilisin	Peptidase		6.71525	7.07092	6.46705	6.60778	6.24064	6.22967	6.11194	6.38031	63	31.6	0	323.31	Trire2_JGI_051365jgi|Trire2|51365|estExt_Genewise1.C_220234	Trire2_JGI_051365jgi|Trire2|51365|estExt_Genewise1.C_220234	jgi|Trire2|51365|estExt_Genewise1.C_220234	-0.474614	0.0748523	-1.12579	6.71525	6.24064	12	Q1		Glutathione-S-tranferase	7	Q1	3	0.342857
Single-strand binding protein	Other		6.46415	6.26232	6.94861	6.18152	4.80636	4.62573	5.1403	4.65305	28	65.2	0	323.31	Trire2_JGI_075995jgi|Trire2|75995|estExt_GeneWisePlus.C_40630	Trire2_JGI_075995jgi|Trire2|75995|estExt_GeneWisePlus.C_40630	jgi|Trire2|75995|estExt_GeneWisePlus.C_40630	-1.65779	0.00494315	-2.306	6.46415	4.80636	13	Q1				Q2	3	0.342857
Glucose-6-phosphate isomerase	other		6.42536	6.64386	5.92634	6.70588	7.04454	7.07207	6.4781	7.58346	78	72.2	0	323.31	Trire2_JGI_005776jgi|Trire2|5776|fgenesh1_pm.C_scaffold_29000020	Trire2_JGI_005776jgi|Trire2|5776|fgenesh1_pm.C_scaffold_29000020	jgi|Trire2|5776|fgenesh1_pm.C_scaffold_29000020	0.619183	0.20165	-0.695402	6.42536	7.04454	14	Q1				Q3	1	0.114286
Transaldolase	other		6.41793	6.79494	5.74376	6.71508	6.95819	6.98588	6.79983	7.08886	61	74.7	0	323.31	Trire2_JGI_123026jgi|Trire2|123026|estExt_fgenesh5_pg.C_170136	Trire2_JGI_123026jgi|Trire2|123026|estExt_fgenesh5_pg.C_170136	jgi|Trire2|123026|estExt_fgenesh5_pg.C_170136	0.540262	0.195807	-0.708172	6.41793	6.95819	15	Q1				Q4	0	0
glucan 1,3-beta-glucosidase	GH	GH17	6.41509	6.11261	7.27926	5.85339	7.27835	7.11617	7.84063	6.87824	40	47	0	323.31	Trire2_JGI_066792jgi|Trire2|66792|e_gw1.19.77.1	Trire2_JGI_066792jgi|Trire2|66792|e_gw1.19.77.1	jgi|Trire2|66792|e_gw1.19.77.1	0.86326	0.175724	-0.755169	6.41509	7.27835	16	Q1		Hydrolase	101	Q1	21	2.4
	Hypothetical protein		6.36321	7.09661	6.41111	5.58193	3.50431	5.20504	2.72145	2.58644	20	75.7	0	260.01	Trire2_JGI_123236jgi|Trire2|123236|estExt_fgenesh5_pg.C_190092	Trire2_JGI_123236jgi|Trire2|123236|estExt_fgenesh5_pg.C_190092	jgi|Trire2|123236|estExt_fgenesh5_pg.C_190092	-2.85891	0.0404792	-1.39277	6.36321	3.50431	17	Q1				Q2	31	3.54286
Amidohydrolase	Hydrolase	Other	6.35459	6.25547	6.56104	6.24726	3.64183	4.13586	4.22703	2.56261	55	40.2	0	323.31	Trire2_JGI_058282jgi|Trire2|58282|e_gw1.5.46.1	Trire2_JGI_058282jgi|Trire2|58282|e_gw1.5.46.1	jgi|Trire2|58282|e_gw1.5.46.1	-2.71276	0.00786162	-2.10449	6.35459	3.64183	18	Q1				Q3	27	3.08571
Glucanosyltransferase	GH	GH72	6.3054	6.11941	7.0968	5.7	4.62623	4.33618	5.47805	4.06447	29	36.8	0	323.31	Trire2_JGI_123538jgi|Trire2|123538|estExt_fgenesh5_pg.C_230066	Trire2_JGI_123538jgi|Trire2|123538|estExt_fgenesh5_pg.C_230066	jgi|Trire2|123538|estExt_fgenesh5_pg.C_230066	-1.67917	0.0486453	-1.31296	6.3054	4.62623	19	Q1				Q4	22	2.51429
Dipeptidyl aminopeptidase	Peptidase		6.30334	6.17377	6.27525	6.461	5.73195	5.67265	5.49774	6.02546	56	52.3	0	323.31	Trire2_JGI_021668jgi|Trire2|21668|estExt_fgenesh1_pm.C_30227	Trire2_JGI_021668jgi|Trire2|21668|estExt_fgenesh1_pm.C_30227	jgi|Trire2|21668|estExt_fgenesh1_pm.C_30227	-0.57139	0.0317651	-1.49805	6.30334	5.73195	20	Q1		Hypothetical protein	189	Q1	35	4
Peptidase M	Peptidase		6.2672	6.42618	5.44584	6.92958	5.85891	5.86606	4.96533	6.74534	85	66.1	0	323.31	Trire2_JGI_004308jgi|Trire2|4308|fgenesh1_pm.C_scaffold_11000125	Trire2_JGI_004308jgi|Trire2|4308|fgenesh1_pm.C_scaffold_11000125	jgi|Trire2|4308|fgenesh1_pm.C_scaffold_11000125	-0.408289	0.577178	-0.23869	6.2672	5.85891	21	Q1				Q2	41	4.68571
sirtuins	hydrolase	other	6.23432	5.9386	7.19879	5.56556	6.38843	5.79636	7.54605	5.82289	34	15.9	0	323.31	Trire2_JGI_081517jgi|Trire2|81517|estExt_GeneWisePlus.C_250157	Trire2_JGI_081517jgi|Trire2|81517|estExt_GeneWisePlus.C_250157	jgi|Trire2|81517|estExt_GeneWisePlus.C_250157	0.154112	0.849413	-0.070881	6.23432	6.38843	22	Q1				Q3	58	6.62857
aspartate transaminase	Other		6.20202	6.13026	6.21824	6.25755	6.95691	6.87407	6.88494	7.11171	68	68.7	0	323.31	Trire2_JGI_005233jgi|Trire2|5233|fgenesh1_pm.C_scaffold_21000016	Trire2_JGI_005233jgi|Trire2|5233|fgenesh1_pm.C_scaffold_21000016	jgi|Trire2|5233|fgenesh1_pm.C_scaffold_21000016	0.75489	0.000933846	-3.02972	6.20202	6.95691	23	Q1				Q4	55	6.28571
Dihydrolipoamide dehydrogenase	Oxidoreductase	other	6.11247	6.24236	5.44107	6.65398	5.4369	5.37986	4.77556	6.15528	72	75.3	0	323.31	Trire2_JGI_077373jgi|Trire2|77373|estExt_GeneWisePlus.C_80078	Trire2_JGI_077373jgi|Trire2|77373|estExt_GeneWisePlus.C_80078	jgi|Trire2|77373|estExt_GeneWisePlus.C_80078	-0.675571	0.275304	-0.560188	6.11247	5.4369	24	Q1		Other	274	Q1	68	7.77143
Fructose-bisphosphate aldolase	Other		6.031	6.31746	5.95004	5.8255	1.84642	1.61867	1.83164	2.08896	25	45.8	0	160.37	Trire2_JGI_023200jgi|Trire2|23200|estExt_fgenesh1_pm.C_250018	Trire2_JGI_023200jgi|Trire2|23200|estExt_fgenesh1_pm.C_250018	jgi|Trire2|23200|estExt_fgenesh1_pm.C_250018	-4.18458	3.12878e-05	-4.50462	6.031	1.84642	25	Q1				Q2	70	8
Sphingomyelin phosphodiesterase	Hydrolase	Ester/lipase	6.00821	5.58774	6.26948	6.16742	3.78171	3.52235	3.60445	4.21833	30	22.7	0	151.36	Trire2_JGI_077093jgi|Trire2|77093|estExt_GeneWisePlus.C_70315	Trire2_JGI_077093jgi|Trire2|77093|estExt_GeneWisePlus.C_70315	jgi|Trire2|77093|estExt_GeneWisePlus.C_70315	-2.2265	0.00188233	-2.7253	6.00821	3.78171	26	Q1				Q3	66	7.54286
Pyridine nucleotide-disulphide oxidoreductase	Oxidoreductase	Stress response	5.99757	6.03647	5.51491	6.44133	4.43564	4.34446	3.77086	5.19159	39	66.7	0	323.31	Trire2_JGI_053567jgi|Trire2|53567|e_gw1.1.494.1	Trire2_JGI_053567jgi|Trire2|53567|e_gw1.1.494.1	jgi|Trire2|53567|e_gw1.1.494.1	-1.56193	0.0337322	-1.47196	5.99757	4.43564	27	Q1				Q4	70	8
	Hypothetical protein		5.96714	6.31031	5.3643	6.22681	6.64928	6.77226	6.16976	7.0058	65	70.6	0	323.31	Trire2_JGI_079324jgi|Trire2|79324|estExt_GeneWisePlus.C_130258	Trire2_JGI_079324jgi|Trire2|79324|estExt_GeneWisePlus.C_130258	jgi|Trire2|79324|estExt_GeneWisePlus.C_130258	0.682137	0.156602	-0.805203	5.96714	6.64928	28	Q1		Oxidoreductase	135	Q1	39	4.45714
	Hypothetical protein		5.95817	5.91905	5.73851	6.21694	7.49429	7.3037	7.23453	7.94463	69	81.1	0	323.31	Trire2_JGI_109282jgi|Trire2|109282|fgenesh5_pg.C_scaffold_15000084	Trire2_JGI_109282jgi|Trire2|109282|fgenesh5_pg.C_scaffold_15000084	jgi|Trire2|109282|fgenesh5_pg.C_scaffold_15000084	1.53612	0.00444201	-2.35242	5.95817	7.49429	29	Q1				Q2	30	3.42857
alpha-glucosidase	GH	GH31	5.89878	5.7028	6.20605	5.78749	6.79851	6.79644	7.1071	6.492	57	40.9	0	323.31	Trire2_JGI_082235jgi|Trire2|82235|estExt_GeneWisePlus.C_330081	Trire2_JGI_082235jgi|Trire2|82235|estExt_GeneWisePlus.C_330081	jgi|Trire2|82235|estExt_GeneWisePlus.C_330081	0.899738	0.0189204	-1.72307	5.89878	6.79851	30	Q1				Q3	39	4.45714
aminopeptidase Y	Peptidase		5.87501	5.45603	6.80024	5.36877	4.8195	4.43298	5.50175	4.52377	47	43.1	0	259.78	Trire2_JGI_081070jgi|Trire2|81070|estExt_GeneWisePlus.C_220116	Trire2_JGI_081070jgi|Trire2|81070|estExt_GeneWisePlus.C_220116	jgi|Trire2|81070|estExt_GeneWisePlus.C_220116	-1.05551	0.140786	-0.85144	5.87501	4.8195	31	Q1				Q4	27	3.08571
Thioredoxin-related	Oxidoreductase	other	5.648	5.86352	6.63719	4.44329	5.79573	5.93504	6.55025	4.9019	50	61.6	0	296.61	Trire2_JGI_122415jgi|Trire2|122415|estExt_fgenesh5_pg.C_120115	Trire2_JGI_122415jgi|Trire2|122415|estExt_fgenesh5_pg.C_120115	jgi|Trire2|122415|estExt_fgenesh5_pg.C_120115	0.147731	0.862897	-0.064041	5.648	5.79573	32	Q1		Peptidase	70	Q1	27	3.08571
UNKNOWN	Hypothetical protein		5.61474	5.7779	5.92292	5.14338	3.24208	3.48847	3.12386	3.11392	20	66.7	0	117.86	Trire2_JGI_122374jgi|Trire2|122374|estExt_fgenesh5_pg.C_120035	Trire2_JGI_122374jgi|Trire2|122374|estExt_fgenesh5_pg.C_120035	jgi|Trire2|122374|estExt_fgenesh5_pg.C_120035	-2.37265	0.000914675	-3.03873	5.61474	3.24208	33	Q1				Q2	14	1.6
Hsp70	other		5.5711	5.5771	5.35432	5.78187	5.46969	5.336	5.32785	5.7452	68	71.1	0	323.31	Trire2_JGI_122920jgi|Trire2|122920|estExt_fgenesh5_pg.C_160150;Trire2_JGI_122572jgi|Trire2|122572|estExt_fgenesh5_pg.C_130159	Trire2_JGI_122920jgi|Trire2|122920|estExt_fgenesh5_pg.C_160150	jgi|Trire2|122920|estExt_fgenesh5_pg.C_160150	-0.10141	0.612737	-0.212726	5.5711	5.46969	34	Q1				Q3	12	1.37143
saccharopine dehydrogenase	Oxidoreductase	Other	5.53714	5.73199	5.2162	5.66325	4.24247	4.24474	3.94439	4.53829	30	59.1	0	130.41	Trire2_JGI_123631jgi|Trire2|123631|estExt_fgenesh5_pg.C_240084	Trire2_JGI_123631jgi|Trire2|123631|estExt_fgenesh5_pg.C_240084	jgi|Trire2|123631|estExt_fgenesh5_pg.C_240084	-1.29467	0.00535034	-2.27162	5.53714	4.24247	35	Q1				Q4	17	1.94286
decarboxylase, cupin containing domain	other		5.52039	5.55467	5.13805	5.86844	5.20132	5.1575	4.65896	5.7875	39	78.1	0	323.31	Trire2_JGI_121989jgi|Trire2|121989|estExt_fgenesh5_pg.C_100051	Trire2_JGI_121989jgi|Trire2|121989|estExt_fgenesh5_pg.C_100051	jgi|Trire2|121989|estExt_fgenesh5_pg.C_100051	-0.319064	0.458215	-0.338931	5.52039	5.20132	36	Q1					875
Chitinase	GH	GH18	5.45499	5.46709	5.14343	5.75445	5.11133	5.10578	5.06366	5.16455	28	39.8	0	185.02	Trire2_JGI_081598jgi|Trire2|81598|estExt_GeneWisePlus.C_260041	Trire2_JGI_081598jgi|Trire2|81598|estExt_GeneWisePlus.C_260041	jgi|Trire2|81598|estExt_GeneWisePlus.C_260041	-0.343661	0.127127	-0.895763	5.45499	5.11133	37	Q1
b-1,3-glucanosyltransglycosylase	GH	GH72	5.41153	5.73579	6.85296	3.64583	5.29743	5.22196	6.76009	3.91024	49	40.9	0	266.81	Trire2_JGI_022914jgi|Trire2|22914|estExt_fgenesh1_pm.C_180019	Trire2_JGI_022914jgi|Trire2|22914|estExt_fgenesh1_pm.C_180019	jgi|Trire2|22914|estExt_fgenesh1_pm.C_180019	-0.1141	0.93164	-0.0307517	5.41153	5.29743	38	Q1
b-xylosidase	GH	GH3	5.38311	6.18946	6.26425	3.69562	7.20103	7.87198	7.91321	5.81791	46	37.3	0	323.31	Trire2_JGI_121127jgi|Trire2|121127|estExt_fgenesh5_pg.C_60038	Trire2_JGI_121127jgi|Trire2|121127|estExt_fgenesh5_pg.C_60038	jgi|Trire2|121127|estExt_fgenesh5_pg.C_60038	1.81793	0.171052	-0.766873	5.38311	7.20103	39	Q1
Amidases	hydrolase	other	5.35413	5.39721	4.78033	5.88484	3.87443	3.74598	3.36956	4.50773	44	50.2	0	315.68	Trire2_JGI_080645jgi|Trire2|80645|estExt_GeneWisePlus.C_190297	Trire2_JGI_080645jgi|Trire2|80645|estExt_GeneWisePlus.C_190297	jgi|Trire2|80645|estExt_GeneWisePlus.C_190297	-1.4797	0.0329912	-1.4816	5.35413	3.87443	40	Q1
Acetyl xylan esterase	hydrolase	other	5.32917	5.10862	5.96888	4.91	4.7795	4.73525	5.63509	3.96817	7	13.6	0	38.109	Trire2_JGI_073632jgi|Trire2|73632|estExt_GeneWisePlus.C_10263	Trire2_JGI_073632jgi|Trire2|73632|estExt_GeneWisePlus.C_10263	jgi|Trire2|73632|estExt_GeneWisePlus.C_10263	-0.549663	0.397735	-0.400406	5.32917	4.7795	41	Q1
formate dehydrogenase	Oxidoreductase	Stress response	5.32687	5.2708	5.03103	5.67879	6.01877	5.89921	5.76228	6.39481	47	88.4	0	212.62	Trire2_JGI_121298jgi|Trire2|121298|estExt_fgenesh5_pg.C_70028	Trire2_JGI_121298jgi|Trire2|121298|estExt_fgenesh5_pg.C_70028	jgi|Trire2|121298|estExt_fgenesh5_pg.C_70028	0.691895	0.0621948	-1.20625	5.32687	6.01877	42	Q1
Alpha-L-arabinofuranosidase	GH	GH54	5.29381	4.95925	5.66664	5.25554	6.97862	7.29752	7.93423	5.7041	34	42.2	0	323.31	Trire2_JGI_055319jgi|Trire2|55319|e_gw1.2.255.1	Trire2_JGI_055319jgi|Trire2|55319|e_gw1.2.255.1	jgi|Trire2|55319|e_gw1.2.255.1	1.68481	0.0722229	-1.14132	5.29381	6.97862	43	Q1
Glucanase	GH	GH7	5.28449	5.26512	5.68586	4.90249	9.31282	9.67789	10.039	8.2216	103	47.7	0	323.31	Trire2_JGI_123989jgi|Trire2|123989|estExt_fgenesh5_pg.C_290113	Trire2_JGI_123989jgi|Trire2|123989|estExt_fgenesh5_pg.C_290113	jgi|Trire2|123989|estExt_fgenesh5_pg.C_290113	4.02833	0.00255934	-2.59187	5.28449	9.31282	44	Q1
4-aminobutyrate aminotransferase	other		5.25934	5.15456	4.75656	5.8669	4.39075	4.23557	3.85201	5.08466	52	70.1	0	266.72	Trire2_JGI_110414jgi|Trire2|110414|fgenesh5_pg.C_scaffold_20000073	Trire2_JGI_110414jgi|Trire2|110414|fgenesh5_pg.C_scaffold_20000073	jgi|Trire2|110414|fgenesh5_pg.C_scaffold_20000073	-0.868596	0.149686	-0.824818	5.25934	4.39075	45	Q1
Hsp70	other		5.00695	4.85601	3.75556	6.40928	3.24901	3.28566	3.3963	3.06506	74	59.1	0	303.84	Trire2_JGI_120053jgi|Trire2|120053|estExt_fgenesh5_pg.C_20133	Trire2_JGI_120053jgi|Trire2|120053|estExt_fgenesh5_pg.C_20133	jgi|Trire2|120053|estExt_fgenesh5_pg.C_20133	-1.75795	0.0861387	-1.0648	5.00695	3.24901	46	Q1
alcohol dehydrogenase	Oxidoreductase	other	4.94694	5.30309	4.28099	5.25674	5.41791	5.56853	4.99302	5.69219	44	51	0	323.31	Trire2_JGI_081019jgi|Trire2|81019|estExt_GeneWisePlus.C_220025	Trire2_JGI_081019jgi|Trire2|81019|estExt_GeneWisePlus.C_220025	jgi|Trire2|81019|estExt_GeneWisePlus.C_220025	0.470971	0.300944	-0.521515	4.94694	5.41791	47	Q1
Aconitase/homoaconitase (aconitase superfamily)	Other		4.93246	5.22502	4.69605	4.87631	4.35393	4.40652	4.33452	4.32074	60	42.2	0	283.68	Trire2_JGI_077336jgi|Trire2|77336|estExt_GeneWisePlus.C_80021;Trire2_JGI_022632jgi|Trire2|22632|estExt_fgenesh1_pm.C_120125	Trire2_JGI_077336jgi|Trire2|77336|estExt_GeneWisePlus.C_80021	jgi|Trire2|77336|estExt_GeneWisePlus.C_80021	-0.578536	0.0213398	-1.67081	4.93246	4.35393	48	Q1
NADH:flavin oxidoreductase	Oxidoreductase	Stress response	4.9097	4.88096	5.05491	4.79323	4.30969	4.22432	4.3286	4.37613	44	58.1	0	210.95	Trire2_JGI_122416jgi|Trire2|122416|estExt_fgenesh5_pg.C_120116	Trire2_JGI_122416jgi|Trire2|122416|estExt_fgenesh5_pg.C_120116	jgi|Trire2|122416|estExt_fgenesh5_pg.C_120116	-0.600015	0.00252383	-2.59794	4.9097	4.30969	49	Q1
N-acetyl-b-D-glucosaminidase	GH	GH20	4.82894	4.8227	4.76388	4.90026	5.51909	5.61466	5.46121	5.4814	33	48.6	0	224.59	Trire2_JGI_021725jgi|Trire2|21725|estExt_fgenesh1_pm.C_40061	Trire2_JGI_021725jgi|Trire2|21725|estExt_fgenesh1_pm.C_40061	jgi|Trire2|21725|estExt_fgenesh1_pm.C_40061	0.690143	0.000376863	-3.42382	4.82894	5.51909	50	Q1
hsp60 mitochondrial precursor-like protein	Other		4.79179	4.04616	5.30199	5.02721	2.55446	1.76551	3.43378	2.4641	54	58.6	0	292.93	Trire2_JGI_119731jgi|Trire2|119731|estExt_fgenesh5_pg.C_10398	Trire2_JGI_119731jgi|Trire2|119731|estExt_fgenesh5_pg.C_10398	jgi|Trire2|119731|estExt_fgenesh5_pg.C_10398	-2.23732	0.022101	-1.65559	4.79179	2.55446	51	Q1
	Hypothetical protein		4.63979	4.44102	5.48523	3.99314	3.34635	3.04404	3.55598	3.43904	39	59.6	0	169.12	Trire2_JGI_048178jgi|Trire2|48178|estExt_Genewise1.C_90464	Trire2_JGI_048178jgi|Trire2|48178|estExt_Genewise1.C_90464	jgi|Trire2|48178|estExt_Genewise1.C_90464	-1.29344	0.0507755	-1.29435	4.63979	3.34635	52	Q1
Catalase	Oxidoreductase	Stress response	4.63717	4.48825	4.19178	5.23149	5.08433	4.8888	4.70925	5.65493	52	53	0	255.58	Trire2_JGI_123827jgi|Trire2|123827|estExt_fgenesh5_pg.C_270067	Trire2_JGI_123827jgi|Trire2|123827|estExt_fgenesh5_pg.C_270067	jgi|Trire2|123827|estExt_fgenesh5_pg.C_270067	0.447158	0.35101	-0.45468	4.63717	5.08433	53	Q1
	Hypothetical protein		4.62839	4.67556	4.51715	4.69246	1.04616	1.03861	0.556926	1.54295	19	22.2	0	93.149	Trire2_JGI_037665jgi|Trire2|37665|gw1.7.636.1;CON__Q9TTE1;CON__A2I7N1;CON__A2I7N0	Trire2_JGI_037665jgi|Trire2|37665|gw1.7.636.1	jgi|Trire2|37665|gw1.7.636.1	-3.58223	0.000247122	-3.60709	4.62839	1.04616	54	Q1
isoamyl alcohol oxidase	Oxidoreductase	ROS generating	4.56822	4.47166	4.75592	4.47707	3.11736	2.90263	3.08281	3.36663	8	13.5	0	79.41	Trire2_JGI_060784jgi|Trire2|60784|e_gw1.8.587.1	Trire2_JGI_060784jgi|Trire2|60784|e_gw1.8.587.1	jgi|Trire2|60784|e_gw1.8.587.1	-1.45086	0.000911294	-3.04034	4.56822	3.11736	55	Q1
proteinase inhibitor	other		4.51527	3.56026	5.58477	4.40077	-4.18431	-1.21795	-1.05353	-10.2815	28	17	0	284.67	Trire2_JGI_072379jgi|Trire2|72379|kg2.C_scaffold_23000039	Trire2_JGI_072379jgi|Trire2|72379|kg2.C_scaffold_23000039	jgi|Trire2|72379|kg2.C_scaffold_23000039	-8.69958	0.0487213	-1.31228	4.51527	-4.18431	56	Q1
a-1,2-mannosidase	GH	GH92	4.50686	4.94883	3.81547	4.75629	4.48956	4.83135	3.89413	4.74322	36	37.4	0	323.31	Trire2_JGI_074198jgi|Trire2|74198|estExt_GeneWisePlus.C_11310;Trire2_JGI_111733jgi|Trire2|111733|fgenesh5_pg.C_scaffold_29000003	Trire2_JGI_074198jgi|Trire2|74198|estExt_GeneWisePlus.C_11310	jgi|Trire2|74198|estExt_GeneWisePlus.C_11310	-0.0172984	0.971823	-0.0124129	4.50686	4.48956	57	Q1
ATP-dependent (S)-NAD(P)H-hydrate dehydratase	Other		4.4985	4.74327	3.76583	4.9864	1.17108	1.12113	0.670144	1.72198	31	76	0	134.07	Trire2_JGI_045675jgi|Trire2|45675|estExt_Genewise1.C_30949	Trire2_JGI_045675jgi|Trire2|45675|estExt_Genewise1.C_30949	jgi|Trire2|45675|estExt_Genewise1.C_30949	-3.32742	0.00230226	-2.63785	4.4985	1.17108	58	Q1
Metallophosphoesterase	hydrolase	Ester/lipase	4.48712	4.33275	4.12787	5.00075	3.53875	3.49205	3.28246	3.84175	40	47.6	0	156.91	Trire2_JGI_123255jgi|Trire2|123255|estExt_fgenesh5_pg.C_190132	Trire2_JGI_123255jgi|Trire2|123255|estExt_fgenesh5_pg.C_190132	jgi|Trire2|123255|estExt_fgenesh5_pg.C_190132	-0.948369	0.0376646	-1.42407	4.48712	3.53875	59	Q1
Proteasome endopeptidase complex	Peptidase		4.44545	4.06795	4.5023	4.76609	1.44127	1.21706	1.49566	1.6111	17	49.2	0	52.222	Trire2_JGI_079825jgi|Trire2|79825|estExt_GeneWisePlus.C_150332	Trire2_JGI_079825jgi|Trire2|79825|estExt_GeneWisePlus.C_150332	jgi|Trire2|79825|estExt_GeneWisePlus.C_150332	-3.00417	0.000214844	-3.66788	4.44545	1.44127	60	Q1
cell wall synthesis protein	other		4.40732	4.36797	5.21207	3.64192	4.52935	4.5512	4.93901	4.09785	16	24.3	0	50.055	Trire2_JGI_104664jgi|Trire2|104664|fgenesh5_pg.C_scaffold_4000042	Trire2_JGI_104664jgi|Trire2|104664|fgenesh5_pg.C_scaffold_4000042	jgi|Trire2|104664|fgenesh5_pg.C_scaffold_4000042	0.12203	0.824235	-0.083949	4.40732	4.52935	61	Q1
Metallopeptidase family M24	Peptidase		4.30172	4.50117	3.81469	4.58929	3.80886	3.64692	3.50318	4.27649	42	55.7	0	241.37	Trire2_JGI_081115jgi|Trire2|81115|estExt_GeneWisePlus.C_220223	Trire2_JGI_081115jgi|Trire2|81115|estExt_GeneWisePlus.C_220223	jgi|Trire2|81115|estExt_GeneWisePlus.C_220223	-0.492857	0.221975	-0.653696	4.30172	3.80886	62	Q1
Predicted PhzC/PhzF-type epimerase	Other		4.23974	4.37247	3.93854	4.40822	3.54623	3.42515	3.68888	3.52467	26	63.4	0	200.89	Trire2_JGI_124097jgi|Trire2|124097|estExt_fgenesh5_pg.C_340008	Trire2_JGI_124097jgi|Trire2|124097|estExt_fgenesh5_pg.C_340008	jgi|Trire2|124097|estExt_fgenesh5_pg.C_340008	-0.693511	0.0149298	-1.82595	4.23974	3.54623	63	Q1
Enoyl-CoA hydratase	other		4.23553	4.55044	3.32614	4.83001	2.76761	2.79721	2.05733	3.44828	26	63.4	0	198.81	Trire2_JGI_120765jgi|Trire2|120765|estExt_fgenesh5_pg.C_40378	Trire2_JGI_120765jgi|Trire2|120765|estExt_fgenesh5_pg.C_40378	jgi|Trire2|120765|estExt_fgenesh5_pg.C_40378	-1.46792	0.0745154	-1.12775	4.23553	2.76761	64	Q1
aldose 1-epimerase	Other		4.22219	4.07138	4.61459	3.98059	2.84837	2.59253	3.35137	2.60121	23	58.2	0	96.024	Trire2_JGI_121661jgi|Trire2|121661|estExt_fgenesh5_pg.C_80303	Trire2_JGI_121661jgi|Trire2|121661|estExt_fgenesh5_pg.C_80303	jgi|Trire2|121661|estExt_fgenesh5_pg.C_80303	-1.37382	0.012723	-1.89541	4.22219	2.84837	65	Q1
S-adenosyl-L-methionine-dependent methyltransferase	Other		4.18112	3.2586	4.24534	5.03942	0.676138	-0.406514	1.18697	1.24796	20	40.5	0	89.58	Trire2_JGI_111082jgi|Trire2|111082|fgenesh5_pg.C_scaffold_24000070	Trire2_JGI_111082jgi|Trire2|111082|fgenesh5_pg.C_scaffold_24000070	jgi|Trire2|111082|fgenesh5_pg.C_scaffold_24000070	-3.50499	0.00938207	-2.0277	4.18112	0.676138	66	Q1
Elongation factor 2	other		4.16938	5.37873	3.31667	3.81274	1.43739	2.62702	0.935901	0.749245	32	24.6	0	121.73	Trire2_JGI_120235jgi|Trire2|120235|estExt_fgenesh5_pg.C_20496	Trire2_JGI_120235jgi|Trire2|120235|estExt_fgenesh5_pg.C_20496	jgi|Trire2|120235|estExt_fgenesh5_pg.C_20496	-2.73199	0.0338648	-1.47025	4.16938	1.43739	67	Q1
	Hypothetical protein		4.15372	4.27076	3.3212	4.86922	-0.520958	-1.04974	-0.316457	-0.196674	24	32.4	0	122.42	Trire2_JGI_057282jgi|Trire2|57282|e_gw1.4.346.1	Trire2_JGI_057282jgi|Trire2|57282|e_gw1.4.346.1	jgi|Trire2|57282|e_gw1.4.346.1	-4.67468	0.000870676	-3.06014	4.15372	-0.520958	68	Q1
Hsp70	other		4.10143	4.62535	5.12914	2.5498	3.02669	3.28594	4.2015	1.59263	53	50.1	0	323.31	Trire2_JGI_082534jgi|Trire2|82534|estExt_GeneWisePlus.C_400011	Trire2_JGI_082534jgi|Trire2|82534|estExt_GeneWisePlus.C_400011	jgi|Trire2|82534|estExt_GeneWisePlus.C_400011	-1.07475	0.383342	-0.416413	4.10143	3.02669	69	Q1
Cytochrome c	Oxidoreductase	Stress response	4.1007	3.73466	3.96693	4.60049	-3.89873	-5.24825	-0.885594	-5.56236	10	48.1	0	61.506	Trire2_JGI_051130jgi|Trire2|51130|estExt_Genewise1.C_210127	Trire2_JGI_051130jgi|Trire2|51130|estExt_Genewise1.C_210127	jgi|Trire2|51130|estExt_Genewise1.C_210127	-7.99943	0.00641034	-2.19312	4.1007	-3.89873	70	Q1
aminocarboxymuconate-semialdehyde decarboxylase	Other		4.03287	3.8915	3.6509	4.5562	1.09324	1.09019	-0.0316954	2.22122	11	30.9	0	45.502	Trire2_JGI_062576jgi|Trire2|62576|e_gw1.10.221.1	Trire2_JGI_062576jgi|Trire2|62576|e_gw1.10.221.1	jgi|Trire2|62576|e_gw1.10.221.1	-2.93963	0.0139986	-1.85392	4.03287	1.09324	71	Q1
	Hypothetical protein		3.97573	3.57881	5.23589	3.11249	1.62311	1.30702	2.70326	0.85906	5	18.1	0	11.961	Trire2_JGI_102908jgi|Trire2|102908|fgenesh5_pg.C_scaffold_1000541	Trire2_JGI_102908jgi|Trire2|102908|fgenesh5_pg.C_scaffold_1000541	jgi|Trire2|102908|fgenesh5_pg.C_scaffold_1000541	-2.35262	0.0505467	-1.29631	3.97573	1.62311	72	Q1
dipeptidyl-peptidase III	Peptidase		3.92527	4.05015	3.55414	4.17153	5.10654	5.00309	4.77099	5.54556	56	50.2	0	246.21	Trire2_JGI_021659jgi|Trire2|21659|estExt_fgenesh1_pm.C_30197	Trire2_JGI_021659jgi|Trire2|21659|estExt_fgenesh1_pm.C_30197	jgi|Trire2|21659|estExt_fgenesh1_pm.C_30197	1.18127	0.0164762	-1.78314	3.92527	5.10654	73	Q1
coproporphyrinogen oxidase	Oxidoreductase	other	3.90872	3.83346	3.27014	4.62257	2.04038	1.86212	1.35315	2.90588	24	38.2	0	51.481	Trire2_JGI_123382jgi|Trire2|123382|estExt_fgenesh5_pg.C_210021	Trire2_JGI_123382jgi|Trire2|123382|estExt_fgenesh5_pg.C_210021	jgi|Trire2|123382|estExt_fgenesh5_pg.C_210021	-1.86834	0.0361406	-1.442	3.90872	2.04038	74	Q1
glutathione-S-transferase	Glutathione S-transferase		3.89689	4.4505	2.73186	4.5083	4.17754	4.58362	3.02953	4.91945	30	71.4	0	252.3	Trire2_JGI_081979jgi|Trire2|81979|estExt_GeneWisePlus.C_290051	Trire2_JGI_081979jgi|Trire2|81979|estExt_GeneWisePlus.C_290051	jgi|Trire2|81979|estExt_GeneWisePlus.C_290051	0.28065	0.750458	-0.124674	3.89689	4.17754	75	Q1
NADPH dehydrogenase	Oxidoreductase	Stress response	3.88981	4.22647	3.15893	4.28402	4.39017	4.54866	3.63183	4.99002	39	52.4	0	164.35	Trire2_JGI_003327jgi|Trire2|3327|fgenesh1_pm.C_scaffold_6000075	Trire2_JGI_003327jgi|Trire2|3327|fgenesh1_pm.C_scaffold_6000075	jgi|Trire2|3327|fgenesh1_pm.C_scaffold_6000075	0.500366	0.4082	-0.389127	3.88981	4.39017	76	Q1
Enolase	other		3.834	3.37018	3.10204	5.02978	1.46367	0.917468	0.811433	2.6621	26	58.4	0	198.5	Trire2_JGI_120568jgi|Trire2|120568|estExt_fgenesh5_pg.C_40047	Trire2_JGI_120568jgi|Trire2|120568|estExt_fgenesh5_pg.C_40047	jgi|Trire2|120568|estExt_fgenesh5_pg.C_40047	-2.37033	0.0494748	-1.30562	3.834	1.46367	77	Q1
phosphoglycerate dehydrogenase	Oxidoreductase	other	3.75474	3.86053	3.16112	4.24257	2.49546	2.50992	2.06236	2.91409	20	49.3	0	133.63	Trire2_JGI_122010jgi|Trire2|122010|estExt_fgenesh5_pg.C_100093	Trire2_JGI_122010jgi|Trire2|122010|estExt_fgenesh5_pg.C_100093	jgi|Trire2|122010|estExt_fgenesh5_pg.C_100093	-1.25928	0.0348241	-1.45812	3.75474	2.49546	78	Q1
UNKNOWN	Hypothetical protein	Stress response	3.75035	3.98564	3.38056	3.88484	6.01322	6.01878	5.406	6.61488	22	56.7	0	81.001	Trire2_JGI_102966jgi|Trire2|102966|fgenesh5_pg.C_scaffold_1000599	Trire2_JGI_102966jgi|Trire2|102966|fgenesh5_pg.C_scaffold_1000599	jgi|Trire2|102966|fgenesh5_pg.C_scaffold_1000599	2.26287	0.00463957	-2.33352	3.75035	6.01322	79	Q1
	GH	GH72	3.70046	4.13152	4.56579	2.40406	2.54759	2.93708	3.53182	1.17386	18	21	0	87.059	Trire2_JGI_082633jgi|Trire2|82633|estExt_GeneWisePlus.C_460047	Trire2_JGI_082633jgi|Trire2|82633|estExt_GeneWisePlus.C_460047	jgi|Trire2|82633|estExt_GeneWisePlus.C_460047	-1.15287	0.299529	-0.523561	3.70046	2.54759	80	Q1
Aspartyl protease	Peptidase		3.68736	3.42841	3.73832	3.89534	3.25519	4.04839	4.6179	1.09928	9	17.2	0	128.37	Trire2_JGI_077579jgi|Trire2|77579|estExt_GeneWisePlus.C_80475	Trire2_JGI_077579jgi|Trire2|77579|estExt_GeneWisePlus.C_80475	jgi|Trire2|77579|estExt_GeneWisePlus.C_80475	-0.432165	0.714208	-0.146175	3.68736	3.25519	81	Q1
glucan 1,3-beta-glucosidase	GH	GH17	3.64772	3.4275	4.18676	3.3289	5.37891	5.22693	5.51169	5.39811	12	37.3	0	115.8	Trire2_JGI_039942jgi|Trire2|39942|gw1.11.503.1	Trire2_JGI_039942jgi|Trire2|39942|gw1.11.503.1	jgi|Trire2|39942|gw1.11.503.1	1.73119	0.00363385	-2.43963	3.64772	5.37891	82	Q1
	GH	GH76	3.63804	3.50286	3.69716	3.7141	3.42976	3.18741	3.29944	3.80244	19	21	0	147.19	Trire2_JGI_074807jgi|Trire2|74807|estExt_GeneWisePlus.C_20485	Trire2_JGI_074807jgi|Trire2|74807|estExt_GeneWisePlus.C_20485	jgi|Trire2|74807|estExt_GeneWisePlus.C_20485	-0.208275	0.35843	-0.445596	3.63804	3.42976	83	Q1
Covalently-linked cell wall	Other		3.63151	3.44232	4.81846	2.63374	-4.10861	-4.7806	-2.17584	-5.36938	5	14.6	0	82.488	Trire2_JGI_123659jgi|Trire2|123659|estExt_fgenesh5_pg.C_250001	Trire2_JGI_123659jgi|Trire2|123659|estExt_fgenesh5_pg.C_250001	jgi|Trire2|123659|estExt_fgenesh5_pg.C_250001	-7.74011	0.00270912	-2.56717	3.63151	-4.10861	84	Q1
Beta-peptidyl aminopeptidase BapA	Peptidase		3.6281	3.40879	3.26678	4.20872	0.638767	-0.0316687	0.880443	1.06753	23	40.5	0	80.076	Trire2_JGI_109234jgi|Trire2|109234|fgenesh5_pg.C_scaffold_15000036	Trire2_JGI_109234jgi|Trire2|109234|fgenesh5_pg.C_scaffold_15000036	jgi|Trire2|109234|fgenesh5_pg.C_scaffold_15000036	-2.98933	0.00263496	-2.57923	3.6281	0.638767	85	Q1
Fructose-1,6-bisphosphatase	hydrolase	other	3.60306	4.06074	2.62227	4.12616	2.965	3.35157	1.99443	3.549	20	51.8	0	132.5	Trire2_JGI_065508jgi|Trire2|65508|e_gw1.16.168.1	Trire2_JGI_065508jgi|Trire2|65508|e_gw1.16.168.1	jgi|Trire2|65508|e_gw1.16.168.1	-0.638057	0.409008	-0.388268	3.60306	2.965	86	Q1
b-1,3-glucanosyltransglycosylase	GH	GH72	3.59139	3.79533	4.13021	2.84864	3.51474	3.67006	3.94531	2.92884	31	26.6	0	117.74	Trire2_JGI_077942jgi|Trire2|77942|estExt_GeneWisePlus.C_90343	Trire2_JGI_077942jgi|Trire2|77942|estExt_GeneWisePlus.C_90343	jgi|Trire2|77942|estExt_GeneWisePlus.C_90343	-0.0766563	0.883093	-0.0539934	3.59139	3.51474	87	Q1
3-hydroxybutyryl-CoA dehydrogenase	Oxidoreductase	Other	3.58083	3.5299	3.39857	3.81401	0.754453	0.571679	0.974189	0.717491	17	40.3	0	109.75	Trire2_JGI_074453jgi|Trire2|74453|estExt_GeneWisePlus.C_11842	Trire2_JGI_074453jgi|Trire2|74453|estExt_GeneWisePlus.C_11842	jgi|Trire2|74453|estExt_GeneWisePlus.C_11842	-2.82637	7.65349e-05	-4.11614	3.58083	0.754453	88	Q1
3-isopropylmalate dehydrogenase	Oxidoreductase	other	3.50285	3.66005	3.0318	3.8167	2.38572	2.16672	2.12465	2.86579	14	43.3	0	137.96	Trire2_JGI_122233jgi|Trire2|122233|estExt_fgenesh5_pg.C_110101	Trire2_JGI_122233jgi|Trire2|122233|estExt_fgenesh5_pg.C_110101	jgi|Trire2|122233|estExt_fgenesh5_pg.C_110101	-1.11713	0.0302098	-1.51985	3.50285	2.38572	89	Q1
Aldo/keto reductase	Oxidoreductase	Stress response	3.49731	3.75161	3.84207	2.89825	3.30821	3.43255	3.8436	2.64849	27	63.6	0	218.77	Trire2_JGI_107776jgi|Trire2|107776|fgenesh5_pg.C_scaffold_10000166	Trire2_JGI_107776jgi|Trire2|107776|fgenesh5_pg.C_scaffold_10000166	jgi|Trire2|107776|fgenesh5_pg.C_scaffold_10000166	-0.1891	0.703184	-0.152931	3.49731	3.30821	90	Q1
aspartate transaminase	other		3.49632	3.52548	3.61532	3.34816	4.17641	3.9234	4.60478	4.00105	22	57.7	0	208.63	Trire2_JGI_074725jgi|Trire2|74725|estExt_GeneWisePlus.C_20334	Trire2_JGI_074725jgi|Trire2|74725|estExt_GeneWisePlus.C_20334	jgi|Trire2|74725|estExt_GeneWisePlus.C_20334	0.680092	0.0412627	-1.38444	3.49632	4.17641	91	Q1
sulfhydryl oxidase	Oxidoreductase	Stress response	3.4944	3.63174	2.8055	4.04594	1.76384	2.26154	1.66837	1.3616	14	90.2	0	115.66	Trire2_JGI_060849jgi|Trire2|60849|e_gw1.8.368.1	Trire2_JGI_060849jgi|Trire2|60849|e_gw1.8.368.1	jgi|Trire2|60849|e_gw1.8.368.1	-1.73056	0.0184012	-1.73515	3.4944	1.76384	92	Q1
alpha-galactosidase	GH	GH36	3.4793	3.25782	3.89113	3.28896	3.84531	3.4064	4.22293	3.90659	31	33.1	0	113.44	Trire2_JGI_124016jgi|Trire2|124016|estExt_fgenesh5_pg.C_300077	Trire2_JGI_124016jgi|Trire2|124016|estExt_fgenesh5_pg.C_300077	jgi|Trire2|124016|estExt_fgenesh5_pg.C_300077	0.366006	0.309354	-0.509544	3.4793	3.84531	93	Q1
Actin-binding protein	Other		3.45106	3.3976	3.67127	3.2843	1.56833	1.40381	2.13777	1.1634	21	25.2	0	71.43	Trire2_JGI_057750jgi|Trire2|57750|e_gw1.4.163.1	Trire2_JGI_057750jgi|Trire2|57750|e_gw1.4.163.1	jgi|Trire2|57750|e_gw1.4.163.1	-1.88273	0.0039269	-2.40595	3.45106	1.56833	94	Q1
Hypothetical protein	Hypothetical protein		3.36728	3.85764	2.25864	3.98555	5.47398	5.61127	4.90042	5.91024	28	66.1	0	179.3	Trire2_JGI_107639jgi|Trire2|107639|fgenesh5_pg.C_scaffold_10000029	Trire2_JGI_107639jgi|Trire2|107639|fgenesh5_pg.C_scaffold_10000029	jgi|Trire2|107639|fgenesh5_pg.C_scaffold_10000029	2.1067	0.0288894	-1.53926	3.36728	5.47398	95	Q1
Cysteine synthase	Other		3.31063	3.10503	3.24305	3.58379	1.6669	1.56955	1.4121	2.01906	21	57	0	227.38	Trire2_JGI_076018jgi|Trire2|76018|estExt_GeneWisePlus.C_40670	Trire2_JGI_076018jgi|Trire2|76018|estExt_GeneWisePlus.C_40670	jgi|Trire2|76018|estExt_GeneWisePlus.C_40670	-1.64372	0.00205787	-2.68658	3.31063	1.6669	96	Q1
Citrate synthase	other		3.30952	3.45276	2.49439	3.98141	2.50129	2.65905	1.37835	3.46646	22	39	0	146.37	Trire2_JGI_122296jgi|Trire2|122296|estExt_fgenesh5_pg.C_110223	Trire2_JGI_122296jgi|Trire2|122296|estExt_fgenesh5_pg.C_110223	jgi|Trire2|122296|estExt_fgenesh5_pg.C_110223	-0.808235	0.3405	-0.467882	3.30952	2.50129	97	Q1
ubiquitin	other		3.27792	3.39575	3.25634	3.18166	5.77182	6.11315	5.26362	5.9387	23	49.7	0	316.61	Trire2_JGI_123753jgi|Trire2|123753|estExt_fgenesh5_pg.C_260026;Trire2_JGI_122717jgi|Trire2|122717|estExt_fgenesh5_pg.C_140156;Trire2_JGI_042919jgi|Trire2|42919|gw1.11.576.1	Trire2_JGI_123753jgi|Trire2|123753|estExt_fgenesh5_pg.C_260026;Trire2_JGI_122717jgi|Trire2|122717|estExt_fgenesh5_pg.C_140156;Trire2_JGI_042919jgi|Trire2|42919|gw1.11.576.1	jgi|Trire2|123753|estExt_fgenesh5_pg.C_260026;Trire2_JGI_122717jgi|Trire2|122717|estExt_fgenesh5_pg.C_140156;Trire2_JGI_042919jgi|Trire2|42919|gw1.11.576.1	2.49391	0.000726574	-3.13872	3.27792	5.77182	98	Q1
Glucoamylase	GH		3.27396	3.12028	3.6386	3.06301	5.78265	5.48148	5.92015	5.94632	21	25.3	0	323.31	Trire2_JGI_001885jgi|Trire2|1885|fgenesh1_pm.C_scaffold_1000219	Trire2_JGI_001885jgi|Trire2|1885|fgenesh1_pm.C_scaffold_1000219	jgi|Trire2|1885|fgenesh1_pm.C_scaffold_1000219	2.50869	0.000451959	-3.3449	3.27396	5.78265	99	Q1
	Hypothetical protein		3.26897	3.12921	4.11422	2.5635	5.96795	6.85136	7.7106	3.3419	22	59.7	0	181.08	Trire2_JGI_122127jgi|Trire2|122127|estExt_fgenesh5_pg.C_100337	Trire2_JGI_122127jgi|Trire2|122127|estExt_fgenesh5_pg.C_100337	jgi|Trire2|122127|estExt_fgenesh5_pg.C_100337	2.69898	0.128324	-0.891693	3.26897	5.96795	100	Q1
HpcH/HpaI aldolase	other		3.26204	3.4969	2.51344	3.77577	1.56798	1.57955	0.545915	2.57849	17	52.9	0	75.699	Trire2_JGI_108463jgi|Trire2|108463|fgenesh5_pg.C_scaffold_12000082	Trire2_JGI_108463jgi|Trire2|108463|fgenesh5_pg.C_scaffold_12000082	jgi|Trire2|108463|fgenesh5_pg.C_scaffold_12000082	-1.69405	0.0729306	-1.13709	3.26204	1.56798	101	Q1
hydroxymethyltransferase	other		3.25901	3.4128	2.39677	3.96744	2.41228	2.28893	1.70614	3.24176	24	44.9	0	121.82	Trire2_JGI_065295jgi|Trire2|65295|e_gw1.16.86.1	Trire2_JGI_065295jgi|Trire2|65295|e_gw1.16.86.1	jgi|Trire2|65295|e_gw1.16.86.1	-0.846728	0.257473	-0.589268	3.25901	2.41228	102	Q1
Quinolinate phosphoribosyl transferase	other		3.19184	3.39254	2.38501	3.79797	2.13484	2.25025	1.27337	2.88091	14	28.8	0	43.139	Trire2_JGI_065411jgi|Trire2|65411|e_gw1.16.191.1	Trire2_JGI_065411jgi|Trire2|65411|e_gw1.16.191.1	jgi|Trire2|65411|e_gw1.16.191.1	-1.057	0.167948	-0.774825	3.19184	2.13484	103	Q1
fumarylacetoacetase	hydrolase	other	3.18826	3.18464	2.42126	3.95888	1.87279	1.80068	1.19967	2.61802	24	47.9	0	96.98	Trire2_JGI_077749jgi|Trire2|77749|estExt_GeneWisePlus.C_80824	Trire2_JGI_077749jgi|Trire2|77749|estExt_GeneWisePlus.C_80824	jgi|Trire2|77749|estExt_GeneWisePlus.C_80824	-1.31547	0.0953297	-1.02077	3.18826	1.87279	104	Q1
Fumarylacetoacetate (FAA) hydrolase	hydrolase	other	3.17904	3.38625	2.41726	3.73359	1.99965	2.10888	1.29046	2.5996	10	39.9	0	66.843	Trire2_JGI_006096jgi|Trire2|6096|fgenesh1_pm.C_scaffold_49000002	Trire2_JGI_006096jgi|Trire2|6096|fgenesh1_pm.C_scaffold_49000002	jgi|Trire2|6096|fgenesh1_pm.C_scaffold_49000002	-1.17939	0.0979902	-1.00882	3.17904	1.99965	105	Q1
	Hypothetical protein		3.17581	2.40963	5.54896	1.56884	4.53417	4.07068	6.52294	3.0089	25	38.5	0	185.41	Trire2_JGI_068067jgi|Trire2|68067|e_gw1.23.74.1	Trire2_JGI_068067jgi|Trire2|68067|e_gw1.23.74.1	jgi|Trire2|68067|e_gw1.23.74.1	1.35836	0.442862	-0.353731	3.17581	4.53417	106	Q1
Xaa-Pro aminopeptidase	Peptidase		3.16689	3.31668	2.64842	3.53557	2.86448	2.83173	2.35284	3.40887	30	58.2	0	146.68	Trire2_JGI_082452jgi|Trire2|82452|estExt_GeneWisePlus.C_370092	Trire2_JGI_082452jgi|Trire2|82452|estExt_GeneWisePlus.C_370092	jgi|Trire2|82452|estExt_GeneWisePlus.C_370092	-0.302409	0.497207	-0.303462	3.16689	2.86448	107	Q1
Hypothetical protein	Hypothetical protein		3.15926	3.05894	3.10268	3.31617	2.58717	2.46325	2.43771	2.86055	15	43.6	0	98.724	Trire2_JGI_030275jgi|Trire2|30275|gw1.11.219.1	Trire2_JGI_030275jgi|Trire2|30275|gw1.11.219.1	jgi|Trire2|30275|gw1.11.219.1	-0.572091	0.022468	-1.64843	3.15926	2.58717	108	Q1
alpha aminoadipic acid reductase	Oxidoreductase	other	3.14364	3.51004	2.32388	3.597	3.58902	3.63494	2.73856	4.39354	33	27.8	0	264.66	Trire2_JGI_004117jgi|Trire2|4117|fgenesh1_pm.C_scaffold_10000095	Trire2_JGI_004117jgi|Trire2|4117|fgenesh1_pm.C_scaffold_10000095	jgi|Trire2|4117|fgenesh1_pm.C_scaffold_10000095	0.445375	0.51886	-0.28495	3.14364	3.58902	109	Q1
Acid trehalase	GH	GH65	3.13987	2.60773	4.60235	2.20954	4.65293	4.03766	5.56826	4.35287	16	41.4	0	60.078	Trire2_JGI_022386jgi|Trire2|22386|estExt_fgenesh1_pm.C_100027	Trire2_JGI_022386jgi|Trire2|22386|estExt_fgenesh1_pm.C_100027	jgi|Trire2|22386|estExt_fgenesh1_pm.C_100027	1.51306	0.158837	-0.799048	3.13987	4.65293	110	Q1
b-glucosidase	GH	GH3	3.11071	3.10242	3.19978	3.02993	3.43958	3.72403	3.95418	2.64054	17	24.8	0	146.32	Trire2_JGI_076227jgi|Trire2|76227|estExt_GeneWisePlus.C_50058	Trire2_JGI_076227jgi|Trire2|76227|estExt_GeneWisePlus.C_50058	jgi|Trire2|76227|estExt_GeneWisePlus.C_50058	0.328876	0.465382	-0.33219	3.11071	3.43958	111	Q1
Aldo/keto reductase	Oxidoreductase	Stress response	3.10984	3.12105	2.3898	3.81866	4.11756	4.13247	3.41575	4.80446	32	58.3	0	137.84	Trire2_JGI_120911jgi|Trire2|120911|estExt_fgenesh5_pg.C_50113	Trire2_JGI_120911jgi|Trire2|120911|estExt_fgenesh5_pg.C_50113	jgi|Trire2|120911|estExt_fgenesh5_pg.C_50113	1.00772	0.154701	-0.810507	3.10984	4.11756	112	Q1
	Hypothetical protein		3.02887	2.7199	3.24936	3.11734	1.69724	1.88174	1.94525	1.26473	5	34.5	0	35.062	Trire2_JGI_063526jgi|Trire2|63526|e_gw1.12.567.1	Trire2_JGI_063526jgi|Trire2|63526|e_gw1.12.567.1	jgi|Trire2|63526|e_gw1.12.567.1	-1.33162	0.00777085	-2.10953	3.02887	1.69724	113	Q1
Catalase	Oxidoreductase	Stress response	2.96535	3.30664	1.9022	3.6872	1.97567	2.21602	1.41792	2.29307	31	34.8	0	100.09	Trire2_JGI_067538jgi|Trire2|67538|e_gw1.22.11.1	Trire2_JGI_067538jgi|Trire2|67538|e_gw1.22.11.1	jgi|Trire2|67538|e_gw1.22.11.1	-0.989679	0.180404	-0.743755	2.96535	1.97567	114	Q1
peptidyl-arginine deiminase	hydrolase	other	2.95072	3.03016	3.81816	2.00384	3.62265	3.5643	4.39588	2.90778	19	43.8	0	205.09	Trire2_JGI_080980jgi|Trire2|80980|estExt_GeneWisePlus.C_210298	Trire2_JGI_080980jgi|Trire2|80980|estExt_GeneWisePlus.C_210298	jgi|Trire2|80980|estExt_GeneWisePlus.C_210298	0.671936	0.378502	-0.421932	2.95072	3.62265	115	Q1
carboxypeptidase C	Peptidase		2.93602	2.75761	3.40227	2.6482	1.50229	1.35386	1.86458	1.28842	9	16.1	0	60.12	Trire2_JGI_069489jgi|Trire2|69489|e_gw1.29.29.1	Trire2_JGI_069489jgi|Trire2|69489|e_gw1.29.29.1	jgi|Trire2|69489|e_gw1.29.29.1	-1.43374	0.00852885	-2.06911	2.93602	1.50229	116	Q1
Chitinase	GH	GH18	2.91497	2.9355	3.89158	1.91782	3.992	2.69058	5.13933	4.14608	19	29.7	0	66.279	Trire2_JGI_065162jgi|Trire2|65162|e_gw1.15.102.1	Trire2_JGI_065162jgi|Trire2|65162|e_gw1.15.102.1	jgi|Trire2|65162|e_gw1.15.102.1	1.07703	0.302701	-0.518986	2.91497	3.992	117	Q1
swollenin-like protein	Other		2.91231	3.72268	4.44909	0.565149	7.96643	8.05257	8.52106	7.32566	32	38.7	0	298.6	Trire2_JGI_123992jgi|Trire2|123992|estExt_fgenesh5_pg.C_290118	Trire2_JGI_123992jgi|Trire2|123992|estExt_fgenesh5_pg.C_290118	jgi|Trire2|123992|estExt_fgenesh5_pg.C_290118	5.05412	0.0152251	-1.81744	2.91231	7.96643	118	Q1
Glutaminase GtaA	Other		2.90353	2.913	2.93619	2.8614	6.72574	6.64336	6.38812	7.14573	34	41.7	0	316.13	Trire2_JGI_081778jgi|Trire2|81778|estExt_GeneWisePlus.C_270210;Trire2_JGI_044117jgi|Trire2|44117|estExt_Genewise1.C_10970	Trire2_JGI_081778jgi|Trire2|81778|estExt_GeneWisePlus.C_270210	jgi|Trire2|81778|estExt_GeneWisePlus.C_270210	3.82221	6.87475e-05	-4.16274	2.90353	6.72574	119	Q1
	Hypothetical protein		2.90195	2.96966	2.62099	3.1152	2.83729	3.14788	2.35149	3.0125	15	45.9	0	69.688	Trire2_JGI_076820jgi|Trire2|76820|estExt_GeneWisePlus.C_60390	Trire2_JGI_076820jgi|Trire2|76820|estExt_GeneWisePlus.C_60390	jgi|Trire2|76820|estExt_GeneWisePlus.C_60390	-0.0646591	0.832452	-0.0796406	2.90195	2.83729	120	Q1
	Hypothetical protein		2.87721	2.34855	3.85183	2.43125	4.34538	4.06131	5.6572	3.31763	11	36.1	0	113.86	Trire2_JGI_122422jgi|Trire2|122422|estExt_fgenesh5_pg.C_120123	Trire2_JGI_122422jgi|Trire2|122422|estExt_fgenesh5_pg.C_120123	jgi|Trire2|122422|estExt_fgenesh5_pg.C_120123	1.46817	0.157373	-0.803069	2.87721	4.34538	121	Q1
Zinc carboxypeptidase	Peptidase		2.87014	2.85578	3.38162	2.37303	4.04033	3.87664	4.28736	3.95698	30	48.6	0	306.21	Trire2_JGI_022459jgi|Trire2|22459|estExt_fgenesh1_pm.C_100158	Trire2_JGI_022459jgi|Trire2|22459|estExt_fgenesh1_pm.C_100158	jgi|Trire2|22459|estExt_fgenesh1_pm.C_100158	1.17018	0.0210357	-1.67704	2.87014	4.04033	122	Q1
phosphoesterase	hydrolase	Ester/lipase	2.85987	2.61826	3.5151	2.44623	3.52248	3.46862	4.49555	2.60328	20	36	0	131.85	Trire2_JGI_021960jgi|Trire2|21960|estExt_fgenesh1_pm.C_50195	Trire2_JGI_021960jgi|Trire2|21960|estExt_fgenesh1_pm.C_50195	jgi|Trire2|21960|estExt_fgenesh1_pm.C_50195	0.662619	0.358635	-0.445347	2.85987	3.52248	123	Q1
	Hypothetical protein		2.83447	2.86063	2.46339	3.17938	2.80537	2.8877	2.36279	3.16563	14	49.6	0	113.83	Trire2_JGI_067616jgi|Trire2|67616|e_gw1.22.266.1	Trire2_JGI_067616jgi|Trire2|67616|e_gw1.22.266.1	jgi|Trire2|67616|e_gw1.22.266.1	-0.0290953	0.930524	-0.0312724	2.83447	2.80537	124	Q1
	Hypothetical protein		2.81431	3.10137	2.34351	2.99806	1.27062	1.66612	1.01608	1.12967	13	38.6	0	104.78	Trire2_JGI_050323jgi|Trire2|50323|estExt_Genewise1.C_170028	Trire2_JGI_050323jgi|Trire2|50323|estExt_Genewise1.C_170028	jgi|Trire2|50323|estExt_Genewise1.C_170028	-1.54369	0.00765283	-2.11618	2.81431	1.27062	125	Q1
	Hypothetical protein		2.81104	2.81941	2.53446	3.07923	2.41781	2.42251	2.19629	2.63462	3	9.7	0	17.118	Trire2_JGI_081331jgi|Trire2|81331|estExt_GeneWisePlus.C_240039	Trire2_JGI_081331jgi|Trire2|81331|estExt_GeneWisePlus.C_240039	jgi|Trire2|81331|estExt_GeneWisePlus.C_240039	-0.39323	0.123297	-0.909049	2.81104	2.41781	126	Q1
Glutamyl-tRNA synthetase	other		2.81076	3.02492	1.87925	3.52813	1.35654	1.40361	0.524758	2.14125	27	44.5	0	73.59	Trire2_JGI_121420jgi|Trire2|121420|estExt_fgenesh5_pg.C_70298	Trire2_JGI_121420jgi|Trire2|121420|estExt_fgenesh5_pg.C_70298	jgi|Trire2|121420|estExt_fgenesh5_pg.C_70298	-1.45423	0.0976828	-1.01018	2.81076	1.35654	127	Q1
Small nuclear ribonucleoprotein	Other		2.79204	3.07849	1.5714	3.72622	-0.708216	-0.855115	-1.4899	0.220362	8	49.1	0	22.833	Trire2_JGI_034079jgi|Trire2|34079|gw1.7.504.1	Trire2_JGI_034079jgi|Trire2|34079|gw1.7.504.1	jgi|Trire2|34079|gw1.7.504.1	-3.50026	0.0124506	-1.90481	2.79204	-0.708216	128	Q1
Hypothetical protein	Hypothetical protein		2.78148	2.44913	2.90701	2.98829	3.6907	3.25178	3.93638	3.88393	19	23.5	0	147.31	Trire2_JGI_124282jgi|Trire2|124282|estExt_fgenesh5_pg.C_480011	Trire2_JGI_124282jgi|Trire2|124282|estExt_fgenesh5_pg.C_480011	jgi|Trire2|124282|estExt_fgenesh5_pg.C_480011	0.90922	0.0303259	-1.51819	2.78148	3.6907	129	Q1
Peptidase S33	Peptidase		2.7668	2.84445	2.14754	3.30841	2.94428	2.89846	2.84638	3.08802	21	32.8	0	96.947	Trire2_JGI_058387jgi|Trire2|58387|e_gw1.5.683.1	Trire2_JGI_058387jgi|Trire2|58387|e_gw1.5.683.1	jgi|Trire2|58387|e_gw1.5.683.1	0.177485	0.634297	-0.197707	2.7668	2.94428	130	Q1
short chain dehydrogenase	Oxidoreductase	other	2.75452	2.79198	2.32144	3.15013	2.25594	2.26485	1.80648	2.6965	20	53.9	0	112.13	Trire2_JGI_022771jgi|Trire2|22771|estExt_fgenesh1_pm.C_140106	Trire2_JGI_022771jgi|Trire2|22771|estExt_fgenesh1_pm.C_140106	jgi|Trire2|22771|estExt_fgenesh1_pm.C_140106	-0.498573	0.229145	-0.639889	2.75452	2.25594	131	Q1
	Hypothetical protein		2.67529	2.3889	1.46439	4.1726	5.08092	4.79671	4.66922	5.77684	38	67.3	0	204.83	Trire2_JGI_123902jgi|Trire2|123902|estExt_fgenesh5_pg.C_280054	Trire2_JGI_123902jgi|Trire2|123902|estExt_fgenesh5_pg.C_280054	jgi|Trire2|123902|estExt_fgenesh5_pg.C_280054	2.40563	0.0503228	-1.29823	2.67529	5.08092	132	Q1
Cytidine deaminase	Hydrolase	Other	2.67391	2.62326	2.64647	2.752	-1.43898	-1.65917	-0.534659	-2.12311	12	48.3	0	74.307	Trire2_JGI_042825jgi|Trire2|42825|gw1.4.1025.1	Trire2_JGI_042825jgi|Trire2|42825|gw1.4.1025.1	jgi|Trire2|42825|gw1.4.1025.1	-4.11289	0.000964931	-3.0155	2.67391	-1.43898	133	Q1
proteosome subunit	Peptidase		2.66018	2.79609	2.37739	2.80705	1.03877	1.15781	0.667605	1.2909	13	35.6	0	36.467	Trire2_JGI_078882jgi|Trire2|78882|estExt_GeneWisePlus.C_120030	Trire2_JGI_078882jgi|Trire2|78882|estExt_GeneWisePlus.C_120030	jgi|Trire2|78882|estExt_GeneWisePlus.C_120030	-1.6214	0.00236862	-2.62551	2.66018	1.03877	134	Q1
proteosome subunit	Peptidase		2.65369	2.88791	2.46494	2.60822	2.07302	1.96994	2.05733	2.19177	14	53.4	0	66.905	Trire2_JGI_120650jgi|Trire2|120650|estExt_fgenesh5_pg.C_40183	Trire2_JGI_120650jgi|Trire2|120650|estExt_fgenesh5_pg.C_40183	jgi|Trire2|120650|estExt_fgenesh5_pg.C_40183	-0.580675	0.0142725	-1.8455	2.65369	2.07302	135	Q1
Hypothetical protein	Hypothetical protein		2.65139	3.06163	1.32678	3.56577	-0.127648	-0.321319	-0.871428	0.809803	15	50.8	0	99.064	Trire2_JGI_044967jgi|Trire2|44967|estExt_Genewise1.C_20662	Trire2_JGI_044967jgi|Trire2|44967|estExt_Genewise1.C_20662	jgi|Trire2|44967|estExt_Genewise1.C_20662	-2.77904	0.029644	-1.52806	2.65139	-0.127648	136	Q1
Peptidase M16	Peptidase		2.6494	2.92548	2.41337	2.60935	2.17159	2.34962	1.76067	2.40449	28	31.4	0	67.629	Trire2_JGI_073809jgi|Trire2|73809|estExt_GeneWisePlus.C_10592	Trire2_JGI_073809jgi|Trire2|73809|estExt_GeneWisePlus.C_10592	jgi|Trire2|73809|estExt_GeneWisePlus.C_10592	-0.477805	0.133567	-0.8743	2.6494	2.17159	137	Q1
Endoplasmic reticulum protein EP58	other		2.64618	2.75639	2.09976	3.08241	1.12431	1.18854	0.359328	1.82508	22	32.1	0	99.797	Trire2_JGI_123740jgi|Trire2|123740|estExt_fgenesh5_pg.C_260007	Trire2_JGI_123740jgi|Trire2|123740|estExt_fgenesh5_pg.C_260007	jgi|Trire2|123740|estExt_fgenesh5_pg.C_260007	-1.52187	0.0413748	-1.38326	2.64618	1.12431	138	Q1
Pyridoxamine 5'-phosphate oxidase	Oxidoreductase	Other	2.58766	2.6445	2.32022	2.79827	-0.75556	-1.22974	-0.68467	-0.352264	13	46.3	0	57.082	Trire2_JGI_120195jgi|Trire2|120195|estExt_fgenesh5_pg.C_20414	Trire2_JGI_120195jgi|Trire2|120195|estExt_fgenesh5_pg.C_20414	jgi|Trire2|120195|estExt_fgenesh5_pg.C_20414	-3.34322	0.000332152	-3.47866	2.58766	-0.75556	139	Q1
licheninase	GH	GH16	2.58658	2.44184	3.68795	1.62996	1.35232	1.56834	1.56765	0.920977	9	12.7	0	39.136	Trire2_JGI_076266jgi|Trire2|76266|estExt_GeneWisePlus.C_50155	Trire2_JGI_076266jgi|Trire2|76266|estExt_GeneWisePlus.C_50155	jgi|Trire2|76266|estExt_GeneWisePlus.C_50155	-1.23426	0.124351	-0.905352	2.58658	1.35232	140	Q1
Delta-1-pyrroline-5-carboxylate dehydrogenase	Oxidoreductase	other	2.57124	2.81803	1.74602	3.14966	2.11852	2.20405	1.35552	2.79601	25	48.1	0	131.88	Trire2_JGI_082601jgi|Trire2|82601|estExt_GeneWisePlus.C_430017	Trire2_JGI_082601jgi|Trire2|82601|estExt_GeneWisePlus.C_430017	jgi|Trire2|82601|estExt_GeneWisePlus.C_430017	-0.452713	0.489199	-0.310515	2.57124	2.11852	141	Q1
kinase	Other		2.56752	2.3879	2.70261	2.61205	0.763869	0.592649	1.10692	0.592043	23	31.7	0	68.634	Trire2_JGI_123288jgi|Trire2|123288|estExt_fgenesh5_pg.C_200009	Trire2_JGI_123288jgi|Trire2|123288|estExt_fgenesh5_pg.C_200009	jgi|Trire2|123288|estExt_fgenesh5_pg.C_200009	-1.80365	0.000765152	-3.11625	2.56752	0.763869	142	Q1
proteosome	Peptidase		2.5675	2.66614	2.38431	2.65203	1.60113	1.66287	1.16977	1.97076	16	51.6	0	40.549	Trire2_JGI_076010jgi|Trire2|76010|estExt_GeneWisePlus.C_40655	Trire2_JGI_076010jgi|Trire2|76010|estExt_GeneWisePlus.C_40655	jgi|Trire2|76010|estExt_GeneWisePlus.C_40655	-0.966363	0.0182174	-1.73951	2.5675	1.60113	143	Q1
cytochrome-c peroxidase	Oxidoreductase	Stress response	2.56383	3.11155	1.72034	2.85959	2.51571	3.01036	1.61504	2.92174	18	60.6	0	102.13	Trire2_JGI_049205jgi|Trire2|49205|estExt_Genewise1.C_120244	Trire2_JGI_049205jgi|Trire2|49205|estExt_Genewise1.C_120244	jgi|Trire2|49205|estExt_Genewise1.C_120244	-0.0481141	0.942037	-0.0259322	2.56383	2.51571	144	Q1
Hydrophobin	Other		2.54446	1.32962	4.45107	1.85267	-4.28739	-3.43855	-4.64607	-4.77754	4	51.2	0	26.18	Trire2_JGI_119989jgi|Trire2|119989|estExt_fgenesh5_pg.C_20004	Trire2_JGI_119989jgi|Trire2|119989|estExt_fgenesh5_pg.C_20004	jgi|Trire2|119989|estExt_fgenesh5_pg.C_20004	-6.83184	0.00293117	-2.53296	2.54446	-4.28739	145	Q1
Glutathione S-transferase	Glutathione S-transferase		2.54192	2.73977	1.60401	3.28197	0.457877	0.785846	-0.377643	0.965429	13	38.6	0	35.809	Trire2_JGI_022830jgi|Trire2|22830|estExt_fgenesh1_pm.C_160025	Trire2_JGI_022830jgi|Trire2|22830|estExt_fgenesh1_pm.C_160025	jgi|Trire2|22830|estExt_fgenesh1_pm.C_160025	-2.08404	0.0326032	-1.48674	2.54192	0.457877	146	Q1
Translin	other		2.52324	3.01467	1.1504	3.40464	2.13261	2.13385	1.55699	2.707	19	50.9	0	79.235	Trire2_JGI_069052jgi|Trire2|69052|e_gw1.27.256.1	Trire2_JGI_069052jgi|Trire2|69052|e_gw1.27.256.1	jgi|Trire2|69052|e_gw1.27.256.1	-0.390624	0.638948	-0.194534	2.52324	2.13261	147	Q1
mannosidase	GH	GH92	2.50878	2.06904	3.24041	2.2169	3.47357	3.18778	4.1488	3.08414	15	18.6	0	120.97	Trire2_JGI_079921jgi|Trire2|79921|estExt_GeneWisePlus.C_160157	Trire2_JGI_079921jgi|Trire2|79921|estExt_GeneWisePlus.C_160157	jgi|Trire2|79921|estExt_GeneWisePlus.C_160157	0.964787	0.126166	-0.899058	2.50878	3.47357	148	Q1
Phosphoserine aminotransferase	Other		2.4847	2.57592	2.38326	2.49492	3.50878	3.53165	3.36784	3.62684	23	66.4	0	138.45	Trire2_JGI_121345jgi|Trire2|121345|estExt_fgenesh5_pg.C_70125	Trire2_JGI_121345jgi|Trire2|121345|estExt_fgenesh5_pg.C_70125	jgi|Trire2|121345|estExt_fgenesh5_pg.C_70125	1.02408	0.000403388	-3.39428	2.4847	3.50878	149	Q1
	Hypothetical protein		2.47651	2.52555	2.0657	2.83829	0.587898	0.652179	0.113885	0.997631	10	24.9	0	26.929	Trire2_JGI_065480jgi|Trire2|65480|e_gw1.16.230.1	Trire2_JGI_065480jgi|Trire2|65480|e_gw1.16.230.1	jgi|Trire2|65480|e_gw1.16.230.1	-1.88861	0.00521016	-2.28315	2.47651	0.587898	150	Q1
Aminotransferase class-V	other		2.46496	2.45775	2.62436	2.31278	2.61036	2.43581	2.45304	2.94222	17	36.5	0	62.093	Trire2_JGI_121814jgi|Trire2|121814|estExt_fgenesh5_pg.C_90182	Trire2_JGI_121814jgi|Trire2|121814|estExt_fgenesh5_pg.C_90182	jgi|Trire2|121814|estExt_fgenesh5_pg.C_90182	0.145396	0.484287	-0.314897	2.46496	2.61036	151	Q1
	Hypothetical protein		2.44928	2.55287	1.79623	2.99874	0.587764	0.675975	0.504428	0.58289	5	28.3	0	18.514	Trire2_JGI_112286jgi|Trire2|112286|fgenesh5_pg.C_scaffold_36000017	Trire2_JGI_112286jgi|Trire2|112286|fgenesh5_pg.C_scaffold_36000017	jgi|Trire2|112286|fgenesh5_pg.C_scaffold_36000017	-1.86152	0.00629005	-2.20135	2.44928	0.587764	152	Q1
Calmodulin and related protein	other		2.43912	2.48878	2.37681	2.45178	-0.552188	0.7998	0.378493	-2.83486	14	48.3	0	48.593	Trire2_JGI_080447jgi|Trire2|80447|estExt_GeneWisePlus.C_180262	Trire2_JGI_080447jgi|Trire2|80447|estExt_GeneWisePlus.C_180262	jgi|Trire2|80447|estExt_GeneWisePlus.C_180262	-2.99131	0.0597293	-1.22381	2.43912	-0.552188	153	Q1
Peptidyl-prolyl cis-trans isomerase	other		2.43096	2.29039	1.95173	3.05077	0.415075	0.523669	-0.123332	0.844887	15	47.6	0	54.141	Trire2_JGI_121977jgi|Trire2|121977|estExt_fgenesh5_pg.C_100037	Trire2_JGI_121977jgi|Trire2|121977|estExt_fgenesh5_pg.C_100037	jgi|Trire2|121977|estExt_fgenesh5_pg.C_100037	-2.01589	0.0095477	-2.0201	2.43096	0.415075	154	Q1
Alkaline phosphatase	hydrolase	Other	2.41997	2.34827	2.17525	2.73638	-1.02428	-1.23216	-0.96448	-0.876194	15	28.5	0	60.996	Trire2_JGI_105504jgi|Trire2|105504|fgenesh5_pg.C_scaffold_5000289	Trire2_JGI_105504jgi|Trire2|105504|fgenesh5_pg.C_scaffold_5000289	jgi|Trire2|105504|fgenesh5_pg.C_scaffold_5000289	-3.44424	6.33799e-05	-4.19805	2.41997	-1.02428	155	Q1
Thioredoxin reductase	Oxidoreductase	Stress response	2.40504	1.62826	3.33191	2.25496	3.00735	2.26683	3.69763	3.05758	20	33.2	0	106.84	Trire2_JGI_077288jgi|Trire2|77288|estExt_GeneWisePlus.C_70702	Trire2_JGI_077288jgi|Trire2|77288|estExt_GeneWisePlus.C_70702	jgi|Trire2|77288|estExt_GeneWisePlus.C_70702	0.602304	0.404654	-0.392916	2.40504	3.00735	156	Q1
6,7-dimethyl-8-ribityllumazine synthase	Other		2.39952	2.4697	2.65696	2.0719	0.502317	0.094491	0.847753	0.564709	13	45.6	0	31.658	Trire2_JGI_108398jgi|Trire2|108398|fgenesh5_pg.C_scaffold_12000017	Trire2_JGI_108398jgi|Trire2|108398|fgenesh5_pg.C_scaffold_12000017	jgi|Trire2|108398|fgenesh5_pg.C_scaffold_12000017	-1.8972	0.00245326	-2.61026	2.39952	0.502317	157	Q1
Chaperonin Cpn10	Other		2.38361	2.54544	1.81087	2.7945	0.936755	1.58864	0.7615	0.460129	12	56.8	0	41.334	Trire2_JGI_106067jgi|Trire2|106067|fgenesh5_pg.C_scaffold_6000293	Trire2_JGI_106067jgi|Trire2|106067|fgenesh5_pg.C_scaffold_6000293	jgi|Trire2|106067|fgenesh5_pg.C_scaffold_6000293	-1.44685	0.0320557	-1.49409	2.38361	0.936755	158	Q1
L-carnitine dehydratase/alpha-methylacyl-CoA racemase	other		2.37937	2.6292	1.51498	2.99391	0.701919	0.276809	0.0101061	1.81884	18	36.9	0	87.004	Trire2_JGI_056625jgi|Trire2|56625|e_gw1.3.260.1	Trire2_JGI_056625jgi|Trire2|56625|e_gw1.3.260.1	jgi|Trire2|56625|e_gw1.3.260.1	-1.67745	0.0797334	-1.09836	2.37937	0.701919	159	Q1
acetyl-CoA C-acetyltransferase	Other		2.36984	2.46604	1.7139	2.92958	0.398274	0.266047	-0.148665	1.07744	12	31.1	0	48.504	Trire2_JGI_120079jgi|Trire2|120079|estExt_fgenesh5_pg.C_20180	Trire2_JGI_120079jgi|Trire2|120079|estExt_fgenesh5_pg.C_20180	jgi|Trire2|120079|estExt_fgenesh5_pg.C_20180	-1.97157	0.0174917	-1.75717	2.36984	0.398274	160	Q1
Calnexin (chaperone)	other		2.36631	2.43271	1.94198	2.72424	2.17896	2.16837	2.05781	2.3107	16	23.5	0	46.496	Trire2_JGI_073678jgi|Trire2|73678|estExt_GeneWisePlus.C_10338	Trire2_JGI_073678jgi|Trire2|73678|estExt_GeneWisePlus.C_10338	jgi|Trire2|73678|estExt_GeneWisePlus.C_10338	-0.187352	0.47811	-0.320472	2.36631	2.17896	161	Q1
Patched sphingolipid transporter	Other		2.35575	2.07281	2.7543	2.24016	-1.96077	-1.35965	-2.30704	-2.21563	10	3.8	0	14.627	Trire2_JGI_075603jgi|Trire2|75603|estExt_GeneWisePlus.C_31007	Trire2_JGI_075603jgi|Trire2|75603|estExt_GeneWisePlus.C_31007	jgi|Trire2|75603|estExt_GeneWisePlus.C_31007	-4.31653	0.000292023	-3.53458	2.35575	-1.96077	162	Q1
methylglyoxal synthase	other		2.35553	2.5888	1.25079	3.227	1.02675	1.53467	-0.552892	2.09848	17	37.4	0	95.171	Trire2_JGI_075506jgi|Trire2|75506|estExt_GeneWisePlus.C_30787	Trire2_JGI_075506jgi|Trire2|75506|estExt_GeneWisePlus.C_30787	jgi|Trire2|75506|estExt_GeneWisePlus.C_30787	-1.32877	0.252523	-0.597699	2.35553	1.02675	163	Q1
Aldehyde dehydrogenase	Oxidoreductase	other	2.3484	2.25888	1.41836	3.36797	1.66183	1.70271	0.563218	2.71956	20	43.5	0	64.585	Trire2_JGI_078683jgi|Trire2|78683|estExt_GeneWisePlus.C_110262	Trire2_JGI_078683jgi|Trire2|78683|estExt_GeneWisePlus.C_110262	jgi|Trire2|78683|estExt_GeneWisePlus.C_110262	-0.686574	0.459926	-0.337312	2.3484	1.66183	164	Q1
	Peptidase		2.33345	2.44295	2.39352	2.1639	-1.33617	-1.2719	-1.44077	-1.29584	13	22.9	0	20.785	Trire2_JGI_105189jgi|Trire2|105189|fgenesh5_pg.C_scaffold_4000567	Trire2_JGI_105189jgi|Trire2|105189|fgenesh5_pg.C_scaffold_4000567	jgi|Trire2|105189|fgenesh5_pg.C_scaffold_4000567	-3.66963	3.40767e-06	-5.46754	2.33345	-1.33617	165	Q1
glutathione-S-transferase like	Glutathione S-transferase		2.33184	2.57114	2.28218	2.14219	2.49382	2.65281	2.25798	2.57067	11	33.9	0	50.855	Trire2_JGI_041895jgi|Trire2|41895|gw1.5.857.1	Trire2_JGI_041895jgi|Trire2|41895|gw1.5.857.1	jgi|Trire2|41895|gw1.5.857.1	0.161982	0.405578	-0.391925	2.33184	2.49382	166	Q1
Ribonuclease	hydrolase	other	2.32921	2.06131	2.54455	2.38177	2.0325	0.0721674	3.09731	2.92803	6	27.2	0	44.101	Trire2_JGI_004213jgi|Trire2|4213|fgenesh1_pm.C_scaffold_11000030	Trire2_JGI_004213jgi|Trire2|4213|fgenesh1_pm.C_scaffold_11000030	jgi|Trire2|4213|fgenesh1_pm.C_scaffold_11000030	-0.29671	0.779672	-0.108088	2.32921	2.0325	167	Q1
Methylglutaconyl-CoA hydratase	other		2.29631	2.62472	1.35465	2.90956	-1.06689	-0.576055	-1.79262	-0.83201	19	46.2	0	73.875	Trire2_JGI_061442jgi|Trire2|61442|e_gw1.8.770.1	Trire2_JGI_061442jgi|Trire2|61442|e_gw1.8.770.1	jgi|Trire2|61442|e_gw1.8.770.1	-3.3632	0.00511511	-2.29115	2.29631	-1.06689	168	Q1
Short chain dehydrogenase reductase	Oxidoreductase	Stress response	2.26151	1.94946	1.95288	2.88218	-1.53671	-1.97521	-1.9966	-0.638308	5	26.9	0	18.522	Trire2_JGI_081553jgi|Trire2|81553|estExt_GeneWisePlus.C_250221	Trire2_JGI_081553jgi|Trire2|81553|estExt_GeneWisePlus.C_250221	jgi|Trire2|81553|estExt_GeneWisePlus.C_250221	-3.79821	0.0022442	-2.64894	2.26151	-1.53671	169	Q1
	Hypothetical protein		2.26046	2.25613	1.46002	3.06524	3.37494	2.71818	3.52511	3.88153	12	56.4	0	97.41	Trire2_JGI_071851jgi|Trire2|71851|kg2.C_scaffold_15000038	Trire2_JGI_071851jgi|Trire2|71851|kg2.C_scaffold_15000038	jgi|Trire2|71851|kg2.C_scaffold_15000038	1.11448	0.125691	-0.900694	2.26046	3.37494	170	Q1
Acyl-CoA dehydrogenase	Oxidoreductase	other	2.25864	2.66956	1.11332	2.99305	1.5504	1.62084	1.07539	1.95498	23	56	0	94.774	Trire2_JGI_123771jgi|Trire2|123771|estExt_fgenesh5_pg.C_260063	Trire2_JGI_123771jgi|Trire2|123771|estExt_fgenesh5_pg.C_260063	jgi|Trire2|123771|estExt_fgenesh5_pg.C_260063	-0.708239	0.326743	-0.485793	2.25864	1.5504	171	Q1
Gamma-glutamyltransferase	Other		2.2258	2.1881	2.05806	2.43125	-1.56112	-1.61523	-2.19566	-0.872454	8	17.8	0	48.673	Trire2_JGI_005645jgi|Trire2|5645|fgenesh1_pm.C_scaffold_27000023	Trire2_JGI_005645jgi|Trire2|5645|fgenesh1_pm.C_scaffold_27000023	jgi|Trire2|5645|fgenesh1_pm.C_scaffold_27000023	-3.78692	0.000682738	-3.16575	2.2258	-1.56112	172	Q1
	Peptidase		2.20416	2.5783	1.42572	2.60844	-0.592583	0.199292	-1.669	-0.308041	9	24.1	0	50.476	Trire2_JGI_081058jgi|Trire2|81058|estExt_GeneWisePlus.C_220090	Trire2_JGI_081058jgi|Trire2|81058|estExt_GeneWisePlus.C_220090	jgi|Trire2|81058|estExt_GeneWisePlus.C_220090	-2.79674	0.014713	-1.8323	2.20416	-0.592583	173	Q1
spermidine synthase	other		2.19306	2.47833	1.38791	2.71295	1.97389	2.04688	1.11532	2.75946	16	42.3	0	56.22	Trire2_JGI_120646jgi|Trire2|120646|estExt_fgenesh5_pg.C_40177	Trire2_JGI_120646jgi|Trire2|120646|estExt_fgenesh5_pg.C_40177	jgi|Trire2|120646|estExt_fgenesh5_pg.C_40177	-0.219175	0.744334	-0.128232	2.19306	1.97389	174	Q1
	Hypothetical protein		2.19072	2.59688	1.50351	2.47178	3.6533	3.68809	3.44353	3.82829	11	60.7	0	107.99	Trire2_JGI_081586jgi|Trire2|81586|estExt_GeneWisePlus.C_260018	Trire2_JGI_081586jgi|Trire2|81586|estExt_GeneWisePlus.C_260018	jgi|Trire2|81586|estExt_GeneWisePlus.C_260018	1.46258	0.0157925	-1.80155	2.19072	3.6533	175	Q1
	Hypothetical protein		2.18707	2.04198	2.15702	2.36222	2.62295	2.4256	2.76317	2.68007	24	32.8	0	129.28	Trire2_JGI_110220jgi|Trire2|110220|fgenesh5_pg.C_scaffold_19000105	Trire2_JGI_110220jgi|Trire2|110220|fgenesh5_pg.C_scaffold_19000105	jgi|Trire2|110220|fgenesh5_pg.C_scaffold_19000105	0.435873	0.034343	-1.46416	2.18707	2.62295	176	Q1
Fumarate reductase/succinate dehydrogenase	Oxidoreductase	other	2.18161	2.31148	1.14941	3.08395	-0.459361	0.278684	-2.45768	0.800917	6	5.8	0	31.141	Trire2_JGI_081303jgi|Trire2|81303|estExt_GeneWisePlus.C_230287	Trire2_JGI_081303jgi|Trire2|81303|estExt_GeneWisePlus.C_230287	jgi|Trire2|81303|estExt_GeneWisePlus.C_230287	-2.64097	0.084423	-1.07354	2.18161	-0.459361	177	Q1
Oxidoreductase NAD-binding domain	Oxidoreductase	Stress response	2.16503	2.41624	1.53895	2.53989	1.5201	1.37502	0.969459	2.21582	13	45	0	69.575	Trire2_JGI_079334jgi|Trire2|79334|estExt_GeneWisePlus.C_130268	Trire2_JGI_079334jgi|Trire2|79334|estExt_GeneWisePlus.C_130268	jgi|Trire2|79334|estExt_GeneWisePlus.C_130268	-0.644929	0.253304	-0.596359	2.16503	1.5201	178	Q1
	GH	GH76	2.15934	1.64567	2.7484	2.08395	0.825853	0.523168	1.68609	0.268299	16	22.2	0	70.548	Trire2_JGI_027395jgi|Trire2|27395|gw1.10.85.1	Trire2_JGI_027395jgi|Trire2|27395|gw1.10.85.1	jgi|Trire2|27395|gw1.10.85.1	-1.33349	0.0694819	-1.15813	2.15934	0.825853	179	Q1
Isoflavone reductase	Oxidoreductase	other	2.15359	2.6779	1.68059	2.10228	1.67378	2.17462	1.26735	1.57938	14	40.9	0	52.603	Trire2_JGI_081525jgi|Trire2|81525|estExt_GeneWisePlus.C_250171	Trire2_JGI_081525jgi|Trire2|81525|estExt_GeneWisePlus.C_250171	jgi|Trire2|81525|estExt_GeneWisePlus.C_250171	-0.479806	0.289063	-0.539007	2.15359	1.67378	180	Q1
Citrate synthase	other		2.15106	1.62928	1.42661	3.39728	-0.242829	-1.13879	-0.633395	1.04369	16	32.1	0	85.287	Trire2_JGI_080621jgi|Trire2|80621|estExt_GeneWisePlus.C_190256	Trire2_JGI_080621jgi|Trire2|80621|estExt_GeneWisePlus.C_190256	jgi|Trire2|80621|estExt_GeneWisePlus.C_190256	-2.39388	0.0580177	-1.23644	2.15106	-0.242829	181	Q1
Endo-1,4-beta-xylanase	GH	GH11	2.13962	2.51693	1.94094	1.96099	7.06161	7.30268	7.2791	6.60305	19	52	0	323.31	Trire2_JGI_123818jgi|Trire2|123818|estExt_fgenesh5_pg.C_270048	Trire2_JGI_123818jgi|Trire2|123818|estExt_fgenesh5_pg.C_270048	jgi|Trire2|123818|estExt_fgenesh5_pg.C_270048	4.92199	7.77059e-05	-4.10955	2.13962	7.06161	182	Q1
Isocitrate lyase	other		2.13388	2.27192	2.01914	2.11056	1.89219	1.6392	1.88537	2.152	23	27.5	0	42.477	Trire2_JGI_021758jgi|Trire2|21758|estExt_fgenesh1_pm.C_40114	Trire2_JGI_021758jgi|Trire2|21758|estExt_fgenesh1_pm.C_40114	jgi|Trire2|21758|estExt_fgenesh1_pm.C_40114	-0.241685	0.217956	-0.661632	2.13388	1.89219	183	Q1
proteosome subunit	Peptidase		2.10152	2.2903	1.83675	2.17751	0.642785	0.675975	0.18768	1.0647	12	46.9	0	46.857	Trire2_JGI_073564jgi|Trire2|73564|estExt_GeneWisePlus.C_10160	Trire2_JGI_073564jgi|Trire2|73564|estExt_GeneWisePlus.C_10160	jgi|Trire2|73564|estExt_GeneWisePlus.C_10160	-1.45873	0.00715742	-2.14524	2.10152	0.642785	184	Q1
	Hypothetical protein		2.09833	1.92065	1.73485	2.63949	1.78222	1.59073	1.48769	2.26824	4	12.8	0	13.4	Trire2_JGI_061526jgi|Trire2|61526|e_gw1.9.694.1	Trire2_JGI_061526jgi|Trire2|61526|e_gw1.9.694.1	jgi|Trire2|61526|e_gw1.9.694.1	-0.316112	0.439709	-0.356834	2.09833	1.78222	185	Q1
Cutinase	hydrolase	Ester/lipase	2.09263	1.83337	2.53257	1.91196	3.35784	3.08427	3.54585	3.4434	11	29.8	0	41.236	Trire2_JGI_044214jgi|Trire2|44214|estExt_Genewise1.C_11181	Trire2_JGI_044214jgi|Trire2|44214|estExt_Genewise1.C_11181	jgi|Trire2|44214|estExt_Genewise1.C_11181	1.2652	0.00843277	-2.07403	2.09263	3.35784	186	Q1
Serine carboxypeptidase S28	Peptidase		2.08578	1.86407	2.42172	1.97156	2.43821	2.18056	2.71476	2.4193	17	28.8	0	85.763	Trire2_JGI_082141jgi|Trire2|82141|estExt_GeneWisePlus.C_310101	Trire2_JGI_082141jgi|Trire2|82141|estExt_GeneWisePlus.C_310101	jgi|Trire2|82141|estExt_GeneWisePlus.C_310101	0.352423	0.20072	-0.697409	2.08578	2.43821	187	Q1
Amino-transferase class	other		2.07909	2.04816	2.22115	1.96796	1.87499	1.56596	2.15567	1.90334	15	42.2	0	54.152	Trire2_JGI_075294jgi|Trire2|75294|estExt_GeneWisePlus.C_30404	Trire2_JGI_075294jgi|Trire2|75294|estExt_GeneWisePlus.C_30404	jgi|Trire2|75294|estExt_GeneWisePlus.C_30404	-0.204103	0.335138	-0.474777	2.07909	1.87499	188	Q1
	Hypothetical protein		2.05538	2.21211	1.83418	2.11983	1.98431	2.01	1.95043	1.99251	21	45.5	0	96.234	Trire2_JGI_021716jgi|Trire2|21716|estExt_fgenesh1_pm.C_40045	Trire2_JGI_021716jgi|Trire2|21716|estExt_fgenesh1_pm.C_40045	jgi|Trire2|21716|estExt_fgenesh1_pm.C_40045	-0.0710608	0.570474	-0.243764	2.05538	1.98431	189	Q1
gluconate 2-dehydrogenase	Oxidoreductase	other	2.054	2.06522	2.03204	2.06474	2.11496	2.06217	2.1271	2.15562	12	44.9	0	48.38	Trire2_JGI_110170jgi|Trire2|110170|fgenesh5_pg.C_scaffold_19000055	Trire2_JGI_110170jgi|Trire2|110170|fgenesh5_pg.C_scaffold_19000055	jgi|Trire2|110170|fgenesh5_pg.C_scaffold_19000055	0.0609646	0.109807	-0.959372	2.054	2.11496	190	Q1
	hydrolase	other	2.04711	2.10362	1.58832	2.44939	1.93276	1.77713	1.6788	2.34234	18	31.5	0	89.008	Trire2_JGI_051998jgi|Trire2|51998|estExt_Genewise1.C_270100	Trire2_JGI_051998jgi|Trire2|51998|estExt_Genewise1.C_270100	jgi|Trire2|51998|estExt_Genewise1.C_270100	-0.114351	0.742363	-0.129384	2.04711	1.93276	191	Q1
Proteasome subunit	Peptidase		2.04597	2.20691	1.80223	2.12875	1.50886	1.17693	1.32951	2.02015	14	72.5	0	71.701	Trire2_JGI_124031jgi|Trire2|124031|estExt_fgenesh5_pg.C_310023	Trire2_JGI_124031jgi|Trire2|124031|estExt_fgenesh5_pg.C_310023	jgi|Trire2|124031|estExt_fgenesh5_pg.C_310023	-0.537102	0.135112	-0.869306	2.04597	1.50886	192	Q1
proteosome subunit	Peptidase		2.03323	2.107	1.89388	2.09881	0.974989	0.800422	0.82425	1.30029	12	48.1	0	61.439	Trire2_JGI_055644jgi|Trire2|55644|e_gw1.2.519.1	Trire2_JGI_055644jgi|Trire2|55644|e_gw1.2.519.1	jgi|Trire2|55644|e_gw1.2.519.1	-1.05824	0.00394126	-2.40436	2.03323	0.974989	193	Q1
Acetylcholinesterase	hydrolase	Ester/lipase	2.03322	1.7586	1.9075	2.43354	1.84759	1.46717	1.79083	2.28478	15	23.7	0	78.945	Trire2_JGI_056830jgi|Trire2|56830|e_gw1.3.133.1	Trire2_JGI_056830jgi|Trire2|56830|e_gw1.3.133.1	jgi|Trire2|56830|e_gw1.3.133.1	-0.185624	0.585892	-0.232183	2.03322	1.84759	194	Q1
deaminase	hydrolase	other	2.03251	2.36808	0.618242	3.11122	0.820615	1.21139	-0.456021	1.70648	12	43	0	43.397	Trire2_JGI_005107jgi|Trire2|5107|fgenesh1_pm.C_scaffold_19000051	Trire2_JGI_005107jgi|Trire2|5107|fgenesh1_pm.C_scaffold_19000051	jgi|Trire2|5107|fgenesh1_pm.C_scaffold_19000051	-1.2119	0.286763	-0.542477	2.03251	0.820615	195	Q1
Aspartate-semialdehyde dehydrogenase	Oxidoreductase	other	2.02293	2.50458	1.10667	2.45756	0.309031	0.681384	-0.388772	0.63448	12	33.1	0	31.051	Trire2_JGI_122531jgi|Trire2|122531|estExt_fgenesh5_pg.C_130082	Trire2_JGI_122531jgi|Trire2|122531|estExt_fgenesh5_pg.C_130082	jgi|Trire2|122531|estExt_fgenesh5_pg.C_130082	-1.7139	0.0409578	-1.38766	2.02293	0.309031	196	Q1
aminopeptidase I	Peptidase		2.00581	1.35761	4.03321	0.626596	1.54934	0.972659	3.10018	0.575169	19	36.2	0	60.949	Trire2_JGI_047127jgi|Trire2|47127|estExt_Genewise1.C_70057	Trire2_JGI_047127jgi|Trire2|47127|estExt_Genewise1.C_70057	jgi|Trire2|47127|estExt_Genewise1.C_70057	-0.45647	0.742956	-0.129037	2.00581	1.54934	197	Q1
Maturation of Asn-linked oligosaccharides protein	GH	GH47	1.9995	1.76851	2.78501	1.44499	5.17044	4.60528	5.72265	5.18339	18	31.9	0	262.1	Trire2_JGI_045717jgi|Trire2|45717|estExt_Genewise1.C_31037	Trire2_JGI_045717jgi|Trire2|45717|estExt_Genewise1.C_31037	jgi|Trire2|45717|estExt_Genewise1.C_31037	3.17093	0.00357591	-2.44661	1.9995	5.17044	198	Q1
Oligoxyloglucan reducing end-specific cellobiohydrolase	GH	GH74	1.99949	2.48061	2.32754	1.19032	9.27157	9.62969	9.6696	8.51542	62	46.5	0	323.31	Trire2_JGI_049081jgi|Trire2|49081|estExt_Genewise1.C_120020	Trire2_JGI_049081jgi|Trire2|49081|estExt_Genewise1.C_120020	jgi|Trire2|49081|estExt_Genewise1.C_120020	7.27208	0.000196751	-3.70608	1.99949	9.27157	199	Q1
Arylacetamide deacetylase	hydrolase	Ester/lipase	1.99814	2.20967	1.2907	2.49407	0.174514	0.284621	-0.671632	0.910553	12	35.9	0	35.322	Trire2_JGI_068704jgi|Trire2|68704|e_gw1.26.68.1	Trire2_JGI_068704jgi|Trire2|68704|e_gw1.26.68.1	jgi|Trire2|68704|e_gw1.26.68.1	-1.82363	0.0358191	-1.44588	1.99814	0.174514	200	Q1
Glycine cleavage system H protein	other		1.95816	1.98553	1.7243	2.16465	1.41251	1.60681	0.875724	1.755	4	16.4	0	29.926	Trire2_JGI_121464jgi|Trire2|121464|estExt_fgenesh5_pg.C_70405	Trire2_JGI_121464jgi|Trire2|121464|estExt_fgenesh5_pg.C_70405	jgi|Trire2|121464|estExt_fgenesh5_pg.C_70405	-0.545647	0.143427	-0.843369	1.95816	1.41251	201	Q1
	Hypothetical protein		1.94895	1.60633	2.05235	2.18817	2.65819	2.20122	2.4505	3.32284	11	38.9	0	50.466	Trire2_JGI_121717jgi|Trire2|121717|estExt_fgenesh5_pg.C_80435	Trire2_JGI_121717jgi|Trire2|121717|estExt_fgenesh5_pg.C_80435	jgi|Trire2|121717|estExt_fgenesh5_pg.C_80435	0.709241	0.137515	-0.861651	1.94895	2.65819	202	Q1
UNKNOWN	Hypothetical protein		1.89988	1.81548	1.3594	2.52478	-1.75757	-1.98918	-2.66069	-0.622831	9	16.9	0	67.894	Trire2_JGI_037783jgi|Trire2|37783|gw1.15.229.1	Trire2_JGI_037783jgi|Trire2|37783|gw1.15.229.1	jgi|Trire2|37783|gw1.15.229.1	-3.65745	0.00604654	-2.21849	1.89988	-1.75757	203	Q1
Hypothetical protein	Hypothetical protein		1.89882	1.95095	1.59731	2.1482	0.687085	0.201255	0.510245	1.34975	20	34.3	0	70.4	Trire2_JGI_081522jgi|Trire2|81522|estExt_GeneWisePlus.C_250164;Trire2_JGI_105475jgi|Trire2|105475|fgenesh5_pg.C_scaffold_5000260	Trire2_JGI_081522jgi|Trire2|81522|estExt_GeneWisePlus.C_250164	jgi|Trire2|81522|estExt_GeneWisePlus.C_250164	-1.21173	0.033013	-1.48131	1.89882	0.687085	204	Q1
	Oxidoreductase	other	1.89357	1.9794	1.38688	2.31444	1.41443	1.31313	0.842587	2.08757	17	47.7	0	45.959	Trire2_JGI_082591jgi|Trire2|82591|estExt_GeneWisePlus.C_420024	Trire2_JGI_082591jgi|Trire2|82591|estExt_GeneWisePlus.C_420024	jgi|Trire2|82591|estExt_GeneWisePlus.C_420024	-0.479146	0.349893	-0.456065	1.89357	1.41443	205	Q1
	Hypothetical protein		1.88865	0.418741	3.3237	1.92352	-2.03297	-1.64094	0.0605898	-4.51857	3	37.9	0	14.288	Trire2_JGI_070840jgi|Trire2|70840|e_gw1.42.18.1	Trire2_JGI_070840jgi|Trire2|70840|e_gw1.42.18.1	jgi|Trire2|70840|e_gw1.42.18.1	-3.92162	0.0678065	-1.16873	1.88865	-2.03297	206	Q1
Translation initiation factor 3	other		1.88702	1.89502	1.01516	2.75088	2.71877	2.99077	1.69733	3.4682	25	27.1	0	68.982	Trire2_JGI_021564jgi|Trire2|21564|estExt_fgenesh1_pm.C_30019	Trire2_JGI_021564jgi|Trire2|21564|estExt_fgenesh1_pm.C_30019	jgi|Trire2|21564|estExt_fgenesh1_pm.C_30019	0.831749	0.317349	-0.498463	1.88702	2.71877	207	Q1
Possible pfkB family carbohydrate kinase	other		1.88364	1.99364	1.67904	1.97825	1.07381	0.993468	0.809709	1.41825	8	34.2	0	35.129	Trire2_JGI_073842jgi|Trire2|73842|estExt_GeneWisePlus.C_10634	Trire2_JGI_073842jgi|Trire2|73842|estExt_GeneWisePlus.C_10634	jgi|Trire2|73842|estExt_GeneWisePlus.C_10634	-0.809835	0.0174346	-1.75859	1.88364	1.07381	208	Q1
Dihydroxy-acid dehydratase	Other		1.88083	1.81203	2.66073	1.16972	-6.15473	-6.57617	-5.98144	-5.90659	6	5.4	0	8.7198	Trire2_JGI_021873jgi|Trire2|21873|estExt_fgenesh1_pm.C_50035	Trire2_JGI_021873jgi|Trire2|21873|estExt_fgenesh1_pm.C_50035	jgi|Trire2|21873|estExt_fgenesh1_pm.C_50035	-8.03556	7.51932e-05	-4.12382	1.88083	-6.15473	209	Q1
GDP-dissociation inhibitor	other		1.87887	2.76556	0.529608	2.34145	0.0455329	0.484878	-0.823592	0.475313	13	23.3	0	63.148	Trire2_JGI_120044jgi|Trire2|120044|estExt_fgenesh5_pg.C_20120	Trire2_JGI_120044jgi|Trire2|120044|estExt_fgenesh5_pg.C_20120	jgi|Trire2|120044|estExt_fgenesh5_pg.C_20120	-1.83334	0.0868294	-1.06133	1.87887	0.0455329	210	Q1
U1 snRNP component	Other		1.86627	2.06262	0.433769	3.10243	-1.48386	-1.52332	-1.8282	-1.10004	13	40.1	0	49.638	Trire2_JGI_121468jgi|Trire2|121468|estExt_fgenesh5_pg.C_70424	Trire2_JGI_121468jgi|Trire2|121468|estExt_fgenesh5_pg.C_70424	jgi|Trire2|121468|estExt_fgenesh5_pg.C_70424	-3.35013	0.014114	-1.85035	1.86627	-1.48386	211	Q1
alpha-1,2-mannosidase	GH	GH92	1.86492	1.5678	1.84785	2.1791	1.99351	2.72804	3.09544	0.157051	23	34.3	0	106.5	Trire2_JGI_057098jgi|Trire2|57098|e_gw1.3.616.1	Trire2_JGI_057098jgi|Trire2|57098|e_gw1.3.616.1	jgi|Trire2|57098|e_gw1.3.616.1	0.128592	0.897913	-0.0467657	1.86492	1.99351	212	Q1
ferredoxin	Oxidoreductase	Other	1.81849	2.33344	0.970232	2.15182	-6.35302	-5.86341	-6.15146	-7.04418	6	12.4	0	38.579	Trire2_JGI_060406jgi|Trire2|60406|e_gw1.7.474.1	Trire2_JGI_060406jgi|Trire2|60406|e_gw1.7.474.1	jgi|Trire2|60406|e_gw1.7.474.1	-8.17151	0.000124599	-3.90448	1.81849	-6.35302	213	Q1
Glyoxalase	other		1.81146	2.07028	1.34081	2.02331	2.79276	2.86192	2.38852	3.12785	16	26.8	0	31.862	Trire2_JGI_120424jgi|Trire2|120424|estExt_fgenesh5_pg.C_30329	Trire2_JGI_120424jgi|Trire2|120424|estExt_fgenesh5_pg.C_30329	jgi|Trire2|120424|estExt_fgenesh5_pg.C_30329	0.981298	0.0373687	-1.42749	1.81146	2.79276	214	Q1
carnitine acetyl transferase	other		1.79521	1.88789	1.17984	2.3179	2.08032	2.0096	1.56867	2.66268	22	39.6	0	121.31	Trire2_JGI_112460jgi|Trire2|112460|fgenesh5_pg.C_scaffold_40000020	Trire2_JGI_112460jgi|Trire2|112460|fgenesh5_pg.C_scaffold_40000020	jgi|Trire2|112460|fgenesh5_pg.C_scaffold_40000020	0.285109	0.568485	-0.245281	1.79521	2.08032	215	Q1
Proteasome alpha-subunit	Peptidase		1.78156	1.89591	1.52119	1.92759	1.8473	1.69214	1.44936	2.40041	16	59.9	0	41.299	Trire2_JGI_121343jgi|Trire2|121343|estExt_fgenesh5_pg.C_70123	Trire2_JGI_121343jgi|Trire2|121343|estExt_fgenesh5_pg.C_70123	jgi|Trire2|121343|estExt_fgenesh5_pg.C_70123	0.0657393	0.844265	-0.0735213	1.78156	1.8473	216	Q1
Cystathionine beta-synthase and related enzymes	Other		1.77954	1.64426	1.54235	2.15202	0.472891	-0.126403	0.6592	0.885878	12	25	0	85.296	Trire2_JGI_081089jgi|Trire2|81089|estExt_GeneWisePlus.C_220175	Trire2_JGI_081089jgi|Trire2|81089|estExt_GeneWisePlus.C_220175	jgi|Trire2|81089|estExt_GeneWisePlus.C_220175	-1.30665	0.0221736	-1.65416	1.77954	0.472891	217	Q1
	Hypothetical protein		1.77911	2.15435	1.18991	1.99306	2.43941	2.74945	1.72377	2.84501	13	39.8	0	64.095	Trire2_JGI_060422jgi|Trire2|60422|e_gw1.7.813.1;Trire2_JGI_022826jgi|Trire2|22826|estExt_fgenesh1_pm.C_160017;Trire2_JGI_075079jgi|Trire2|75079|estExt_GeneWisePlus.C_21050	Trire2_JGI_060422jgi|Trire2|60422|e_gw1.7.813.1	jgi|Trire2|60422|e_gw1.7.813.1	0.6603	0.229983	-0.638305	1.77911	2.43941	218	Q1
Superoxide dismutase	Oxidoreductase	Stress response	1.74297	1.53493	2.39201	1.30196	3.25538	3.42064	4.06956	2.27595	10	34.7	0	85.898	Trire2_JGI_065483jgi|Trire2|65483|e_gw1.16.447.1	Trire2_JGI_065483jgi|Trire2|65483|e_gw1.16.447.1	jgi|Trire2|65483|e_gw1.16.447.1	1.51242	0.0713415	-1.14666	1.74297	3.25538	219	Q1
Alpha beta hydrolase fold domain containing	Hydrolase	Other	1.72908	1.50969	2.40233	1.27524	3.82963	3.41649	4.06076	4.01163	8	39.9	0	41.089	Trire2_JGI_104461jgi|Trire2|104461|fgenesh5_pg.C_scaffold_3000416	Trire2_JGI_104461jgi|Trire2|104461|fgenesh5_pg.C_scaffold_3000416	jgi|Trire2|104461|fgenesh5_pg.C_scaffold_3000416	2.10054	0.00634535	-2.19754	1.72908	3.82963	220	Q2
Glycosidase	GH	GH16	1.71313	1.76364	2.90024	0.475494	6.09562	5.98426	6.88922	5.41339	21	58.9	0	138.02	Trire2_JGI_065406jgi|Trire2|65406|e_gw1.16.441.1	Trire2_JGI_065406jgi|Trire2|65406|e_gw1.16.441.1	jgi|Trire2|65406|e_gw1.16.441.1	4.3825	0.0059515	-2.22537	1.71313	6.09562	221	Q2
HpcH/HpaI aldolase	Other		1.7003	2.49942	0.511003	2.09048	-1.12136	-0.685042	-1.87331	-0.80574	7	14.2	0	13.341	Trire2_JGI_112125jgi|Trire2|112125|fgenesh5_pg.C_scaffold_33000023	Trire2_JGI_112125jgi|Trire2|112125|fgenesh5_pg.C_scaffold_33000023	jgi|Trire2|112125|fgenesh5_pg.C_scaffold_33000023	-2.82166	0.0168083	-1.77448	1.7003	-1.12136	222	Q2
Endoglucanase	GH	GH5	1.68821	1.53097	1.22531	2.30834	-0.787641	1.6623	2.59425	-6.61947	16	22.2	0	119.89	Trire2_JGI_120312jgi|Trire2|120312|estExt_fgenesh5_pg.C_30013	Trire2_JGI_120312jgi|Trire2|120312|estExt_fgenesh5_pg.C_30013	jgi|Trire2|120312|estExt_fgenesh5_pg.C_30013	-2.47585	0.447978	-0.348743	1.68821	-0.787641	223	Q2
	Hypothetical protein		1.68302	1.37412	2.35632	1.31861	2.09337	2.04893	2.55761	1.67357	6	10.7	0	25.63	Trire2_JGI_105275jgi|Trire2|105275|fgenesh5_pg.C_scaffold_5000060	Trire2_JGI_105275jgi|Trire2|105275|fgenesh5_pg.C_scaffold_5000060	jgi|Trire2|105275|fgenesh5_pg.C_scaffold_5000060	0.410354	0.387267	-0.411989	1.68302	2.09337	224	Q2
Chitinase	GH	GH18	1.68257	1.75457	1.94535	1.3478	0.613394	0.532678	0.603204	0.704302	5	29.7	0	46.224	Trire2_JGI_066041jgi|Trire2|66041|e_gw1.17.138.1	Trire2_JGI_066041jgi|Trire2|66041|e_gw1.17.138.1	jgi|Trire2|66041|e_gw1.17.138.1	-1.06918	0.00428926	-2.36762	1.68257	0.613394	225	Q2
Pyridine nucleotide-disulphide oxidoreductase	Oxidoreductase	other	1.65305	2.1784	0.0612125	2.71955	0.502265	0.652522	-0.056674	0.910946	10	31.7	0	41.041	Trire2_JGI_074278jgi|Trire2|74278|estExt_GeneWisePlus.C_11523	Trire2_JGI_074278jgi|Trire2|74278|estExt_GeneWisePlus.C_11523	jgi|Trire2|74278|estExt_GeneWisePlus.C_11523	-1.15079	0.252386	-0.597935	1.65305	0.502265	226	Q2
AMP-binding enzyme	other		1.6348	2.17956	0.262413	2.46244	0.423908	0.774606	-0.374684	0.871803	17	25.4	0	66.896	Trire2_JGI_004069jgi|Trire2|4069|fgenesh1_pm.C_scaffold_10000047	Trire2_JGI_004069jgi|Trire2|4069|fgenesh1_pm.C_scaffold_10000047	jgi|Trire2|4069|fgenesh1_pm.C_scaffold_10000047	-1.21089	0.204038	-0.690288	1.6348	0.423908	227	Q2
Proteasome subunit	Peptidase		1.63239	1.91118	1.30875	1.67723	1.4039	1.62131	1.58463	1.00575	5	23.6	0	51.053	Trire2_JGI_058125jgi|Trire2|58125|e_gw1.4.1014.1	Trire2_JGI_058125jgi|Trire2|58125|e_gw1.4.1014.1	jgi|Trire2|58125|e_gw1.4.1014.1	-0.228488	0.437981	-0.358544	1.63239	1.4039	228	Q2
Aldo-keto reductase	Oxidoreductase	Stress response	1.63052	1.7071	1.24054	1.94393	3.52192	3.55696	3.0709	3.9379	19	51.2	0	106.24	Trire2_JGI_076288jgi|Trire2|76288|estExt_GeneWisePlus.C_50209	Trire2_JGI_076288jgi|Trire2|76288|estExt_GeneWisePlus.C_50209	jgi|Trire2|76288|estExt_GeneWisePlus.C_50209	1.8914	0.00434216	-2.36229	1.63052	3.52192	229	Q2
Hypothetical protein	Hypothetical protein		1.61355	1.76077	1.04881	2.03108	-0.130807	-0.0937128	-0.81647	0.517763	8	13.5	0	29.413	Trire2_JGI_119690jgi|Trire2|119690|estExt_fgenesh5_pg.C_10335	Trire2_JGI_119690jgi|Trire2|119690|estExt_fgenesh5_pg.C_10335	jgi|Trire2|119690|estExt_fgenesh5_pg.C_10335	-1.74436	0.0227164	-1.64366	1.61355	-0.130807	230	Q2
Ornithine carbamoyltransferase	Other		1.59837	1.87232	1.53457	1.38821	-1.55026	-1.33682	-1.67343	-1.64054	7	16.9	0	12.049	Trire2_JGI_073937jgi|Trire2|73937|estExt_GeneWisePlus.C_10792	Trire2_JGI_073937jgi|Trire2|73937|estExt_GeneWisePlus.C_10792	jgi|Trire2|73937|estExt_GeneWisePlus.C_10792	-3.14863	6.12954e-05	-4.21257	1.59837	-1.55026	231	Q2
Tyrosine 3-monooxygenase tryptophan 5-monooxygenase activation protein	Other		1.58861	2.22918	2.16657	0.370075	-1.53986	-1.56461	-1.20749	-1.84747	6	31.8	0	49.953	Trire2_JGI_121028jgi|Trire2|121028|estExt_fgenesh5_pg.C_50371	Trire2_JGI_121028jgi|Trire2|121028|estExt_fgenesh5_pg.C_50371	jgi|Trire2|121028|estExt_fgenesh5_pg.C_50371	-3.12847	0.00798093	-2.09795	1.58861	-1.53986	232	Q2
Carbon-nitrogen hydrolase	hydrolase	other	1.57337	1.67029	0.841476	2.20835	1.50748	1.79617	0.807866	1.9184	7	24.3	0	19.119	Trire2_JGI_104803jgi|Trire2|104803|fgenesh5_pg.C_scaffold_4000181	Trire2_JGI_104803jgi|Trire2|104803|fgenesh5_pg.C_scaffold_4000181	jgi|Trire2|104803|fgenesh5_pg.C_scaffold_4000181	-0.0658938	0.907176	-0.0423082	1.57337	1.50748	233	Q2
aldose 1-epimerase	other		1.56755	1.37531	1.63529	1.69205	-1.31019	-0.303397	-0.336947	-3.29022	13	24.4	0	51.96	Trire2_JGI_120784jgi|Trire2|120784|estExt_fgenesh5_pg.C_40418	Trire2_JGI_120784jgi|Trire2|120784|estExt_fgenesh5_pg.C_40418	jgi|Trire2|120784|estExt_fgenesh5_pg.C_40418	-2.87773	0.0444457	-1.35217	1.56755	-1.31019	234	Q2
Hypothetical protein	Hypothetical protein		1.54848	1.63073	0.596922	2.41778	-0.749065	-0.794967	-1.27491	-0.177315	14	33.1	0	65.221	Trire2_JGI_077699jgi|Trire2|77699|estExt_GeneWisePlus.C_80711	Trire2_JGI_077699jgi|Trire2|77699|estExt_GeneWisePlus.C_80711	jgi|Trire2|77699|estExt_GeneWisePlus.C_80711	-2.29754	0.020253	-1.69351	1.54848	-0.749065	235	Q2
Beta-glucocerebrosidase	GH	GH30	1.53308	2.70251	2.62406	-0.727324	0.610774	2.06988	1.71685	-1.95441	14	28.3	0	71.422	Trire2_JGI_111849jgi|Trire2|111849|fgenesh5_pg.C_scaffold_29000119	Trire2_JGI_111849jgi|Trire2|111849|fgenesh5_pg.C_scaffold_29000119	jgi|Trire2|111849|fgenesh5_pg.C_scaffold_29000119	-0.922307	0.618792	-0.208455	1.53308	0.610774	236	Q2
Aldo-keto reductase	Oxidoreductase	Stress response	1.52547	2.3004	0.699791	1.57621	1.68231	1.94294	1.425	1.67899	19	26	0	53.066	Trire2_JGI_054694jgi|Trire2|54694|e_gw1.1.623.1	Trire2_JGI_054694jgi|Trire2|54694|e_gw1.1.623.1	jgi|Trire2|54694|e_gw1.1.623.1	0.156841	0.763219	-0.117351	1.52547	1.68231	237	Q2
Acetylcholinesterase	hydrolase	Ester/lipase	1.45735	1.74718	1.25547	1.36938	1.54028	1.7031	1.80856	1.10918	3	5.5	0	17.874	Trire2_JGI_059508jgi|Trire2|59508|e_gw1.6.152.1	Trire2_JGI_059508jgi|Trire2|59508|e_gw1.6.152.1	jgi|Trire2|59508|e_gw1.6.152.1	0.0829353	0.76875	-0.114215	1.45735	1.54028	238	Q2
Ca2+-dependent lipid-binding protein	other		1.44686	1.57454	1.05397	1.71209	1.58196	1.62213	1.31499	1.80875	13	8	0	37.477	Trire2_JGI_046597jgi|Trire2|46597|estExt_Genewise1.C_50547	Trire2_JGI_046597jgi|Trire2|46597|estExt_Genewise1.C_50547	jgi|Trire2|46597|estExt_Genewise1.C_50547	0.135094	0.613164	-0.212423	1.44686	1.58196	239	Q2
Glutathione S-transferase	Glutathione S-transferase		1.44624	1.52528	1.12694	1.6865	0.468061	0.570708	-0.512967	1.34644	10	28.6	0	30.12	Trire2_JGI_104390jgi|Trire2|104390|fgenesh5_pg.C_scaffold_3000345	Trire2_JGI_104390jgi|Trire2|104390|fgenesh5_pg.C_scaffold_3000345	jgi|Trire2|104390|fgenesh5_pg.C_scaffold_3000345	-0.978179	0.158031	-0.801257	1.44624	0.468061	240	Q2
Superoxide dismutase	Oxidoreductase	Stress response	1.43764	1.08806	1.387	1.83786	3.54376	2.90952	3.51733	4.20444	11	45.8	0	31.742	Trire2_JGI_066345jgi|Trire2|66345|e_gw1.18.347.1	Trire2_JGI_066345jgi|Trire2|66345|e_gw1.18.347.1	jgi|Trire2|66345|e_gw1.18.347.1	2.10612	0.00824847	-2.08363	1.43764	3.54376	241	Q2
Phosphoesterase family	hydrolase	Ester/lipase	1.42901	0.78171	3.17193	0.333389	3.12092	3.46286	4.94786	0.952038	18	32.3	0	93.735	Trire2_JGI_076155jgi|Trire2|76155|estExt_GeneWisePlus.C_40925	Trire2_JGI_076155jgi|Trire2|76155|estExt_GeneWisePlus.C_40925	jgi|Trire2|76155|estExt_GeneWisePlus.C_40925	1.69191	0.311423	-0.50665	1.42901	3.12092	242	Q2
3-bisphosphate nucleotidase	hydrolase	Other	1.41398	1.49562	1.40115	1.34517	-2.37995	-2.82626	-2.44247	-1.87113	5	10	0	18.791	Trire2_JGI_079933jgi|Trire2|79933|estExt_GeneWisePlus.C_160188	Trire2_JGI_079933jgi|Trire2|79933|estExt_GeneWisePlus.C_160188	jgi|Trire2|79933|estExt_GeneWisePlus.C_160188	-3.79393	0.000173999	-3.75945	1.41398	-2.37995	243	Q2
Peptide methionine sulfoxide reductase	Oxidoreductase	other	1.40622	1.75061	0.42388	2.04417	0.638983	0.748212	0.107009	1.06173	8	35.5	0	35.745	Trire2_JGI_078264jgi|Trire2|78264|estExt_GeneWisePlus.C_100156	Trire2_JGI_078264jgi|Trire2|78264|estExt_GeneWisePlus.C_100156	jgi|Trire2|78264|estExt_GeneWisePlus.C_100156	-0.767238	0.251022	-0.600288	1.40622	0.638983	244	Q2
peptidyl-prolyl cis-trans isomerase	Other		1.3958	1.63165	1.7135	0.842245	-0.268015	-0.0376005	-0.460288	-0.306156	6	52.3	0	24.654	Trire2_JGI_033895jgi|Trire2|33895|gw1.10.325.1	Trire2_JGI_033895jgi|Trire2|33895|gw1.10.325.1	jgi|Trire2|33895|gw1.10.325.1	-1.66381	0.00542332	-2.26573	1.3958	-0.268015	245	Q2
	Hypothetical protein		1.38562	2.32458	-0.0471706	1.87945	0.564282	1.20052	-0.684218	1.17655	7	18.8	0	63.171	Trire2_JGI_105808jgi|Trire2|105808|fgenesh5_pg.C_scaffold_6000034	Trire2_JGI_105808jgi|Trire2|105808|fgenesh5_pg.C_scaffold_6000034	jgi|Trire2|105808|fgenesh5_pg.C_scaffold_6000034	-0.821338	0.439975	-0.356572	1.38562	0.564282	246	Q2
nitroreductase	Oxidoreductase	Stress response	1.37752	1.85528	0.496447	1.78084	3.37863	3.78812	1.7562	4.59158	18	73.2	0	87.962	Trire2_JGI_123149jgi|Trire2|123149|estExt_fgenesh5_pg.C_180150	Trire2_JGI_123149jgi|Trire2|123149|estExt_fgenesh5_pg.C_180150	jgi|Trire2|123149|estExt_fgenesh5_pg.C_180150	2.00111	0.103432	-0.985343	1.37752	3.37863	247	Q2
gluconolactonase	hydrolase	Other	1.37657	1.69369	0.657137	1.77887	3.39755	3.481	2.78352	3.92813	17	45.3	0	107.36	Trire2_JGI_022284jgi|Trire2|22284|estExt_fgenesh1_pm.C_90040	Trire2_JGI_022284jgi|Trire2|22284|estExt_fgenesh1_pm.C_90040	jgi|Trire2|22284|estExt_fgenesh1_pm.C_90040	2.02098	0.0146427	-1.83438	1.37657	3.39755	248	Q2
Hypothetical protein	Hypothetical protein		1.35675	1.17838	1.27904	1.61284	0.67728	0.47712	0.56117	0.993551	14	43.8	0	34.339	Trire2_JGI_123223jgi|Trire2|123223|estExt_fgenesh5_pg.C_190071	Trire2_JGI_123223jgi|Trire2|123223|estExt_fgenesh5_pg.C_190071	jgi|Trire2|123223|estExt_fgenesh5_pg.C_190071	-0.679475	0.030414	-1.51693	1.35675	0.67728	249	Q2
xylan esterase	hydrolase	Ester/lipase	1.35433	1.27807	1.8388	0.946133	2.77496	2.83893	2.56237	2.92357	12	25.2	0	77.784	Trire2_JGI_123940jgi|Trire2|123940|estExt_fgenesh5_pg.C_280132	Trire2_JGI_123940jgi|Trire2|123940|estExt_fgenesh5_pg.C_280132	jgi|Trire2|123940|estExt_fgenesh5_pg.C_280132	1.42062	0.00733145	-2.13481	1.35433	2.77496	250	Q2
	Hypothetical protein		1.33457	0.962585	2.52505	0.516068	2.80994	3.90882	4.26614	0.254852	4	23.4	0	29.515	Trire2_JGI_079448jgi|Trire2|79448|estExt_GeneWisePlus.C_140046	Trire2_JGI_079448jgi|Trire2|79448|estExt_GeneWisePlus.C_140046	jgi|Trire2|79448|estExt_GeneWisePlus.C_140046	1.47537	0.357196	-0.447093	1.33457	2.80994	251	Q2
	Hypothetical protein		1.33431	1.32789	1.05155	1.62347	0.885818	0.69905	0.430711	1.52769	15	18.6	0	69.005	Trire2_JGI_073523jgi|Trire2|73523|estExt_GeneWisePlus.C_10057	Trire2_JGI_073523jgi|Trire2|73523|estExt_GeneWisePlus.C_10057	jgi|Trire2|73523|estExt_GeneWisePlus.C_10057	-0.448488	0.291203	-0.535804	1.33431	0.885818	252	Q2
	Hypothetical protein		1.32244	1.48557	0.498781	1.98297	1.97186	1.64999	1.41656	2.84904	15	31.6	0	93.422	Trire2_JGI_123888jgi|Trire2|123888|estExt_fgenesh5_pg.C_280033	Trire2_JGI_123888jgi|Trire2|123888|estExt_fgenesh5_pg.C_280033	jgi|Trire2|123888|estExt_fgenesh5_pg.C_280033	0.649426	0.355516	-0.449141	1.32244	1.97186	253	Q2
	Hypothetical protein		1.30757	1.77106	1.02146	1.1302	1.8102	1.90384	1.56062	1.96615	16	45.4	0	51.763	Trire2_JGI_002433jgi|Trire2|2433|fgenesh1_pm.C_scaffold_2000222	Trire2_JGI_002433jgi|Trire2|2433|fgenesh1_pm.C_scaffold_2000222	jgi|Trire2|2433|fgenesh1_pm.C_scaffold_2000222	0.502633	0.131468	-0.88118	1.30757	1.8102	254	Q2
Glucanase	GH	GH6	1.30126	1.43803	1.73068	0.73506	8.33584	8.48372	9.09225	7.43156	47	42.5	0	295.73	Trire2_JGI_072567jgi|Trire2|72567|kg2.C_scaffold_3000002	Trire2_JGI_072567jgi|Trire2|72567|kg2.C_scaffold_3000002	jgi|Trire2|72567|kg2.C_scaffold_3000002	7.03458	0.000244239	-3.61219	1.30126	8.33584	255	Q2
Branched chain aminotransferase	other		1.28788	0.981527	1.88567	0.996452	0.974173	0.469714	1.47171	0.981096	13	38.3	0	80.964	Trire2_JGI_123820jgi|Trire2|123820|estExt_fgenesh5_pg.C_270052	Trire2_JGI_123820jgi|Trire2|123820|estExt_fgenesh5_pg.C_270052	jgi|Trire2|123820|estExt_fgenesh5_pg.C_270052	-0.313711	0.492718	-0.307402	1.28788	0.974173	256	Q2
Alpha-galactosidase	GH	GH27 alpha-galactosidase	1.28603	0.867609	1.97376	1.0167	-1.5074	-1.87665	-0.980351	-1.66519	13	17.7	0	42.877	Trire2_JGI_055999jgi|Trire2|55999|e_gw1.2.890.1	Trire2_JGI_055999jgi|Trire2|55999|e_gw1.2.890.1	jgi|Trire2|55999|e_gw1.2.890.1	-2.79342	0.00314353	-2.50258	1.28603	-1.5074	257	Q2
Chitinase	GH	GH18	1.27026	1.32044	1.65297	0.83736	1.44031	1.44203	1.58953	1.28938	4	19.4	0	35.399	Trire2_JGI_043873jgi|Trire2|43873|estExt_Genewise1.C_10578	Trire2_JGI_043873jgi|Trire2|43873|estExt_Genewise1.C_10578	jgi|Trire2|43873|estExt_Genewise1.C_10578	0.170057	0.536988	-0.270035	1.27026	1.44031	258	Q2
Pantoate ligasePantoate-beta-alanine ligase	Other		1.24919	1.27247	1.02991	1.4452	-3.05995	-2.9492	-2.75489	-3.47576	8	30.6	0	14.83	Trire2_JGI_074080jgi|Trire2|74080|estExt_GeneWisePlus.C_11045	Trire2_JGI_074080jgi|Trire2|74080|estExt_GeneWisePlus.C_11045	jgi|Trire2|74080|estExt_GeneWisePlus.C_11045	-4.30914	6.31051e-05	-4.19994	1.24919	-3.05995	259	Q2
initiation inhibitor	Other		1.22689	0.973118	1.56112	1.14643	3.06248	2.74205	2.8837	3.56171	6	55.5	0	36.228	Trire2_JGI_003716jgi|Trire2|3716|fgenesh1_pm.C_scaffold_8000083	Trire2_JGI_003716jgi|Trire2|3716|fgenesh1_pm.C_scaffold_8000083	jgi|Trire2|3716|fgenesh1_pm.C_scaffold_8000083	1.8356	0.00394453	-2.404	1.22689	3.06248	260	Q2
	Glutathione S-transferase	Stress response	1.22642	1.38701	1.15685	1.13541	4.89117	5.08887	4.01646	5.56817	22	65.1	0	159.56	Trire2_JGI_109998jgi|Trire2|109998|fgenesh5_pg.C_scaffold_18000095	Trire2_JGI_109998jgi|Trire2|109998|fgenesh5_pg.C_scaffold_18000095	jgi|Trire2|109998|fgenesh5_pg.C_scaffold_18000095	3.66474	0.0014098	-2.85084	1.22642	4.89117	261	Q2
Aldo/keto reductase	Oxidoreductase	other	1.21213	1.29197	1.68743	0.657	0.983056	1.04492	1.09724	0.807016	14	37.2	0	24.098	Trire2_JGI_022004jgi|Trire2|22004|estExt_fgenesh1_pm.C_60087	Trire2_JGI_022004jgi|Trire2|22004|estExt_fgenesh1_pm.C_60087	jgi|Trire2|22004|estExt_fgenesh1_pm.C_60087	-0.229075	0.504986	-0.296721	1.21213	0.983056	262	Q2
Ornithine aminotransferase	other		1.2087	1.24978	1.46171	0.914631	1.62666	1.59175	1.91289	1.37535	15	34.9	0	26.647	Trire2_JGI_080716jgi|Trire2|80716|estExt_GeneWisePlus.C_200097	Trire2_JGI_080716jgi|Trire2|80716|estExt_GeneWisePlus.C_200097	jgi|Trire2|80716|estExt_GeneWisePlus.C_200097	0.417957	0.134223	-0.872174	1.2087	1.62666	263	Q2
NUDIX family hydrolase	hydrolase	other	1.20689	1.61291	0.278814	1.72894	-1.37699	-0.768081	-3.2137	-0.149181	7	23	0	16.46	Trire2_JGI_062765jgi|Trire2|62765|e_gw1.10.575.1	Trire2_JGI_062765jgi|Trire2|62765|e_gw1.10.575.1	jgi|Trire2|62765|e_gw1.10.575.1	-2.58388	0.0687311	-1.16285	1.20689	-1.37699	264	Q2
NADH pyrophosphatase I	hydrolase	other	1.16168	1.19834	1.4877	0.799017	0.803975	0.928885	0.801515	0.681524	13	27.1	0	37.521	Trire2_JGI_080122jgi|Trire2|80122|estExt_GeneWisePlus.C_170108	Trire2_JGI_080122jgi|Trire2|80122|estExt_GeneWisePlus.C_170108	jgi|Trire2|80122|estExt_GeneWisePlus.C_170108	-0.357709	0.166877	-0.777604	1.16168	0.803975	265	Q2
Glucose-6-phosphate 1-epimerase	Other		1.14563	1.65593	0.434221	1.34674	3.78355	3.80397	3.13671	4.40998	19	63.5	0	99.146	Trire2_JGI_022415jgi|Trire2|22415|estExt_fgenesh1_pm.C_100071	Trire2_JGI_022415jgi|Trire2|22415|estExt_fgenesh1_pm.C_100071	jgi|Trire2|22415|estExt_fgenesh1_pm.C_100071	2.63792	0.00708308	-2.14978	1.14563	3.78355	266	Q2
	Hypothetical protein		1.12882	0.18989	1.17119	2.02537	0.250612	-0.13094	1.0457	-0.162922	6	14	0	25.891	Trire2_JGI_054198jgi|Trire2|54198|e_gw1.1.1802.1	Trire2_JGI_054198jgi|Trire2|54198|e_gw1.1.1802.1	jgi|Trire2|54198|e_gw1.1.1802.1	-0.878204	0.255804	-0.592092	1.12882	0.250612	267	Q2
	Hypothetical protein		1.12044	0.94763	1.28399	1.12969	-3.67737	-6.02842	-2.79143	-2.21227	8	7.6	0	16.138	Trire2_JGI_123261jgi|Trire2|123261|estExt_fgenesh5_pg.C_190159	Trire2_JGI_123261jgi|Trire2|123261|estExt_fgenesh5_pg.C_190159	jgi|Trire2|123261|estExt_fgenesh5_pg.C_190159	-4.79781	0.015769	-1.8022	1.12044	-3.67737	268	Q2
Hsp70	other		1.11152	1.42514	1.10599	0.803442	2.44956	3.23647	4.11415	-0.00195503	18	17.9	0	69.245	Trire2_JGI_055362jgi|Trire2|55362|e_gw1.2.175.1	Trire2_JGI_055362jgi|Trire2|55362|e_gw1.2.175.1	jgi|Trire2|55362|e_gw1.2.175.1	1.33803	0.349645	-0.456372	1.11152	2.44956	269	Q2
b-1,3-glucanase	GH	GH64	1.08632	1.02558	1.4612	0.772177	1.03128	0.688231	1.32098	1.08464	12	31.4	0	42.76	Trire2_JGI_124175jgi|Trire2|124175|estExt_fgenesh5_pg.C_370018	Trire2_JGI_124175jgi|Trire2|124175|estExt_fgenesh5_pg.C_370018	jgi|Trire2|124175|estExt_fgenesh5_pg.C_370018	-0.0550359	0.8501	-0.07053	1.08632	1.03128	270	Q2
Triosephosphate isomerase	Other		1.07735	0.815989	0.891676	1.5244	-0.0469227	0.112809	-0.376542	0.122965	11	39.8	0	43.157	Trire2_JGI_068606jgi|Trire2|68606|e_gw1.25.111.1	Trire2_JGI_068606jgi|Trire2|68606|e_gw1.25.111.1	jgi|Trire2|68606|e_gw1.25.111.1	-1.12428	0.0156601	-1.8052	1.07735	-0.0469227	271	Q2
Proteasome subunit	Peptidase		1.06834	1.16812	0.953302	1.08359	1.38231	0.963807	1.48956	1.69355	7	25.3	0	16.188	Trire2_JGI_121009jgi|Trire2|121009|estExt_fgenesh5_pg.C_50343	Trire2_JGI_121009jgi|Trire2|121009|estExt_fgenesh5_pg.C_50343	jgi|Trire2|121009|estExt_fgenesh5_pg.C_50343	0.313969	0.237404	-0.624512	1.06834	1.38231	272	Q2
carboxypeptidase C	Peptidase		1.04206	1.60667	2.03105	-0.511539	0.213935	0.726132	0.8558	-0.940128	13	11.1	0	36.495	Trire2_JGI_120998jgi|Trire2|120998|estExt_fgenesh5_pg.C_50325	Trire2_JGI_120998jgi|Trire2|120998|estExt_fgenesh5_pg.C_50325	jgi|Trire2|120998|estExt_fgenesh5_pg.C_50325	-0.828127	0.444005	-0.352612	1.04206	0.213935	273	Q2
Putative lipase	hydrolase	Ester/lipase	1.02812	0.412001	2.14354	0.528818	-2.13188	-1.92078	-3.23406	-1.24081	8	17.4	0	27.99	Trire2_JGI_037368jgi|Trire2|37368|gw1.9.471.1	Trire2_JGI_037368jgi|Trire2|37368|gw1.9.471.1	jgi|Trire2|37368|gw1.9.471.1	-3.16	0.0174484	-1.75824	1.02812	-2.13188	274	Q2
purine nucleosidase	hydrolase	other	1.00831	1.58404	2.23588	-0.794996	-2.61807	-1.4508	-0.722779	-5.68064	12	27.5	0	24.652	Trire2_JGI_102555jgi|Trire2|102555|fgenesh5_pg.C_scaffold_1000188	Trire2_JGI_102555jgi|Trire2|102555|fgenesh5_pg.C_scaffold_1000188	jgi|Trire2|102555|fgenesh5_pg.C_scaffold_1000188	-3.62638	0.114085	-0.942772	1.00831	-2.61807	275	Q2
Aminotransferase class I and II	Other		0.996369	0.892279	1.35813	0.738695	-2.06449	-2.02913	-1.91029	-2.25405	7	14.8	0	31.16	Trire2_JGI_109187jgi|Trire2|109187|fgenesh5_pg.C_scaffold_14000261	Trire2_JGI_109187jgi|Trire2|109187|fgenesh5_pg.C_scaffold_14000261	jgi|Trire2|109187|fgenesh5_pg.C_scaffold_14000261	-3.06086	0.000133186	-3.87554	0.996369	-2.06449	276	Q2
Protein containing Ca2+-binding EGF-like domains	other		0.977947	0.93405	0.811275	1.18851	1.63858	1.90577	1.05505	1.95494	11	41.4	0	68.812	Trire2_JGI_062213jgi|Trire2|62213|e_gw1.10.542.1	Trire2_JGI_062213jgi|Trire2|62213|e_gw1.10.542.1	jgi|Trire2|62213|e_gw1.10.542.1	0.660638	0.102043	-0.991215	0.977947	1.63858	277	Q2
Adenylate kinase	Other		0.97075	1.23677	0.310181	1.3653	-4.52201	-4.31244	-5.2329	-4.02069	6	12.2	0	11.51	Trire2_JGI_120539jgi|Trire2|120539|estExt_fgenesh5_pg.C_40003	Trire2_JGI_120539jgi|Trire2|120539|estExt_fgenesh5_pg.C_40003	jgi|Trire2|120539|estExt_fgenesh5_pg.C_40003	-5.49276	0.000371845	-3.42964	0.97075	-4.52201	278	Q2
4-aminobutyrate aminotransferase	other		0.959536	1.49376	0.302229	1.08262	0.664429	0.805799	0.253373	0.934116	10	22	0	33.908	Trire2_JGI_121405jgi|Trire2|121405|estExt_fgenesh5_pg.C_70245	Trire2_JGI_121405jgi|Trire2|121405|estExt_fgenesh5_pg.C_70245	jgi|Trire2|121405|estExt_fgenesh5_pg.C_70245	-0.295107	0.508627	-0.293601	0.959536	0.664429	279	Q2
kinase	Other		0.959496	1.23852	0.441074	1.1989	-2.55343	-2.65308	-4.14498	-0.862228	8	29.3	0	20.554	Trire2_JGI_056267jgi|Trire2|56267|e_gw1.3.945.1	Trire2_JGI_056267jgi|Trire2|56267|e_gw1.3.945.1	jgi|Trire2|56267|e_gw1.3.945.1	-3.51293	0.0233588	-1.63155	0.959496	-2.55343	280	Q2
Aspartyl protease	Peptidase		0.959189	1.05191	1.6698	0.155855	1.1446	1.02413	1.41346	0.996223	5	13.4	0	28.817	Trire2_JGI_111818jgi|Trire2|111818|fgenesh5_pg.C_scaffold_29000088	Trire2_JGI_111818jgi|Trire2|111818|fgenesh5_pg.C_scaffold_29000088	jgi|Trire2|111818|fgenesh5_pg.C_scaffold_29000088	0.185415	0.707305	-0.150393	0.959189	1.1446	281	Q2
Hypothetical protein	Hypothetical protein		0.9547	0.810019	1.07345	0.980629	2.47734	2.16076	3.26926	2.00199	13	41.2	0	34.349	Trire2_JGI_121915jgi|Trire2|121915|estExt_fgenesh5_pg.C_90348	Trire2_JGI_121915jgi|Trire2|121915|estExt_fgenesh5_pg.C_90348	jgi|Trire2|121915|estExt_fgenesh5_pg.C_90348	1.52264	0.0199411	-1.70025	0.9547	2.47734	282	Q2
Alpha-L-arabinofuranosidase	GH	GH54	0.93437	1.52304	0.856291	0.423775	2.91962	4.07454	2.905	1.77933	13	31.4	0	168.19	Trire2_JGI_123283jgi|Trire2|123283|estExt_fgenesh5_pg.C_190214	Trire2_JGI_123283jgi|Trire2|123283|estExt_fgenesh5_pg.C_190214	jgi|Trire2|123283|estExt_fgenesh5_pg.C_190214	1.98525	0.0541844	-1.26613	0.93437	2.91962	283	Q2
	Hypothetical protein		0.933851	1.28712	0.214958	1.29947	0.389599	0.573863	0.153958	0.440977	10	27.7	0	19.917	Trire2_JGI_103995jgi|Trire2|103995|fgenesh5_pg.C_scaffold_2000583	Trire2_JGI_103995jgi|Trire2|103995|fgenesh5_pg.C_scaffold_2000583	jgi|Trire2|103995|fgenesh5_pg.C_scaffold_2000583	-0.544251	0.225567	-0.646725	0.933851	0.389599	284	Q2
mannan endo-1,6-alpha-mannosidase	GH	GH76	0.930592	0.986414	1.96051	-0.155146	3.05022	2.70728	3.84543	2.59797	8	24.2	0	50.086	Trire2_JGI_067844jgi|Trire2|67844|e_gw1.23.54.1	Trire2_JGI_067844jgi|Trire2|67844|e_gw1.23.54.1	jgi|Trire2|67844|e_gw1.23.54.1	2.11963	0.0439541	-1.357	0.930592	3.05022	285	Q2
Profilin	Other		0.930119	0.83539	0.684828	1.27014	4.34714	4.49902	4.49134	4.05106	14	48.1	0	113.88	Trire2_JGI_074902jgi|Trire2|74902|estExt_GeneWisePlus.C_20686	Trire2_JGI_074902jgi|Trire2|74902|estExt_GeneWisePlus.C_20686	jgi|Trire2|74902|estExt_GeneWisePlus.C_20686	3.41702	0.000118696	-3.92556	0.930119	4.34714	286	Q2
dienelactone hydrolase	hydrolase	other	0.913656	0.925278	0.576511	1.23918	0.196401	0.179276	-0.214803	0.624729	9	36.5	0	15.008	Trire2_JGI_066016jgi|Trire2|66016|e_gw1.17.409.1	Trire2_JGI_066016jgi|Trire2|66016|e_gw1.17.409.1	jgi|Trire2|66016|e_gw1.17.409.1	-0.717255	0.0809797	-1.09162	0.913656	0.196401	287	Q2
cystathionine gamma-synthase	other		0.912535	1.31522	-0.205877	1.62827	-0.604612	0.00920391	-1.90552	0.0824776	8	23.9	0	33.069	Trire2_JGI_105070jgi|Trire2|105070|fgenesh5_pg.C_scaffold_4000448	Trire2_JGI_105070jgi|Trire2|105070|fgenesh5_pg.C_scaffold_4000448	jgi|Trire2|105070|fgenesh5_pg.C_scaffold_4000448	-1.51715	0.153501	-0.813888	0.912535	-0.604612	288	Q2
	other		0.895252	0.435902	1.08777	1.16208	-1.49661	-2.03821	-1.84456	-0.607069	8	14.6	0	39.734	Trire2_JGI_080911jgi|Trire2|80911|estExt_GeneWisePlus.C_210164	Trire2_JGI_080911jgi|Trire2|80911|estExt_GeneWisePlus.C_210164	jgi|Trire2|80911|estExt_GeneWisePlus.C_210164	-2.39186	0.0090077	-2.04539	0.895252	-1.49661	289	Q2
	Hypothetical protein		0.889023	1.45453	0.173923	1.03862	1.781	2.19122	0.811549	2.34024	17	67.3	0	46.297	Trire2_JGI_056860jgi|Trire2|56860|e_gw1.3.426.1	Trire2_JGI_056860jgi|Trire2|56860|e_gw1.3.426.1	jgi|Trire2|56860|e_gw1.3.426.1	0.89198	0.220986	-0.655634	0.889023	1.781	290	Q2
Unsaturated rhamnogalacturonyl hydrolase YesR	GH		0.887567	0.911604	0.411491	1.33961	3.03507	2.75467	2.87567	3.47486	8	30.1	0	53.242	Trire2_JGI_004221jgi|Trire2|4221|fgenesh1_pm.C_scaffold_11000038	Trire2_JGI_004221jgi|Trire2|4221|fgenesh1_pm.C_scaffold_11000038	jgi|Trire2|4221|fgenesh1_pm.C_scaffold_11000038	2.1475	0.00352302	-2.45309	0.887567	3.03507	291	Q2
FAD-dependent pyridine nucleotide-disulphide oxidoreductase	Oxidoreductase	Stress response	0.871001	0.758604	0.883291	0.971107	1.97851	1.85919	1.84798	2.22837	16	36.8	0	40.747	Trire2_JGI_022654jgi|Trire2|22654|estExt_fgenesh1_pm.C_130006	Trire2_JGI_022654jgi|Trire2|22654|estExt_fgenesh1_pm.C_130006	jgi|Trire2|22654|estExt_fgenesh1_pm.C_130006	1.10751	0.00135737	-2.8673	0.871001	1.97851	292	Q2
	Hypothetical protein		0.836938	1.49355	-0.0746231	1.09189	-1.31843	-1.22274	-2.79493	0.0623665	7	27.6	0	38.636	Trire2_JGI_078576jgi|Trire2|78576|estExt_GeneWisePlus.C_110090	Trire2_JGI_078576jgi|Trire2|78576|estExt_GeneWisePlus.C_110090	jgi|Trire2|78576|estExt_GeneWisePlus.C_110090	-2.15537	0.0859968	-1.06552	0.836938	-1.31843	293	Q2
sterol 24-C-methyltransferase	Other		0.829182	1.2136	0.0275803	1.24636	-1.114	-1.23343	-1.54504	-0.563519	6	25.3	0	18.859	Trire2_JGI_119823jgi|Trire2|119823|estExt_fgenesh5_pg.C_10626	Trire2_JGI_119823jgi|Trire2|119823|estExt_fgenesh5_pg.C_10626	jgi|Trire2|119823|estExt_fgenesh5_pg.C_10626	-1.94318	0.0171147	-1.76663	0.829182	-1.114	294	Q2
HisG ATP phosphoribosyltransferase	other		0.820056	0.706484	0.606258	1.14743	-1.59076	-1.93423	-1.03337	-1.80468	7	27.2	0	11.123	Trire2_JGI_080820jgi|Trire2|80820|estExt_GeneWisePlus.C_210009	Trire2_JGI_080820jgi|Trire2|80820|estExt_GeneWisePlus.C_210009	jgi|Trire2|80820|estExt_GeneWisePlus.C_210009	-2.41082	0.00179663	-2.74554	0.820056	-1.59076	295	Q2
Subtilisin-related protease	Peptidase		0.818423	0.897676	0.0190487	1.53854	2.69656	3.27744	3.81164	1.00059	6	20.2	0	78.006	Trire2_JGI_123234jgi|Trire2|123234|estExt_fgenesh5_pg.C_190088	Trire2_JGI_123234jgi|Trire2|123234|estExt_fgenesh5_pg.C_190088	jgi|Trire2|123234|estExt_fgenesh5_pg.C_190088	1.87813	0.124317	-0.905469	0.818423	2.69656	296	Q2
Alpha-mannosidase	GH	GH38	0.817903	1.138	0.191088	1.12462	0.562922	0.497329	-0.2123	1.40374	28	23.7	0	43.108	Trire2_JGI_003196jgi|Trire2|3196|fgenesh1_pm.C_scaffold_5000157	Trire2_JGI_003196jgi|Trire2|3196|fgenesh1_pm.C_scaffold_5000157	jgi|Trire2|3196|fgenesh1_pm.C_scaffold_5000157	-0.254981	0.67409	-0.171282	0.817903	0.562922	297	Q2
	hydrolase	Other	0.787522	0.481955	1.37547	0.505146	3.40514	3.01561	3.61252	3.58728	12	10.4	0	114.08	Trire2_JGI_078010jgi|Trire2|78010|estExt_GeneWisePlus.C_90457	Trire2_JGI_078010jgi|Trire2|78010|estExt_GeneWisePlus.C_90457	jgi|Trire2|78010|estExt_GeneWisePlus.C_90457	2.61761	0.00176066	-2.75432	0.787522	3.40514	298	Q2
Eliciting plant response	Other		0.780206	0.920971	1.32754	0.0921116	4.87458	5.02796	5.61078	3.98499	6	49.3	0	88.813	Trire2_JGI_082662jgi|Trire2|82662|estExt_GeneWisePlus.C_540005	Trire2_JGI_082662jgi|Trire2|82662|estExt_GeneWisePlus.C_540005	jgi|Trire2|82662|estExt_GeneWisePlus.C_540005	4.09437	0.00239	-2.6216	0.780206	4.87458	299	Q2
inositol-3-phosphate synthase	Other		0.766818	0.980844	0.326197	0.993412	-1.14049	-1.33104	-1.58418	-0.506233	8	13.2	0	44.842	Trire2_JGI_079059jgi|Trire2|79059|estExt_GeneWisePlus.C_120320	Trire2_JGI_079059jgi|Trire2|79059|estExt_GeneWisePlus.C_120320	jgi|Trire2|79059|estExt_GeneWisePlus.C_120320	-1.9073	0.00832111	-2.07982	0.766818	-1.14049	300	Q2
	Hypothetical protein		0.750982	0.693386	0.896242	0.663317	0.763062	0.715735	0.703103	0.870348	6	32.4	0	13.75	Trire2_JGI_005849jgi|Trire2|5849|fgenesh1_pm.C_scaffold_31000013	Trire2_JGI_005849jgi|Trire2|5849|fgenesh1_pm.C_scaffold_31000013	jgi|Trire2|5849|fgenesh1_pm.C_scaffold_31000013	0.0120805	0.900563	-0.0454861	0.750982	0.763062	301	Q2
	Peptidase		0.746061	1.17957	0.0641937	0.994413	1.98667	1.86559	1.62958	2.46485	21	38.7	0	47.557	Trire2_JGI_108592jgi|Trire2|108592|fgenesh5_pg.C_scaffold_12000211	Trire2_JGI_108592jgi|Trire2|108592|fgenesh5_pg.C_scaffold_12000211	jgi|Trire2|108592|fgenesh5_pg.C_scaffold_12000211	1.24061	0.043378	-1.36273	0.746061	1.98667	302	Q2
	Hypothetical protein		0.737833	0.89381	0.17441	1.14528	-1.13345	-1.31296	-1.01405	-1.07335	9	21.6	0	18.752	Trire2_JGI_023408jgi|Trire2|23408|estExt_fgenesh1_pm.C_350004	Trire2_JGI_023408jgi|Trire2|23408|estExt_fgenesh1_pm.C_350004	jgi|Trire2|23408|estExt_fgenesh1_pm.C_350004	-1.87128	0.00357397	-2.44685	0.737833	-1.13345	303	Q2
	Hypothetical protein		0.727894	1.00337	-0.84301	2.02332	0.972255	0.987111	-0.269578	2.19923	5	15.9	0	11.902	Trire2_JGI_105156jgi|Trire2|105156|fgenesh5_pg.C_scaffold_4000534	Trire2_JGI_105156jgi|Trire2|105156|fgenesh5_pg.C_scaffold_4000534	jgi|Trire2|105156|fgenesh5_pg.C_scaffold_4000534	0.244361	0.835188	-0.0782156	0.727894	0.972255	304	Q2
Ran GTPase-activating protein	Other		0.718045	0.35597	0.484056	1.31411	-0.784186	-1.16869	-0.699958	-0.483912	8	23.1	0	31.431	Trire2_JGI_073570jgi|Trire2|73570|estExt_GeneWisePlus.C_10166	Trire2_JGI_073570jgi|Trire2|73570|estExt_GeneWisePlus.C_10166	jgi|Trire2|73570|estExt_GeneWisePlus.C_10166	-1.50223	0.0142618	-1.84583	0.718045	-0.784186	305	Q2
Argininosuccinate lyase	other		0.709473	0.738359	0.302477	1.08758	1.01276	0.996184	1.00748	1.03463	12	29.3	0	15.896	Trire2_JGI_080268jgi|Trire2|80268|estExt_GeneWisePlus.C_170393	Trire2_JGI_080268jgi|Trire2|80268|estExt_GeneWisePlus.C_170393	jgi|Trire2|80268|estExt_GeneWisePlus.C_170393	0.303291	0.253146	-0.596629	0.709473	1.01276	306	Q2
Glutathione S-transferase	Glutathione S-transferase		0.692266	1.23629	-0.592554	1.43306	2.1511	2.33353	1.2543	2.86547	17	56.8	0	164.1	Trire2_JGI_074103jgi|Trire2|74103|estExt_GeneWisePlus.C_11082	Trire2_JGI_074103jgi|Trire2|74103|estExt_GeneWisePlus.C_11082	jgi|Trire2|74103|estExt_GeneWisePlus.C_11082	1.45884	0.142421	-0.846425	0.692266	2.1511	307	Q2
Hsp70	other		0.667845	0.0767365	1.83153	0.095274	-0.367958	-0.576135	-0.59703	0.0692902	12	13.3	0	27.788	Trire2_JGI_035465jgi|Trire2|35465|gw1.9.395.1	Trire2_JGI_035465jgi|Trire2|35465|gw1.9.395.1	jgi|Trire2|35465|gw1.9.395.1	-1.0358	0.170978	-0.76706	0.667845	-0.367958	308	Q2
Hypothetical protein	Hypothetical protein		0.667169	1.1237	-0.759697	1.6375	-2.04703	-1.76421	-2.63778	-1.73909	11	21.2	0	30.164	Trire2_JGI_112330jgi|Trire2|112330|fgenesh5_pg.C_scaffold_37000009	Trire2_JGI_112330jgi|Trire2|112330|fgenesh5_pg.C_scaffold_37000009	jgi|Trire2|112330|fgenesh5_pg.C_scaffold_37000009	-2.7142	0.0260115	-1.58484	0.667169	-2.04703	309	Q2
Beta-lactamase	hydrolase	other	0.666813	0.774633	0.274429	0.951376	1.49691	1.52662	1.11699	1.84711	13	26.3	0	31.18	Trire2_JGI_112180jgi|Trire2|112180|fgenesh5_pg.C_scaffold_34000014	Trire2_JGI_112180jgi|Trire2|112180|fgenesh5_pg.C_scaffold_34000014	jgi|Trire2|112180|fgenesh5_pg.C_scaffold_34000014	0.830093	0.0471091	-1.32689	0.666813	1.49691	310	Q2
Integral membrane channel	Other		0.648633	0.976891	0.710018	0.258991	-5.89368	-4.0282	-7.57442	-6.07843	1	1.9	0.0058207	1.6894	Trire2_JGI_055731jgi|Trire2|55731|e_gw1.2.26.1	Trire2_JGI_055731jgi|Trire2|55731|e_gw1.2.26.1	jgi|Trire2|55731|e_gw1.2.26.1	-6.54232	0.00336764	-2.47267	0.648633	-5.89368	311	Q2
Phospholipase D1	hydrolase	Ester/lipase	0.629082	0.886089	-0.234257	1.23541	0.00144132	-0.22156	-0.613229	0.839113	15	21.2	0	85.957	Trire2_JGI_055631jgi|Trire2|55631|e_gw1.2.690.1	Trire2_JGI_055631jgi|Trire2|55631|e_gw1.2.690.1	jgi|Trire2|55631|e_gw1.2.690.1	-0.62764	0.368818	-0.433187	0.629082	0.00144132	312	Q2
Hypothetical protein	Hypothetical protein		0.621073	1.08573	0	0.777489	2.16708	2.19411	1.66868	2.63845	11	31.6	0	44.427	Trire2_JGI_047134jgi|Trire2|47134|estExt_Genewise1.C_70071	Trire2_JGI_047134jgi|Trire2|47134|estExt_Genewise1.C_70071	jgi|Trire2|47134|estExt_Genewise1.C_70071	1.54601	0.0224579	-1.64863	0.621073	2.16708	313	Q2
Fructose-1,6-bisphosphatase	Other		0.606723	0.734581	0.565866	0.519722	-0.0915089	-0.09587	-0.22149	0.0428333	8	38.9	0	37.904	Trire2_JGI_040074jgi|Trire2|40074|gw1.18.309.1	Trire2_JGI_040074jgi|Trire2|40074|gw1.18.309.1	jgi|Trire2|40074|gw1.18.309.1	-0.698232	0.002251	-2.64762	0.606723	-0.0915089	314	Q2
UNKNOWN	Hypothetical protein		0.602336	0.769104	1.15082	-0.112913	-5.86079	-3.81386	-7.02618	-6.74233	4	18.2	0	4.925	Trire2_JGI_122375jgi|Trire2|122375|estExt_fgenesh5_pg.C_120036	Trire2_JGI_122375jgi|Trire2|122375|estExt_fgenesh5_pg.C_120036	jgi|Trire2|122375|estExt_fgenesh5_pg.C_120036	-6.46312	0.00409269	-2.38799	0.602336	-5.86079	315	Q2
Acetylcholinesterase/Butyrylcholinesterase	hydrolase	Ester/lipase	0.59683	0.60103	0.333532	0.855928	-0.77396	-0.35662	-1.41882	-0.546442	6	11.4	0	17.976	Trire2_JGI_061293jgi|Trire2|61293|e_gw1.8.613.1	Trire2_JGI_061293jgi|Trire2|61293|e_gw1.8.613.1	jgi|Trire2|61293|e_gw1.8.613.1	-1.37079	0.0190029	-1.72118	0.59683	-0.77396	316	Q2
	GH	GH62	0.594186	0.9988	0.629694	0.154062	2.31083	3.19316	2.55198	1.18737	4	24.5	0	67.028	Trire2_JGI_076210jgi|Trire2|76210|estExt_GeneWisePlus.C_50020	Trire2_JGI_076210jgi|Trire2|76210|estExt_GeneWisePlus.C_50020	jgi|Trire2|76210|estExt_GeneWisePlus.C_50020	1.71665	0.0550959	-1.25888	0.594186	2.31083	317	Q2
	Peptidase		0.564042	0.259884	0.954027	0.478216	-2.60036	-3.05158	-1.89071	-2.85879	2	5.9	0	18.076	Trire2_JGI_064719jgi|Trire2|64719|e_gw1.14.438.1	Trire2_JGI_064719jgi|Trire2|64719|e_gw1.14.438.1	jgi|Trire2|64719|e_gw1.14.438.1	-3.1644	0.00156694	-2.80495	0.564042	-2.60036	318	Q2
caspase peptidase	Peptidase		0.555541	0.671728	0.0731602	0.921736	0.126173	0.297757	-0.124673	0.205435	2	5.9	0.0012107	2.0312	Trire2_JGI_065324jgi|Trire2|65324|e_gw1.16.408.1	Trire2_JGI_065324jgi|Trire2|65324|e_gw1.16.408.1	jgi|Trire2|65324|e_gw1.16.408.1	-0.429368	0.203208	-0.692059	0.555541	0.126173	319	Q2
Proteasome subunit	Peptidase		0.547396	0.658499	0.276699	0.706991	0.660619	0.626815	0.512792	0.842251	8	47.3	0	15.974	Trire2_JGI_053554jgi|Trire2|53554|e_gw1.1.1013.1	Trire2_JGI_053554jgi|Trire2|53554|e_gw1.1.1013.1	jgi|Trire2|53554|e_gw1.1.1013.1	0.113223	0.534679	-0.271907	0.547396	0.660619	320	Q2
Mono-and diacylglycerol lipase	hydrolase	Ester/lipase	0.537517	0.446825	0.646292	0.519434	-4.20792	-4.35249	-4.16305	-4.10823	4	8.6	0	16.891	Trire2_JGI_079010jgi|Trire2|79010|estExt_GeneWisePlus.C_120254	Trire2_JGI_079010jgi|Trire2|79010|estExt_GeneWisePlus.C_120254	jgi|Trire2|79010|estExt_GeneWisePlus.C_120254	-4.74544	9.28988e-07	-6.03199	0.537517	-4.20792	321	Q2
Neutral ceramidase	Hydrolase	Lipase	0.499509	0.220175	1.33798	-0.0596313	3.24281	3.22893	3.88118	2.61831	18	28.2	0	184.56	Trire2_JGI_064397jgi|Trire2|64397|e_gw1.14.346.1	Trire2_JGI_064397jgi|Trire2|64397|e_gw1.14.346.1	jgi|Trire2|64397|e_gw1.14.346.1	2.7433	0.00812526	-2.09016	0.499509	3.24281	322	Q2
Tripeptidyl peptidase II	Peptidase		0.459358	-0.175442	1.90901	-0.355499	0.0455545	-0.817048	1.64495	-0.69124	8	11.4	0	55.444	Trire2_JGI_109276jgi|Trire2|109276|fgenesh5_pg.C_scaffold_15000078	Trire2_JGI_109276jgi|Trire2|109276|fgenesh5_pg.C_scaffold_15000078	jgi|Trire2|109276|fgenesh5_pg.C_scaffold_15000078	-0.413803	0.721382	-0.141835	0.459358	0.0455545	323	Q2
	GH	GH16	0.428057	0.699165	0.576183	0.00882149	1.01505	1.77001	1.99675	-0.721621	5	13.4	0	10.205	Trire2_JGI_049274jgi|Trire2|49274|estExt_Genewise1.C_120332	Trire2_JGI_049274jgi|Trire2|49274|estExt_Genewise1.C_120332	jgi|Trire2|49274|estExt_Genewise1.C_120332	0.586992	0.54831	-0.260974	0.428057	1.01505	324	Q2
O-methyltransferase	other		0.427389	0.489658	0.105305	0.687202	0.892494	1.04824	0.0462065	1.58304	10	31.6	0	64.928	Trire2_JGI_076247jgi|Trire2|76247|estExt_GeneWisePlus.C_50118	Trire2_JGI_076247jgi|Trire2|76247|estExt_GeneWisePlus.C_50118	jgi|Trire2|76247|estExt_GeneWisePlus.C_50118	0.465105	0.388981	-0.410071	0.427389	0.892494	325	Q2
	Hypothetical protein		0.410711	0.839457	-0.569626	0.962301	-0.0683963	-0.47495	-0.191766	0.461527	10	56	0	44.707	Trire2_JGI_022153jgi|Trire2|22153|estExt_fgenesh1_pm.C_80009	Trire2_JGI_022153jgi|Trire2|22153|estExt_fgenesh1_pm.C_80009	jgi|Trire2|22153|estExt_fgenesh1_pm.C_80009	-0.479107	0.443674	-0.352936	0.410711	-0.0683963	326	Q2
Histidine acid phosphatase	hydrolase	Other	0.406399	0.483992	0.920094	-0.184889	1.71042	1.923	1.84315	1.3651	9	22.1	0	45.598	Trire2_JGI_071092jgi|Trire2|71092|e_gw1.53.15.1	Trire2_JGI_071092jgi|Trire2|71092|e_gw1.53.15.1	jgi|Trire2|71092|e_gw1.53.15.1	1.30402	0.023424	-1.63034	0.406399	1.71042	327	Q2
	Hypothetical protein		0.404754	0.0680447	0.364077	0.782141	-0.922329	-0.819434	-1.79031	-0.157238	5	14.7	0	18.333	Trire2_JGI_081150jgi|Trire2|81150|estExt_GeneWisePlus.C_230056	Trire2_JGI_081150jgi|Trire2|81150|estExt_GeneWisePlus.C_230056	jgi|Trire2|81150|estExt_GeneWisePlus.C_230056	-1.32708	0.0623442	-1.2052	0.404754	-0.922329	328	Q2
Actin-binding, cofilin/tropomyosin type	Other		0.38005	0.696995	0.199142	0.244013	4.3938	4.37608	4.11101	4.69431	14	58.7	0	71.024	Trire2_JGI_073967jgi|Trire2|73967|estExt_GeneWisePlus.C_10837	Trire2_JGI_073967jgi|Trire2|73967|estExt_GeneWisePlus.C_10837	jgi|Trire2|73967|estExt_GeneWisePlus.C_10837	4.01375	6.52401e-05	-4.18549	0.38005	4.3938	329	Q2
Orotate pyrophosphoribosyl transferase	Other		0.374213	0.663805	0.467636	-0.00880241	2.86781	2.74741	2.69674	3.15927	13	55.5	0	65.629	Trire2_JGI_021435jgi|Trire2|21435|estExt_fgenesh1_pm.C_20044	Trire2_JGI_021435jgi|Trire2|21435|estExt_fgenesh1_pm.C_20044	jgi|Trire2|21435|estExt_fgenesh1_pm.C_20044	2.49359	0.000547293	-3.26178	0.374213	2.86781	330	Q2
xanthan-lyase	other		0.320894	0.65579	-1.46609	1.77298	3.35916	3.00394	4.80306	2.27048	17	30.5	0	104.36	Trire2_JGI_071170jgi|Trire2|71170|e_gw1.69.4.1	Trire2_JGI_071170jgi|Trire2|71170|e_gw1.69.4.1	jgi|Trire2|71170|e_gw1.69.4.1	3.03827	0.0662481	-1.17883	0.320894	3.35916	331	Q2
Transketolase	other		0.319078	1.29789	0.672659	-1.01331	1.10934	1.66742	1.92659	-0.266003	14	26.3	0	41.789	Trire2_JGI_120635jgi|Trire2|120635|estExt_fgenesh5_pg.C_40157	Trire2_JGI_120635jgi|Trire2|120635|estExt_fgenesh5_pg.C_40157	jgi|Trire2|120635|estExt_fgenesh5_pg.C_40157	0.79026	0.464034	-0.33345	0.319078	1.10934	332	Q2
UDP-glucose pyrophosphorylase	other		0.318576	0.19153	0.913528	-0.14933	-0.407028	-0.580228	0.434299	-1.07515	12	23.1	0	41.054	Trire2_JGI_043664jgi|Trire2|43664|estExt_Genewise1.C_10214	Trire2_JGI_043664jgi|Trire2|43664|estExt_Genewise1.C_10214	jgi|Trire2|43664|estExt_Genewise1.C_10214	-0.725604	0.252876	-0.597093	0.318576	-0.407028	333	Q2
	Hypothetical protein		0.308574	-0.142239	1.74279	-0.674831	0.225321	1.29243	2.77921	-3.39568	6	36.1	0	51.378	Trire2_JGI_112018jgi|Trire2|112018|fgenesh5_pg.C_scaffold_31000056	Trire2_JGI_112018jgi|Trire2|112018|fgenesh5_pg.C_scaffold_31000056	jgi|Trire2|112018|fgenesh5_pg.C_scaffold_31000056	-0.0832532	0.968791	-0.0137698	0.308574	0.225321	334	Q2
Dihydroxy-acid dehydratase	Other		0.30581	0.746107	-0.603554	0.774876	-2.30366	-2.26742	-2.92316	-1.7204	5	8.9	0	10.288	Trire2_JGI_004981jgi|Trire2|4981|fgenesh1_pm.C_scaffold_18000004	Trire2_JGI_004981jgi|Trire2|4981|fgenesh1_pm.C_scaffold_18000004	jgi|Trire2|4981|fgenesh1_pm.C_scaffold_18000004	-2.60947	0.0103504	-1.98504	0.30581	-2.30366	335	Q2
	Hypothetical protein		0.302912	0.227104	-0.679171	1.3608	1.95816	1.72067	2.76236	1.39144	3	11.2	0	4.7297	Trire2_JGI_121739jgi|Trire2|121739|estExt_fgenesh5_pg.C_90019	Trire2_JGI_121739jgi|Trire2|121739|estExt_fgenesh5_pg.C_90019	jgi|Trire2|121739|estExt_fgenesh5_pg.C_90019	1.65525	0.0831453	-1.08016	0.302912	1.95816	336	Q2
Cytochrome b5	Oxidoreductase	Stress response	0.279082	0.180864	-0.0791321	0.735514	1.42765	2.13479	0.916156	1.23199	7	36.8	0	15.722	Trire2_JGI_064561jgi|Trire2|64561|e_gw1.14.267.1	Trire2_JGI_064561jgi|Trire2|64561|e_gw1.14.267.1	jgi|Trire2|64561|e_gw1.14.267.1	1.14856	0.0583208	-1.23418	0.279082	1.42765	337	Q2
GDSL-like Lipase/Acylhydrolase	hydrolase	Ester/lipase	0.266854	-0.142239	0.492632	0.450169	0.887664	0.664182	0.46013	1.53868	10	14.1	0	64.192	Trire2_JGI_070021jgi|Trire2|70021|e_gw1.32.8.1	Trire2_JGI_070021jgi|Trire2|70021|e_gw1.32.8.1	jgi|Trire2|70021|e_gw1.32.8.1	0.62081	0.18585	-0.730838	0.266854	0.887664	338	Q2
inducible lysosomal thiol reductase	Oxidoreductase	Stress response	0.264936	0.403643	0.128839	0.262325	0.679217	0.32801	0.771815	0.937826	9	61.4	0	17.713	Trire2_JGI_031521jgi|Trire2|31521|gw1.2.443.1	Trire2_JGI_031521jgi|Trire2|31521|gw1.2.443.1	jgi|Trire2|31521|gw1.2.443.1	0.414281	0.105261	-0.977732	0.264936	0.679217	339	Q2
a-trehalase	GH	GH65	0.264637	0.637365	1.10624	-0.949696	1.74295	1.67292	2.80256	0.753374	15	18.4	0	69.217	Trire2_JGI_123456jgi|Trire2|123456|estExt_fgenesh5_pg.C_220028	Trire2_JGI_123456jgi|Trire2|123456|estExt_fgenesh5_pg.C_220028	jgi|Trire2|123456|estExt_fgenesh5_pg.C_220028	1.47831	0.160421	-0.794737	0.264637	1.74295	340	Q2
	Hypothetical protein		0.253789	0.588779	2.95056	-2.77797	1.67887	1.37801	2.5609	1.09769	6	20.1	0	52.655	Trire2_JGI_106575jgi|Trire2|106575|fgenesh5_pg.C_scaffold_7000376	Trire2_JGI_106575jgi|Trire2|106575|fgenesh5_pg.C_scaffold_7000376	jgi|Trire2|106575|fgenesh5_pg.C_scaffold_7000376	1.42508	0.454321	-0.342637	0.253789	1.67887	341	Q2
Class II aldolase	Other		0.25264	0.227808	0.143564	0.386549	0.803707	0.744233	0.809133	0.857756	7	24	0	15.521	Trire2_JGI_065969jgi|Trire2|65969|e_gw1.17.140.1	Trire2_JGI_065969jgi|Trire2|65969|e_gw1.17.140.1	jgi|Trire2|65969|e_gw1.17.140.1	0.551067	0.00216448	-2.66465	0.25264	0.803707	342	Q2
	Hypothetical protein		0.238867	0.678345	-1.06303	1.10129	-0.0263329	0.180089	-0.643977	0.38489	15	23.5	0	28.601	Trire2_JGI_121606jgi|Trire2|121606|estExt_fgenesh5_pg.C_80176	Trire2_JGI_121606jgi|Trire2|121606|estExt_fgenesh5_pg.C_80176	jgi|Trire2|121606|estExt_fgenesh5_pg.C_80176	-0.2652	0.735855	-0.133208	0.238867	-0.0263329	343	Q2
Cochaperone AHA-1 homeolog b	Other		0.213853	0.717733	-0.00342369	-0.0727501	2.33474	2.61252	1.64088	2.75081	20	43.4	0	53.746	Trire2_JGI_122882jgi|Trire2|122882|estExt_fgenesh5_pg.C_160097	Trire2_JGI_122882jgi|Trire2|122882|estExt_fgenesh5_pg.C_160097	jgi|Trire2|122882|estExt_fgenesh5_pg.C_160097	2.12088	0.00792949	-2.10075	0.213853	2.33474	344	Q2
Endonuclease/Exonuclease/phosphatase	hydrolase	Other	0.213516	-0.00172424	-0.309675	0.951946	-1.45634	-1.79513	-1.20889	-1.36501	9	37.1	0	11.019	Trire2_JGI_123131jgi|Trire2|123131|estExt_fgenesh5_pg.C_180116	Trire2_JGI_123131jgi|Trire2|123131|estExt_fgenesh5_pg.C_180116	jgi|Trire2|123131|estExt_fgenesh5_pg.C_180116	-1.66986	0.0162335	-1.78959	0.213516	-1.45634	345	Q2
Ribonuclease, T2 family	other		0.205549	0.405058	-0.103987	0.315575	1.65262	1.48765	0.869555	2.60067	4	17.8	0	29.288	Trire2_JGI_031248jgi|Trire2|31248|gw1.2.425.1	Trire2_JGI_031248jgi|Trire2|31248|gw1.2.425.1	jgi|Trire2|31248|gw1.2.425.1	1.44708	0.0524922	-1.27991	0.205549	1.65262	346	Q2
Aminotransferase	other		0.175632	1.08552	-0.556454	-0.00216866	0.503644	0.564012	0.415381	0.531538	12	26.7	0	27.505	Trire2_JGI_108299jgi|Trire2|108299|fgenesh5_pg.C_scaffold_11000272;Trire2_JGI_122820jgi|Trire2|122820|estExt_fgenesh5_pg.C_150175	Trire2_JGI_108299jgi|Trire2|108299|fgenesh5_pg.C_scaffold_11000272	jgi|Trire2|108299|fgenesh5_pg.C_scaffold_11000272	0.328012	0.535425	-0.271302	0.175632	0.503644	347	Q2
beta-mannosidase	GH	GH2	0.171815	0.166851	-0.485487	0.834082	1.39656	1.01148	1.26206	1.91613	22	21	0	62.693	Trire2_JGI_077299jgi|Trire2|77299|estExt_GeneWisePlus.C_70730	Trire2_JGI_077299jgi|Trire2|77299|estExt_GeneWisePlus.C_70730	jgi|Trire2|77299|estExt_GeneWisePlus.C_70730	1.22474	0.0585462	-1.2325	0.171815	1.39656	348	Q2
Coenzyme A transferase	other		0.167717	0.898762	-0.133892	-0.261719	-1.62887	-1.32814	-0.546601	-3.01188	8	16.6	0	15.918	Trire2_JGI_047603jgi|Trire2|47603|estExt_Genewise1.C_80173	Trire2_JGI_047603jgi|Trire2|47603|estExt_Genewise1.C_80173	jgi|Trire2|47603|estExt_Genewise1.C_80173	-1.79659	0.092168	-1.03542	0.167717	-1.62887	349	Q2
N-acetyltransferase	other		0.153359	1.05397	1.6617	-2.25559	-1.1228	-0.943049	0.448647	-2.874	5	25.7	0	22.728	Trire2_JGI_120120jgi|Trire2|120120|estExt_fgenesh5_pg.C_20248	Trire2_JGI_120120jgi|Trire2|120120|estExt_fgenesh5_pg.C_20248	jgi|Trire2|120120|estExt_fgenesh5_pg.C_20248	-1.27616	0.457193	-0.3399	0.153359	-1.1228	350	Q2
a-N-acetylglucosaminidases	GH	GH89	0.138524	-0.134815	0.65884	-0.108452	0.083648	-0.46997	0.788144	-0.0672302	10	16.2	0	36.678	Trire2_JGI_058117jgi|Trire2|58117|e_gw1.4.695.1	Trire2_JGI_058117jgi|Trire2|58117|e_gw1.4.695.1	jgi|Trire2|58117|e_gw1.4.695.1	-0.0548763	0.90945	-0.0412214	0.138524	0.083648	351	Q2
Duf1680 domain containing protein (Fragment)	Hypothetical protein		0.134809	-0.410624	1.22677	-0.411724	3.15987	2.61393	3.78753	3.07816	13	17.6	0	119.56	Trire2_JGI_121475jgi|Trire2|121475|estExt_fgenesh5_pg.C_70445	Trire2_JGI_121475jgi|Trire2|121475|estExt_fgenesh5_pg.C_70445	jgi|Trire2|121475|estExt_fgenesh5_pg.C_70445	3.02507	0.00931948	-2.03061	0.134809	3.15987	352	Q2
uroporphyrinogen decarboxylase	Other		0.126617	0.183571	0.0147018	0.18158	-0.740512	-0.410466	-0.877566	-0.933504	7	16.2	0	43.209	Trire2_JGI_058073jgi|Trire2|58073|e_gw1.4.872.1	Trire2_JGI_058073jgi|Trire2|58073|e_gw1.4.872.1	jgi|Trire2|58073|e_gw1.4.872.1	-0.86713	0.00773343	-2.11163	0.126617	-0.740512	353	Q2
proteasome	Peptidase		0.103837	0.185812	0.277859	-0.152159	0.87178	0.590135	0.8135	1.2117	9	27.8	0	34.368	Trire2_JGI_066707jgi|Trire2|66707|e_gw1.19.176.1;Trire2_JGI_077969jgi|Trire2|77969|estExt_GeneWisePlus.C_90403	Trire2_JGI_066707jgi|Trire2|66707|e_gw1.19.176.1	jgi|Trire2|66707|e_gw1.19.176.1	0.767942	0.026542	-1.57607	0.103837	0.87178	354	Q2
Putative transcriptional regulator DJ-1	Other		0.10184	0.906456	-0.375328	-0.225607	2.23663	2.23246	1.80567	2.67174	4	21.4	0	14.222	Trire2_JGI_059940jgi|Trire2|59940|e_gw1.7.436.1	Trire2_JGI_059940jgi|Trire2|59940|e_gw1.7.436.1	jgi|Trire2|59940|e_gw1.7.436.1	2.13479	0.0109202	-1.96177	0.10184	2.23663	355	Q2
Ferulic acid esterase	hydrolase	Ester/lipase	0.0899741	0.0485458	-0.0968513	0.318228	-3.60661	-2.97394	-2.9251	-4.9208	3	13.8	0	6.3231	Trire2_JGI_107850jgi|Trire2|107850|fgenesh5_pg.C_scaffold_10000240	Trire2_JGI_107850jgi|Trire2|107850|fgenesh5_pg.C_scaffold_10000240	jgi|Trire2|107850|fgenesh5_pg.C_scaffold_10000240	-3.69659	0.00522276	-2.2821	0.0899741	-3.60661	356	Q2
beta-glucosidase	GH	GH3	0.0870152	-0.116833	-0.35059	0.728468	0.642017	0.364482	0.140004	1.42157	12	11.7	0	26.022	Trire2_JGI_121735jgi|Trire2|121735|estExt_fgenesh5_pg.C_90015	Trire2_JGI_121735jgi|Trire2|121735|estExt_fgenesh5_pg.C_90015	jgi|Trire2|121735|estExt_fgenesh5_pg.C_90015	0.555002	0.340474	-0.467916	0.0870152	0.642017	357	Q2
small nuclear ribonucleoprotein Prp4	other		0.0783513	1.07564	-1.26472	0.424133	1.5716	2.27275	0.119893	2.32216	12	39.8	0	50.766	Trire2_JGI_030465jgi|Trire2|30465|gw1.22.78.1	Trire2_JGI_030465jgi|Trire2|30465|gw1.22.78.1	jgi|Trire2|30465|gw1.22.78.1	1.49325	0.212134	-0.67339	0.0783513	1.5716	358	Q2
DP-N-acetylglucosamine diphosphorylase	Other		0.0640316	0.36455	-0.586031	0.413576	-1.43394	-1.21054	-1.83726	-1.25401	4	10	0	9.9034	Trire2_JGI_079568jgi|Trire2|79568|estExt_GeneWisePlus.C_140249	Trire2_JGI_079568jgi|Trire2|79568|estExt_GeneWisePlus.C_140249	jgi|Trire2|79568|estExt_GeneWisePlus.C_140249	-1.49797	0.0173734	-1.76012	0.0640316	-1.43394	359	Q2
Glutamate-ammonia ligase	Other		0.0601432	-0.0801773	0.258438	0.00216866	-4.65599	-5.14183	-3.21381	-5.61232	3	4.1	0	8.8298	Trire2_JGI_080627jgi|Trire2|80627|estExt_GeneWisePlus.C_190265	Trire2_JGI_080627jgi|Trire2|80627|estExt_GeneWisePlus.C_190265	jgi|Trire2|80627|estExt_GeneWisePlus.C_190265	-4.71613	0.00312164	-2.50562	0.0601432	-4.65599	360	Q2
	Hypothetical protein		0.0520058	-0.00901794	0.543711	-0.378675	-0.00937907	0.297698	0.442323	-0.768158	3	17.4	0	9.6497	Trire2_JGI_047733jgi|Trire2|47733|estExt_Genewise1.C_80453	Trire2_JGI_047733jgi|Trire2|47733|estExt_Genewise1.C_80453	jgi|Trire2|47733|estExt_Genewise1.C_80453	-0.0613848	0.90164	-0.0449669	0.0520058	-0.00937907	361	Q2
chitosanase	GH	GH75	0.0462583	0.0197926	1.13132	-1.01234	0.525493	0.910863	1.58879	-0.923176	7	15.7	0	14.433	Trire2_JGI_070341jgi|Trire2|70341|e_gw1.35.94.1	Trire2_JGI_070341jgi|Trire2|70341|e_gw1.35.94.1	jgi|Trire2|70341|e_gw1.35.94.1	0.479235	0.648043	-0.188396	0.0462583	0.525493	362	Q2
Catalase-peroxidase	Oxidoreductase	Stress response	0.0390835	-0.473	0.847189	-0.256939	2.39417	2.15109	2.775	2.25643	18	20.5	0	76.435	Trire2_JGI_070803jgi|Trire2|70803|e_gw1.41.6.1	Trire2_JGI_070803jgi|Trire2|70803|e_gw1.41.6.1	jgi|Trire2|70803|e_gw1.41.6.1	2.35509	0.00647149	-2.189	0.0390835	2.39417	363	Q2
Peroxisomal multifunctional beta-oxidation	Oxidoreductase	other	0.0215626	0.275505	-0.169367	-0.0414505	0.733709	0.886867	0.138959	1.1753	5	24.6	0	14.402	Trire2_JGI_021824jgi|Trire2|21824|estExt_fgenesh1_pm.C_40229	Trire2_JGI_021824jgi|Trire2|21824|estExt_fgenesh1_pm.C_40229	jgi|Trire2|21824|estExt_fgenesh1_pm.C_40229	0.712147	0.101352	-0.994168	0.0215626	0.733709	364	Q2
1, 2-alpha-mannosidase	GH	GH47	0.00853348	0.695562	-1.34138	0.671423	-0.376805	-0.397052	-0.966489	0.233126	10	8	0	18.883	Trire2_JGI_022252jgi|Trire2|22252|estExt_fgenesh1_pm.C_80182	Trire2_JGI_022252jgi|Trire2|22252|estExt_fgenesh1_pm.C_80182	jgi|Trire2|22252|estExt_fgenesh1_pm.C_80182	-0.385338	0.63826	-0.195003	0.00853348	-0.376805	365	Q2
	Hypothetical protein		0.00696691	-0.396847	1.64025	-1.2225	0.414084	0.029233	1.47715	-0.264135	2	4.8	0	3.5193	Trire2_JGI_038441jgi|Trire2|38441|gw1.2.885.1	Trire2_JGI_038441jgi|Trire2|38441|gw1.2.885.1	jgi|Trire2|38441|gw1.2.885.1	0.407117	0.706599	-0.150827	0.00696691	0.414084	366	Q2
L-carnitine dehydratase/alpha-methylacyl-CoA racemase	Other		-0.00354894	0.0557709	-0.301449	0.235031	-1.32605	-1.71594	-1.61542	-0.64678	6	13.1	0	18.886	Trire2_JGI_078462jgi|Trire2|78462|estExt_GeneWisePlus.C_100526	Trire2_JGI_078462jgi|Trire2|78462|estExt_GeneWisePlus.C_100526	jgi|Trire2|78462|estExt_GeneWisePlus.C_100526	-1.3225	0.0244224	-1.61221	-0.00354894	-1.32605	367	Q2
Peptidase family M28	Peptidase		-0.00663757	1.28396	0.780891	-2.08476	0.352634	0.705703	0.476039	-0.123838	8	9	0	30.62	Trire2_JGI_081087jgi|Trire2|81087|estExt_GeneWisePlus.C_220173	Trire2_JGI_081087jgi|Trire2|81087|estExt_GeneWisePlus.C_220173	jgi|Trire2|81087|estExt_GeneWisePlus.C_220173	0.359272	0.755644	-0.121683	-0.00663757	0.352634	368	Q2
co-chaperone	Other		-0.0195471	-0.335911	-0.247679	0.524948	1.38098	1.3528	1.20309	1.58703	8	26.1	0	23.56	Trire2_JGI_052050jgi|Trire2|52050|estExt_Genewise1.C_270228	Trire2_JGI_052050jgi|Trire2|52050|estExt_Genewise1.C_270228	jgi|Trire2|52050|estExt_Genewise1.C_270228	1.40052	0.0090278	-2.04442	-0.0195471	1.38098	369	Q2
Small nuclear ribonucleoprotein	other		-0.0212084	1.36853	-3.61348	2.18132	-0.920648	-1.06216	-1.94094	0.241156	5	50.8	0	19.961	Trire2_JGI_124285jgi|Trire2|124285|estExt_fgenesh5_pg.C_490006	Trire2_JGI_124285jgi|Trire2|124285|estExt_fgenesh5_pg.C_490006	jgi|Trire2|124285|estExt_fgenesh5_pg.C_490006	-0.899439	0.663702	-0.178027	-0.0212084	-0.920648	370	Q2
Beta-galactosidase	GH	GH35	-0.0272535	-0.174427	0.169477	-0.0768108	-0.557872	-0.203021	-0.0947676	-1.37583	11	12.2	0	37.992	Trire2_JGI_080240jgi|Trire2|80240|estExt_GeneWisePlus.C_170350	Trire2_JGI_080240jgi|Trire2|80240|estExt_GeneWisePlus.C_170350	jgi|Trire2|80240|estExt_GeneWisePlus.C_170350	-0.530618	0.277738	-0.556365	-0.0272535	-0.557872	371	Q2
Heat shock protein 90-binding cochaperone Sba1 homeolog p	Other		-0.0301558	0.533382	-0.399771	-0.224079	2.99615	3.09343	2.73648	3.15856	8	37.2	0	44.484	Trire2_JGI_042462jgi|Trire2|42462|gw1.21.341.1	Trire2_JGI_042462jgi|Trire2|42462|gw1.21.341.1	jgi|Trire2|42462|gw1.21.341.1	3.02631	0.000655551	-3.18339	-0.0301558	2.99615	372	Q2
Mitochondrial endonuclease	hydrolase	other	-0.0372696	0	-0.50676	0.394951	-1.93661	-1.58271	-0.197213	-4.02991	5	18.2	0	10.74	Trire2_JGI_061794jgi|Trire2|61794|e_gw1.9.224.1	Trire2_JGI_061794jgi|Trire2|61794|e_gw1.9.224.1	jgi|Trire2|61794|e_gw1.9.224.1	-1.89934	0.174093	-0.759218	-0.0372696	-1.93661	373	Q2
non-ribosomal peptide synthetase	other		-0.0384483	0.475666	0.915924	-1.50694	0.0662072	1.16	0.992351	-1.95373	3	0.2	0.0023866	1.9018	Trire2_JGI_023171jgi|Trire2|23171|estExt_fgenesh1_pm.C_240021	Trire2_JGI_023171jgi|Trire2|23171|estExt_fgenesh1_pm.C_240021	jgi|Trire2|23171|estExt_fgenesh1_pm.C_240021	0.104656	0.937599	-0.0279829	-0.0384483	0.0662072	374	Q2
Glutamyl-tRNA amidotransferase subunit a	Other		-0.0534318	-0.205622	-0.728502	0.773829	-3.74199	-4.62849	-4.03777	-2.55972	3	7.8	0	9.9444	Trire2_JGI_070859jgi|Trire2|70859|e_gw1.42.7.1	Trire2_JGI_070859jgi|Trire2|70859|e_gw1.42.7.1	jgi|Trire2|70859|e_gw1.42.7.1	-3.68856	0.00818779	-2.08683	-0.0534318	-3.74199	375	Q2
Aldo/keto reductase	Oxidoreductase	Stress response	-0.0606988	-0.354469	-0.720028	0.892401	-1.45539	-2.00351	-0.95847	-1.4042	1	2.6	0	2.9986	Trire2_JGI_122505jgi|Trire2|122505|estExt_fgenesh5_pg.C_130031	Trire2_JGI_122505jgi|Trire2|122505|estExt_fgenesh5_pg.C_130031	jgi|Trire2|122505|estExt_fgenesh5_pg.C_130031	-1.39469	0.0721197	-1.14195	-0.0606988	-1.45539	376	Q2
aldose reductase	Oxidoreductase	Stress response	-0.0722561	-0.0440426	-0.633839	0.461113	-0.96767	-0.956361	-1.38066	-0.56599	6	31.4	0	9.1872	Trire2_JGI_102766jgi|Trire2|102766|fgenesh5_pg.C_scaffold_1000399	Trire2_JGI_102766jgi|Trire2|102766|fgenesh5_pg.C_scaffold_1000399	jgi|Trire2|102766|fgenesh5_pg.C_scaffold_1000399	-0.895414	0.085626	-1.06739	-0.0722561	-0.96767	377	Q2
Uricase	Oxidoreductase	Other	-0.077968	0.589874	-1.12708	0.303297	2.2962	2.67648	1.38138	2.83074	16	47.7	0	63.097	Trire2_JGI_076381jgi|Trire2|76381|estExt_GeneWisePlus.C_50394	Trire2_JGI_076381jgi|Trire2|76381|estExt_GeneWisePlus.C_50394	jgi|Trire2|76381|estExt_GeneWisePlus.C_50394	2.37417	0.0277696	-1.55643	-0.077968	2.2962	378	Q2
General substrate transporter	GH	GH2 beta mannosidase	-0.0901044	-0.570984	0.736685	-0.436014	2.86383	2.30811	3.41276	2.87061	19	19.8	0	122.64	Trire2_JGI_069245jgi|Trire2|69245|e_gw1.28.19.1	Trire2_JGI_069245jgi|Trire2|69245|e_gw1.28.19.1	jgi|Trire2|69245|e_gw1.28.19.1	2.95393	0.00485865	-2.31348	-0.0901044	2.86383	379	Q2
exo-1,3-b-glucanase	GH	GH55	-0.142312	-0.599873	0.370798	-0.197861	5.29014	5.93907	7.26868	2.66266	23	26.5	0	309.32	Trire2_JGI_121746jgi|Trire2|121746|estExt_fgenesh5_pg.C_90034	Trire2_JGI_121746jgi|Trire2|121746|estExt_fgenesh5_pg.C_90034	jgi|Trire2|121746|estExt_fgenesh5_pg.C_90034	5.43245	0.0177244	-1.75143	-0.142312	5.29014	380	Q2
	Hypothetical protein		-0.15366	-0.140255	0.187874	-0.508598	-0.188363	-0.135768	-0.849563	0.42024	10	31.7	0	28.783	Trire2_JGI_055669jgi|Trire2|55669|e_gw1.2.1014.1	Trire2_JGI_055669jgi|Trire2|55669|e_gw1.2.1014.1	jgi|Trire2|55669|e_gw1.2.1014.1	-0.0347036	0.937964	-0.0278139	-0.15366	-0.188363	381	Q2
Small nuclear ribonucleoprotein E	other		-0.194201	-0.175526	-0.850477	0.443399	-1.5961	-1.69769	-2.29106	-0.799551	1	21.9	0	5.9789	Trire2_JGI_022332jgi|Trire2|22332|estExt_fgenesh1_pm.C_90110	Trire2_JGI_022332jgi|Trire2|22332|estExt_fgenesh1_pm.C_90110	jgi|Trire2|22332|estExt_fgenesh1_pm.C_90110	-1.4019	0.0704861	-1.1519	-0.194201	-1.5961	382	Q2
phytanoyl-CoA hydroxylase	Oxidoreductase	other	-0.203463	-0.568758	0.000671387	-0.0423012	-3.15227	-2.38435	-0.576339	-6.49612	6	20.8	0	5.0621	Trire2_JGI_120648jgi|Trire2|120648|estExt_fgenesh5_pg.C_40180	Trire2_JGI_120648jgi|Trire2|120648|estExt_fgenesh5_pg.C_40180	jgi|Trire2|120648|estExt_fgenesh5_pg.C_40180	-2.94881	0.16935	-0.771214	-0.203463	-3.15227	383	Q2
phosphatase	hydrolase	Other	-0.215652	-0.229841	0.0315285	-0.448645	-2.81798	-1.84955	-4.28033	-2.32408	1	4.1	0	3.7007	Trire2_JGI_052144jgi|Trire2|52144|estExt_Genewise1.C_280119	Trire2_JGI_052144jgi|Trire2|52144|estExt_Genewise1.C_280119	jgi|Trire2|52144|estExt_Genewise1.C_280119	-2.60233	0.0263199	-1.57972	-0.215652	-2.81798	384	Q2
aldo/keto reductase	Oxidoreductase	Stress response	-0.216335	0.00187302	0.0198917	-0.670771	-1.1556	-1.18701	-0.540605	-1.73919	8	23.1	0	23.794	Trire2_JGI_081148jgi|Trire2|81148|estExt_GeneWisePlus.C_230041	Trire2_JGI_081148jgi|Trire2|81148|estExt_GeneWisePlus.C_230041	jgi|Trire2|81148|estExt_GeneWisePlus.C_230041	-0.939267	0.0859846	-1.06558	-0.216335	-1.1556	385	Q2
Small nuclear ribonucleoprotein	other		-0.218121	-0.332228	-1.24601	0.923878	-4.86458	-6.14883	-6.99171	-1.4532	2	21.1	0.004717	1.7733	Trire2_JGI_054349jgi|Trire2|54349|e_gw1.1.2129.1	Trire2_JGI_054349jgi|Trire2|54349|e_gw1.1.2129.1	jgi|Trire2|54349|e_gw1.1.2129.1	-4.64646	0.0644405	-1.19084	-0.218121	-4.86458	386	Q2
CE5 acetyl xylan esterase	hydrolase	CAZy	-0.230216	0.0105991	0.322247	-1.02349	-5.92817	-6.77645	-5.1249	-5.88318	2	19.7	0	47.024	Trire2_JGI_054219jgi|Trire2|54219|e_gw1.1.1008.1	Trire2_JGI_054219jgi|Trire2|54219|e_gw1.1.1008.1	jgi|Trire2|54219|e_gw1.1.1008.1	-5.69796	0.000813353	-3.08972	-0.230216	-5.92817	387	Q2
Mannitol-1-phosphate dehydrogenase	Oxidoreductase	Other	-0.237671	0.122669	-0.636398	-0.199284	-4.58631	-4.18087	-4.64231	-4.93575	2	6.8	0	2.8274	Trire2_JGI_052267jgi|Trire2|52267|estExt_Genewise1.C_290114	Trire2_JGI_052267jgi|Trire2|52267|estExt_Genewise1.C_290114	jgi|Trire2|52267|estExt_Genewise1.C_290114	-4.34864	0.000151541	-3.81947	-0.237671	-4.58631	388	Q2
glucanosyltransferase	GH	GH72	-0.250133	-0.319551	0.137138	-0.567986	0.237989	0.185319	0.541902	-0.0132523	5	9.6	0	10.844	Trire2_JGI_078713jgi|Trire2|78713|estExt_GeneWisePlus.C_110315	Trire2_JGI_078713jgi|Trire2|78713|estExt_GeneWisePlus.C_110315	jgi|Trire2|78713|estExt_GeneWisePlus.C_110315	0.488122	0.136708	-0.864205	-0.250133	0.237989	389	Q2
Flavin-containing monooxygenase	Oxidoreductase	Stress response	-0.250274	-0.384472	0.727642	-1.09399	-1.19512	-1.35157	0.194922	-2.42871	7	16.6	0	20.263	Trire2_JGI_074351jgi|Trire2|74351|estExt_GeneWisePlus.C_11692	Trire2_JGI_074351jgi|Trire2|74351|estExt_GeneWisePlus.C_11692	jgi|Trire2|74351|estExt_GeneWisePlus.C_11692	-0.944844	0.366076	-0.436429	-0.250274	-1.19512	390	Q2
	Hypothetical protein		-0.268626	1.46539	2.27577	-4.54704	1.41895	2.13055	2.13423	-0.00794983	3	24.7	0	8.5605	Trire2_JGI_112002jgi|Trire2|112002|fgenesh5_pg.C_scaffold_31000040	Trire2_JGI_112002jgi|Trire2|112002|fgenesh5_pg.C_scaffold_31000040	jgi|Trire2|112002|fgenesh5_pg.C_scaffold_31000040	1.68757	0.49801	-0.302762	-0.268626	1.41895	391	Q2
D-aspartate oxidase	Oxidoreductase	other	-0.272472	-0.28994	-0.726076	0.198599	-1.35048	-0.756421	-1.7661	-1.52893	6	16.4	0	12.196	Trire2_JGI_002521jgi|Trire2|2521|fgenesh1_pm.C_scaffold_3000034	Trire2_JGI_002521jgi|Trire2|2521|fgenesh1_pm.C_scaffold_3000034	jgi|Trire2|2521|fgenesh1_pm.C_scaffold_3000034	-1.07801	0.0563912	-1.24879	-0.272472	-1.35048	392	Q2
	Hypothetical protein		-0.28265	-0.378227	-0.0781002	-0.391623	-1.66391	-1.65212	-2.62703	-0.712576	4	13.7	0	26.717	Trire2_JGI_108145jgi|Trire2|108145|fgenesh5_pg.C_scaffold_11000118	Trire2_JGI_108145jgi|Trire2|108145|fgenesh5_pg.C_scaffold_11000118	jgi|Trire2|108145|fgenesh5_pg.C_scaffold_11000118	-1.38126	0.069887	-1.1556	-0.28265	-1.66391	393	Q2
	Hypothetical protein		-0.295152	-0.0786724	-0.61389	-0.192894	-0.45087	-0.0769835	-0.509231	-0.766396	4	48.6	0	26.188	Trire2_JGI_108005jgi|Trire2|108005|fgenesh5_pg.C_scaffold_10000395	Trire2_JGI_108005jgi|Trire2|108005|fgenesh5_pg.C_scaffold_10000395	jgi|Trire2|108005|fgenesh5_pg.C_scaffold_10000395	-0.155718	0.57973	-0.236775	-0.295152	-0.45087	394	Q2
Glycogen phosphorylase	other		-0.305511	-0.356865	0.54505	-1.10472	1.38904	1.45906	1.97224	0.735811	16	24.4	0	40.412	Trire2_JGI_120198jgi|Trire2|120198|estExt_fgenesh5_pg.C_20418	Trire2_JGI_120198jgi|Trire2|120198|estExt_fgenesh5_pg.C_20418	jgi|Trire2|120198|estExt_fgenesh5_pg.C_20418	1.69455	0.0468819	-1.32899	-0.305511	1.38904	395	Q2
Coatomer subunit alpha	Other		-0.318429	0.0955791	-1.51128	0.460413	-4.14053	-3.35816	-4.4139	-4.64952	7	6.5	0	10.162	Trire2_JGI_121966jgi|Trire2|121966|estExt_fgenesh5_pg.C_100019	Trire2_JGI_121966jgi|Trire2|121966|estExt_fgenesh5_pg.C_100019	jgi|Trire2|121966|estExt_fgenesh5_pg.C_100019	-3.8221	0.00617987	-2.20902	-0.318429	-4.14053	396	Q2
Alanine dehydrogenase	Oxidoreductase	Other	-0.321734	-0.836491	0.0801678	-0.208879	1.32995	1.31632	1.42695	1.24659	11	34.5	0	32.301	Trire2_JGI_119788jgi|Trire2|119788|estExt_fgenesh5_pg.C_10527	Trire2_JGI_119788jgi|Trire2|119788|estExt_fgenesh5_pg.C_10527	jgi|Trire2|119788|estExt_fgenesh5_pg.C_10527	1.65169	0.00389978	-2.40896	-0.321734	1.32995	397	Q2
	GH	GH2	-0.334366	-0.585974	0.549021	-0.966146	2.99332	2.76869	3.77631	2.43495	21	24.2	0	154.01	Trire2_JGI_005836jgi|Trire2|5836|fgenesh1_pm.C_scaffold_30000038	Trire2_JGI_005836jgi|Trire2|5836|fgenesh1_pm.C_scaffold_30000038	jgi|Trire2|5836|fgenesh1_pm.C_scaffold_30000038	3.32768	0.00542367	-2.26571	-0.334366	2.99332	398	Q2
arginase	hydrolase	Other	-0.361204	0.0442657	-1.63554	0.507668	-5.98608	-5.96048	-5.12656	-6.87121	5	12.4	0	9.9822	Trire2_JGI_004104jgi|Trire2|4104|fgenesh1_pm.C_scaffold_10000082	Trire2_JGI_004104jgi|Trire2|4104|fgenesh1_pm.C_scaffold_10000082	jgi|Trire2|4104|fgenesh1_pm.C_scaffold_10000082	-5.62488	0.00239972	-2.61984	-0.361204	-5.98608	399	Q2
5' nucleotidase	hydrolase	other	-0.363299	-0.0218906	-1.07443	0.00642395	-0.450872	-0.470244	-1.32073	0.43836	8	13.4	0	19.576	Trire2_JGI_050593jgi|Trire2|50593|estExt_Genewise1.C_180099	Trire2_JGI_050593jgi|Trire2|50593|estExt_Genewise1.C_180099	jgi|Trire2|50593|estExt_Genewise1.C_180099	-0.0875734	0.89451	-0.0484148	-0.363299	-0.450872	400	Q2
Hypothetical protein	Hypothetical protein		-0.377906	-0.701714	1.08121	-1.51321	2.50623	2.28216	3.19525	2.04129	3	9.2	0	9.1513	Trire2_JGI_074060jgi|Trire2|74060|estExt_GeneWisePlus.C_10990	Trire2_JGI_074060jgi|Trire2|74060|estExt_GeneWisePlus.C_10990	jgi|Trire2|74060|estExt_GeneWisePlus.C_10990	2.88414	0.0267489	-1.57269	-0.377906	2.50623	401	Q2
	Hypothetical protein		-0.383074	-0.71678	-0.907295	0.474852	-0.699388	-0.815871	-1.59389	0.311598	5	36.6	0	9.1505	Trire2_JGI_052476jgi|Trire2|52476|estExt_Genewise1.C_330007	Trire2_JGI_052476jgi|Trire2|52476|estExt_Genewise1.C_330007	jgi|Trire2|52476|estExt_Genewise1.C_330007	-0.316313	0.675689	-0.170253	-0.383074	-0.699388	402	Q2
Xanthine dehydrogenase	Oxidoreductase	Other	-0.391364	-0.532223	-0.385342	-0.256527	-1.1759	-1.11984	-1.08015	-1.32771	8	7.1	0	38.33	Trire2_JGI_078797jgi|Trire2|78797|estExt_GeneWisePlus.C_110457	Trire2_JGI_078797jgi|Trire2|78797|estExt_GeneWisePlus.C_110457	jgi|Trire2|78797|estExt_GeneWisePlus.C_110457	-0.784536	0.00208682	-2.68051	-0.391364	-1.1759	403	Q2
Alkyl hydroperoxide reductase/peroxiredoxin	Oxidoreductase	Stress response	-0.394276	-1.26886	-1.11565	1.20168	2.13811	1.90966	2.02285	2.48181	10	52.4	0	37.889	Trire2_JGI_055351jgi|Trire2|55351|e_gw1.2.556.1	Trire2_JGI_055351jgi|Trire2|55351|e_gw1.2.556.1	jgi|Trire2|55351|e_gw1.2.556.1	2.53238	0.0363849	-1.43908	-0.394276	2.13811	404	Q2
Arabinan endo-alpha-l-arabinosidase a	GH	GH43	-0.400681	-0.463877	-0.0478649	-0.690302	3.91343	3.90606	4.2654	3.56883	7	28.3	0	150.16	Trire2_JGI_068064jgi|Trire2|68064|e_gw1.23.82.1	Trire2_JGI_068064jgi|Trire2|68064|e_gw1.23.82.1	jgi|Trire2|68064|e_gw1.23.82.1	4.31411	9.69798e-05	-4.01332	-0.400681	3.91343	405	Q2
Short-chain dehydrogenase/reductase	Oxidoreductase	other	-0.401799	0.653126	-1.37661	-0.481911	-0.684687	-0.161468	-0.910289	-0.982306	9	30.6	0	11.734	Trire2_JGI_123265jgi|Trire2|123265|estExt_fgenesh5_pg.C_190167	Trire2_JGI_123265jgi|Trire2|123265|estExt_fgenesh5_pg.C_190167	jgi|Trire2|123265|estExt_fgenesh5_pg.C_190167	-0.282888	0.682823	-0.165692	-0.401799	-0.684687	406	Q2
Asparaginase	hydrolase	other	-0.408282	-0.151945	-1.42723	0.354328	-4.1977	-2.96489	-6.43749	-3.1907	3	9.1	0	3.6136	Trire2_JGI_081454jgi|Trire2|81454|estExt_GeneWisePlus.C_250049	Trire2_JGI_081454jgi|Trire2|81454|estExt_GeneWisePlus.C_250049	jgi|Trire2|81454|estExt_GeneWisePlus.C_250049	-3.78941	0.0378706	-1.4217	-0.408282	-4.1977	407	Q2
Endogluanase III pigment	GH	GH12 endoglucanase	-0.411982	-0.0703888	-0.529762	-0.635796	6.54549	7.81663	7.27481	4.54502	12	19.2	0	164.52	Trire2_JGI_123232jgi|Trire2|123232|estExt_fgenesh5_pg.C_190084	Trire2_JGI_123232jgi|Trire2|123232|estExt_fgenesh5_pg.C_190084	jgi|Trire2|123232|estExt_fgenesh5_pg.C_190084	6.95747	0.002479	-2.60572	-0.411982	6.54549	408	Q2
Hexokinase	other		-0.426571	-0.746511	-1.13805	0.604851	0.275771	0.301408	-0.0864973	0.612402	10	22.4	0	25.07	Trire2_JGI_073665jgi|Trire2|73665|estExt_GeneWisePlus.C_10320	Trire2_JGI_073665jgi|Trire2|73665|estExt_GeneWisePlus.C_10320	jgi|Trire2|73665|estExt_GeneWisePlus.C_10320	0.702342	0.281967	-0.549802	-0.426571	0.275771	409	Q2
hydroxymethylbilane synthase	other		-0.428089	-0.695148	0.192799	-0.781916	0.546778	0.259505	0.195998	1.18483	8	23.1	0	33.43	Trire2_JGI_110890jgi|Trire2|110890|fgenesh5_pg.C_scaffold_23000028	Trire2_JGI_110890jgi|Trire2|110890|fgenesh5_pg.C_scaffold_23000028	jgi|Trire2|110890|fgenesh5_pg.C_scaffold_23000028	0.974867	0.0942484	-1.02573	-0.428089	0.546778	410	Q2
Adhesion regulating molecule	Peptidase		-0.444415	-0.291222	-0.568357	-0.473665	1.71771	1.87073	1.58086	1.70153	6	13.3	0	15.553	Trire2_JGI_045595jgi|Trire2|45595|estExt_Genewise1.C_30781	Trire2_JGI_045595jgi|Trire2|45595|estExt_Genewise1.C_30781	jgi|Trire2|45595|estExt_Genewise1.C_30781	2.16212	5.04069e-05	-4.29751	-0.444415	1.71771	411	Q2
Carboxypeptidase D/transferase	Other		-0.444428	-1.58568	0.254911	-0.00251389	-4.65137	-4.59126	-4.3607	-5.00217	3	14	0	14.36	Trire2_JGI_002186jgi|Trire2|2186|fgenesh1_pm.C_scaffold_1000520	Trire2_JGI_002186jgi|Trire2|2186|fgenesh1_pm.C_scaffold_1000520	jgi|Trire2|2186|fgenesh1_pm.C_scaffold_1000520	-4.20695	0.00225091	-2.64764	-0.444428	-4.65137	412	Q2
Small Nuclear ribonucleoprotein G	other		-0.446308	-0.152277	-1.54011	0.353466	-0.886113	-0.833285	-1.97932	0.154263	5	56.6	0	47.757	Trire2_JGI_021972jgi|Trire2|21972|estExt_fgenesh1_pm.C_50210	Trire2_JGI_021972jgi|Trire2|21972|estExt_fgenesh1_pm.C_50210	jgi|Trire2|21972|estExt_fgenesh1_pm.C_50210	-0.439805	0.627023	-0.202717	-0.446308	-0.886113	413	Q2
Glutamate/leucine/phenylalanine/valine dehydrogenases	Oxidoreductase	other	-0.44957	-0.679226	-0.358397	-0.311089	-0.605321	-0.963977	0.643533	-1.49552	11	9	0	18.025	Trire2_JGI_120943jgi|Trire2|120943|estExt_fgenesh5_pg.C_50214	Trire2_JGI_120943jgi|Trire2|120943|estExt_fgenesh5_pg.C_50214	jgi|Trire2|120943|estExt_fgenesh5_pg.C_50214	-0.15575	0.823287	-0.0844488	-0.44957	-0.605321	414	Q2
Trehalase	GH	GH37	-0.462681	-0.725176	0.146656	-0.809523	3.75859	3.51702	3.90548	3.85326	20	24.5	0	153.62	Trire2_JGI_123226jgi|Trire2|123226|estExt_fgenesh5_pg.C_190074	Trire2_JGI_123226jgi|Trire2|123226|estExt_fgenesh5_pg.C_190074	jgi|Trire2|123226|estExt_fgenesh5_pg.C_190074	4.22127	0.000212669	-3.6723	-0.462681	3.75859	415	Q2
emp24/gp25L/p24 family of membrane trafficking proteins	Other		-0.464715	-0.749405	0.131741	-0.77648	-5.78163	-5.8654	-5.64531	-5.83418	1	8.5	0	8.9688	Trire2_JGI_053046jgi|Trire2|53046|e_gw1.1.980.1	Trire2_JGI_053046jgi|Trire2|53046|e_gw1.1.980.1	jgi|Trire2|53046|e_gw1.1.980.1	-5.31691	6.45225e-05	-4.19029	-0.464715	-5.78163	416	Q2
translational elongation protein ribosomal 60s	Other		-0.488637	-1.90953	-0.171154	0.614775	-5.13331	-4.89592	-3.943	-6.561	3	36.7	0	3.4606	Trire2_JGI_123850jgi|Trire2|123850|estExt_fgenesh5_pg.C_270120	Trire2_JGI_123850jgi|Trire2|123850|estExt_fgenesh5_pg.C_270120	jgi|Trire2|123850|estExt_fgenesh5_pg.C_270120	-4.64467	0.0121824	-1.91427	-0.488637	-5.13331	417	Q2
GMC oxidoreductase	Oxidoreductase	ROS generating	-0.492929	-0.34597	-0.577532	-0.555285	2.33979	2.37384	2.35331	2.29222	16	25.6	0	63.098	Trire2_JGI_022915jgi|Trire2|22915|estExt_fgenesh1_pm.C_180020	Trire2_JGI_022915jgi|Trire2|22915|estExt_fgenesh1_pm.C_180020	jgi|Trire2|22915|estExt_fgenesh1_pm.C_180020	2.83272	3.38385e-06	-5.47059	-0.492929	2.33979	418	Q2
proteosome subunit	Peptidase		-0.496892	-0.289848	-0.413694	-0.787134	0.76833	0.498733	0.616553	1.1897	8	39.5	0	20.49	Trire2_JGI_078925jgi|Trire2|78925|estExt_GeneWisePlus.C_120111	Trire2_JGI_078925jgi|Trire2|78925|estExt_GeneWisePlus.C_120111	jgi|Trire2|78925|estExt_GeneWisePlus.C_120111	1.26522	0.00830298	-2.08077	-0.496892	0.76833	419	Q2
Tyrosine 3-monooxygenase tryptophan 5-monooxygenase activation	Other		-0.505455	-0.958673	-0.660423	0.102732	-4.91919	-5.63642	-4.70759	-4.41356	1	9.2	0	2.8841	Trire2_JGI_049213jgi|Trire2|49213|estExt_Genewise1.C_120252	Trire2_JGI_049213jgi|Trire2|49213|estExt_Genewise1.C_120252	jgi|Trire2|49213|estExt_Genewise1.C_120252	-4.41373	0.000811672	-3.09062	-0.505455	-4.91919	420	Q2
Carbon-nitrogen hydrolase	hydrolase	other	-0.521036	0.117498	-2.09594	0.415331	-2.77732	-2.44878	-4.36628	-1.5169	3	11.9	0	3.3148	Trire2_JGI_103960jgi|Trire2|103960|fgenesh5_pg.C_scaffold_2000548	Trire2_JGI_103960jgi|Trire2|103960|fgenesh5_pg.C_scaffold_2000548	jgi|Trire2|103960|fgenesh5_pg.C_scaffold_2000548	-2.25628	0.122158	-0.91308	-0.521036	-2.77732	421	Q2
acid phosphatase	hydrolase	other	-0.521273	-0.835554	1.71865	-2.44692	-2.7874	-2.21338	0.0419207	-6.19073	4	8.8	0	31.864	Trire2_JGI_073604jgi|Trire2|73604|estExt_GeneWisePlus.C_10225	Trire2_JGI_073604jgi|Trire2|73604|estExt_GeneWisePlus.C_10225	jgi|Trire2|73604|estExt_GeneWisePlus.C_10225	-2.26612	0.358973	-0.444938	-0.521273	-2.7874	422	Q2
	Hypothetical protein		-0.537789	-1.05048	-0.152166	-0.410717	-5.25825	-3.52528	-6.4687	-5.78076	4	23.6	0	7.8654	Trire2_JGI_081473jgi|Trire2|81473|estExt_GeneWisePlus.C_250085	Trire2_JGI_081473jgi|Trire2|81473|estExt_GeneWisePlus.C_250085	jgi|Trire2|81473|estExt_GeneWisePlus.C_250085	-4.72046	0.00705246	-2.15166	-0.537789	-5.25825	423	Q2
S-methyl-5'-thioadenosine phosphorylase	other		-0.542248	-0.293882	-0.846519	-0.486341	-1.04978	-1.06967	-1.04672	-1.03294	7	27	0	19.902	Trire2_JGI_023237jgi|Trire2|23237|estExt_fgenesh1_pm.C_260020	Trire2_JGI_023237jgi|Trire2|23237|estExt_fgenesh1_pm.C_260020	jgi|Trire2|23237|estExt_fgenesh1_pm.C_260020	-0.50753	0.0352947	-1.45229	-0.542248	-1.04978	424	Q2
Alpha-galactosidase	GH	GH27	-0.547908	0.235147	-1.22845	-0.650419	7.46392	7.42991	7.70723	7.25461	34	37.8	0	323.31	Trire2_JGI_072632jgi|Trire2|72632|kg2.C_scaffold_3000067	Trire2_JGI_072632jgi|Trire2|72632|kg2.C_scaffold_3000067	jgi|Trire2|72632|kg2.C_scaffold_3000067	8.01183	5.6213e-05	-4.25016	-0.547908	7.46392	425	Q2
Homogentisate 1,2-dioxygenase	Oxidoreductase	Other	-0.558643	-0.684755	-0.0420074	-0.949165	-3.72145	-5.19911	-2.4895	-3.47574	7	16.3	0	15.4	Trire2_JGI_077739jgi|Trire2|77739|estExt_GeneWisePlus.C_80797	Trire2_JGI_077739jgi|Trire2|77739|estExt_GeneWisePlus.C_80797	jgi|Trire2|77739|estExt_GeneWisePlus.C_80797	-3.16281	0.0194076	-1.71203	-0.558643	-3.72145	426	Q2
Atp-dependent rna helicase dhx8	Other		-0.561428	-0.924614	0.505121	-1.26479	-5.25104	-3.61631	-5.6348	-6.50202	3	11.4	0	8.1142	Trire2_JGI_075394jgi|Trire2|75394|estExt_GeneWisePlus.C_30591	Trire2_JGI_075394jgi|Trire2|75394|estExt_GeneWisePlus.C_30591	jgi|Trire2|75394|estExt_GeneWisePlus.C_30591	-4.68961	0.00978838	-2.00929	-0.561428	-5.25104	427	Q2
Endoglucanase EG-1	GH		-0.573898	0.0433197	-0.479176	-1.28584	6.04935	6.52574	5.64657	5.97573	28	33.3	0	249.86	Trire2_JGI_122081jgi|Trire2|122081|estExt_fgenesh5_pg.C_100226	Trire2_JGI_122081jgi|Trire2|122081|estExt_fgenesh5_pg.C_100226	jgi|Trire2|122081|estExt_fgenesh5_pg.C_100226	6.62325	0.000139831	-3.8544	-0.573898	6.04935	428	Q2
	Hypothetical protein		-0.581714	-1.04819	0.690702	-1.38766	-2.93294	-1.69552	-1.6915	-5.4118	1	4.4	0	8.062	Trire2_JGI_022564jgi|Trire2|22564|estExt_fgenesh1_pm.C_120022	Trire2_JGI_022564jgi|Trire2|22564|estExt_fgenesh1_pm.C_120022	jgi|Trire2|22564|estExt_fgenesh1_pm.C_120022	-2.35123	0.167564	-0.77582	-0.581714	-2.93294	429	Q2
Alpha/beta-hydrolase	hydrolase	Other	-0.597736	-0.620918	-0.836561	-0.335728	-5.5892	-6.72015	-4.81447	-5.23298	3	6.7	0	13.85	Trire2_JGI_107670jgi|Trire2|107670|fgenesh5_pg.C_scaffold_10000060	Trire2_JGI_107670jgi|Trire2|107670|fgenesh5_pg.C_scaffold_10000060	jgi|Trire2|107670|fgenesh5_pg.C_scaffold_10000060	-4.99147	0.00111288	-2.95355	-0.597736	-5.5892	430	Q2
Flavonol reductase	Oxidoreductase	other	-0.61166	-0.918087	-0.130947	-0.785946	-0.58409	-0.84805	-0.600604	-0.303616	8	23.3	0	14.841	Trire2_JGI_022510jgi|Trire2|22510|estExt_fgenesh1_pm.C_110072	Trire2_JGI_022510jgi|Trire2|22510|estExt_fgenesh1_pm.C_110072	jgi|Trire2|22510|estExt_fgenesh1_pm.C_110072	0.0275701	0.928788	-0.0320835	-0.61166	-0.58409	431	Q2
Hypothetical protein	Hypothetical protein		-0.636428	-0.29324	-1.54467	-0.0713768	1.63594	2.07695	0.69789	2.13298	14	38	0	38.242	Trire2_JGI_058717jgi|Trire2|58717|e_gw1.5.717.1	Trire2_JGI_058717jgi|Trire2|58717|e_gw1.5.717.1	jgi|Trire2|58717|e_gw1.5.717.1	2.27237	0.0257467	-1.58928	-0.636428	1.63594	432	Q2
Methylmalonate semialdehyde dehydrogenase	Oxidoreductase	other	-0.650799	-0.758121	-0.797405	-0.396872	-0.435823	-0.705401	0.35596	-0.958029	8	15	0	12.943	Trire2_JGI_054525jgi|Trire2|54525|e_gw1.1.388.1	Trire2_JGI_054525jgi|Trire2|54525|e_gw1.1.388.1	jgi|Trire2|54525|e_gw1.1.388.1	0.214976	0.637469	-0.195541	-0.650799	-0.435823	433	Q2
	Hypothetical protein		-0.652213	-2.04114	1.91562	-1.83111	1.81554	1.55747	2.2117	1.67746	4	16.6	0	12.022	Trire2_JGI_119568jgi|Trire2|119568|estExt_fgenesh5_pg.C_10101;Trire2_JGI_123963jgi|Trire2|123963|estExt_fgenesh5_pg.C_290040	Trire2_JGI_119568jgi|Trire2|119568|estExt_fgenesh5_pg.C_10101	jgi|Trire2|119568|estExt_fgenesh5_pg.C_10101	2.46776	0.130714	-0.883678	-0.652213	1.81554	434	Q2
	Hypothetical protein		-0.655453	-0.400995	-0.763424	-0.801941	-1.50961	-1.37192	-1.61345	-1.54346	4	16.3	0	8.7974	Trire2_JGI_078626jgi|Trire2|78626|estExt_GeneWisePlus.C_110166	Trire2_JGI_078626jgi|Trire2|78626|estExt_GeneWisePlus.C_110166	jgi|Trire2|78626|estExt_GeneWisePlus.C_110166	-0.854158	0.00431025	-2.3655	-0.655453	-1.50961	435	Q2
FAD linked oxidase	Oxidoreductase	Stress response	-0.663114	-0.969429	-0.784937	-0.234976	-0.331148	-0.349132	-0.976377	0.332066	6	10.8	0	21.401	Trire2_JGI_005345jgi|Trire2|5345|fgenesh1_pm.C_scaffold_22000038	Trire2_JGI_005345jgi|Trire2|5345|fgenesh1_pm.C_scaffold_22000038	jgi|Trire2|5345|fgenesh1_pm.C_scaffold_22000038	0.331966	0.490243	-0.309589	-0.663114	-0.331148	436	Q2
Tubulin specific chaperone cofactor B	Other		-0.678555	-0.48354	-0.852571	-0.699553	-5.61311	-3.93101	-5.79349	-7.11484	1	6.6	0	3.4255	Trire2_JGI_119767jgi|Trire2|119767|estExt_fgenesh5_pg.C_10480	Trire2_JGI_119767jgi|Trire2|119767|estExt_fgenesh5_pg.C_10480	jgi|Trire2|119767|estExt_fgenesh5_pg.C_10480	-4.93456	0.00605539	-2.21786	-0.678555	-5.61311	437	Q2
Translation initiation factor 3	other		-0.684608	0.283466	-1.44635	-0.890936	-2.40593	-1.48005	-3.73091	-2.00682	4	9.9	0	15.505	Trire2_JGI_120607jgi|Trire2|120607|estExt_fgenesh5_pg.C_40108	Trire2_JGI_120607jgi|Trire2|120607|estExt_fgenesh5_pg.C_40108	jgi|Trire2|120607|estExt_fgenesh5_pg.C_40108	-1.72132	0.112756	-0.947859	-0.684608	-2.40593	438	Q2
	Hypothetical protein		-0.706273	-0.89603	-0.498541	-0.724249	0.912007	1.18338	1.2681	0.284536	9	26	0	18.327	Trire2_JGI_109473jgi|Trire2|109473|fgenesh5_pg.C_scaffold_16000057	Trire2_JGI_109473jgi|Trire2|109473|fgenesh5_pg.C_scaffold_16000057	jgi|Trire2|109473|fgenesh5_pg.C_scaffold_16000057	1.61828	0.0084637	-2.07244	-0.706273	0.912007	439	Q3
Beta-xylanase	GH	GH10 xylanase	-0.706927	-0.173836	-0.659073	-1.28787	4.98336	5.96186	5.12437	3.86386	22	37.8	0	289.78	Trire2_JGI_120229jgi|Trire2|120229|estExt_fgenesh5_pg.C_20480	Trire2_JGI_120229jgi|Trire2|120229|estExt_fgenesh5_pg.C_20480	jgi|Trire2|120229|estExt_fgenesh5_pg.C_20480	5.69029	0.00117763	-2.92899	-0.706927	4.98336	440	Q3
	Peptidase		-0.754362	-0.480505	-1.27467	-0.507914	-2.9456	-3.06573	-2.99523	-2.77584	4	6.8	0	10.451	Trire2_JGI_072612jgi|Trire2|72612|kg2.C_scaffold_3000047	Trire2_JGI_072612jgi|Trire2|72612|kg2.C_scaffold_3000047	jgi|Trire2|72612|kg2.C_scaffold_3000047	-2.19124	0.00133524	-2.87444	-0.754362	-2.9456	441	Q3
Hexokinase	other		-0.756316	-0.311346	-1.81543	-0.14217	1.27868	1.41136	0.329862	2.09482	9	23.4	0	42.833	Trire2_JGI_080231jgi|Trire2|80231|estExt_GeneWisePlus.C_170330	Trire2_JGI_080231jgi|Trire2|80231|estExt_GeneWisePlus.C_170330	jgi|Trire2|80231|estExt_GeneWisePlus.C_170330	2.035	0.0512696	-1.29014	-0.756316	1.27868	442	Q3
Glutaredoxin	Oxidoreductase	Stress response	-0.770046	-0.531681	-1.26161	-0.51685	-0.233275	-0.169438	-0.420978	-0.109409	6	12.4	0	10.587	Trire2_JGI_049099jgi|Trire2|49099|estExt_Genewise1.C_120056	Trire2_JGI_049099jgi|Trire2|49099|estExt_Genewise1.C_120056	jgi|Trire2|49099|estExt_Genewise1.C_120056	0.536771	0.111503	-0.952714	-0.770046	-0.233275	443	Q3
thioredoxin-disulfide reductase	Oxidoreductase	Stress response	-0.770622	-0.633532	-0.411987	-1.26635	-0.0179138	-0.355395	0.410775	-0.109121	4	31	0	8.4543	Trire2_JGI_120922jgi|Trire2|120922|estExt_fgenesh5_pg.C_50142	Trire2_JGI_120922jgi|Trire2|120922|estExt_fgenesh5_pg.C_50142	jgi|Trire2|120922|estExt_fgenesh5_pg.C_50142	0.752708	0.0921323	-1.03559	-0.770622	-0.0179138	444	Q3
protein-serine/threonine phosphatase	hydrolase	Other	-0.771639	-0.734869	-1.05629	-0.523762	-2.25961	-2.24587	-2.49939	-2.03357	4	5.1	0	5.608	Trire2_JGI_048686jgi|Trire2|48686|estExt_Genewise1.C_100604	Trire2_JGI_048686jgi|Trire2|48686|estExt_Genewise1.C_100604	jgi|Trire2|48686|estExt_Genewise1.C_100604	-1.48797	0.00191945	-2.71682	-0.771639	-2.25961	445	Q3
Woronin body major protein	Other		-0.783117	-0.65543	-0.557981	-1.13594	0.479555	0.855403	0.679997	-0.096735	6	28.6	0	19.156	Trire2_JGI_123056jgi|Trire2|123056|estExt_fgenesh5_pg.C_170196	Trire2_JGI_123056jgi|Trire2|123056|estExt_fgenesh5_pg.C_170196	jgi|Trire2|123056|estExt_fgenesh5_pg.C_170196	1.26267	0.0211383	-1.67493	-0.783117	0.479555	446	Q3
Hsp20	other		-0.804463	-0.576782	0.713709	-2.55032	-0.992849	-0.301084	1.25869	-3.93616	9	37.1	0	20.452	Trire2_JGI_062100jgi|Trire2|62100|e_gw1.9.287.1	Trire2_JGI_062100jgi|Trire2|62100|e_gw1.9.287.1	jgi|Trire2|62100|e_gw1.9.287.1	-0.188386	0.922035	-0.0352528	-0.804463	-0.992849	447	Q3
renal dipeptidase	Peptidase		-0.824002	-0.70513	-1.26356	-0.503319	-0.723553	-0.944404	-1.0946	-0.131659	4	11.7	0	12.193	Trire2_JGI_111694jgi|Trire2|111694|fgenesh5_pg.C_scaffold_28000107	Trire2_JGI_111694jgi|Trire2|111694|fgenesh5_pg.C_scaffold_28000107	jgi|Trire2|111694|fgenesh5_pg.C_scaffold_28000107	0.100449	0.802414	-0.0956014	-0.824002	-0.723553	448	Q3
Coatomer subunit zeta	Other		-0.824457	-0.524765	-1.27619	-0.672415	-5.40403	-5.63343	-4.30361	-6.27505	3	9.6	0	6.0222	Trire2_JGI_073647jgi|Trire2|73647|estExt_GeneWisePlus.C_10281	Trire2_JGI_073647jgi|Trire2|73647|estExt_GeneWisePlus.C_10281	jgi|Trire2|73647|estExt_GeneWisePlus.C_10281	-4.57957	0.00183949	-2.7353	-0.824457	-5.40403	449	Q3
Translin-associated protein	Other		-0.84424	-0.731009	-1.27418	-0.527529	0.300968	0.475045	-0.00864315	0.436502	9	34.8	0	17.158	Trire2_JGI_064625jgi|Trire2|64625|e_gw1.14.195.1	Trire2_JGI_064625jgi|Trire2|64625|e_gw1.14.195.1	jgi|Trire2|64625|e_gw1.14.195.1	1.14521	0.0135105	-1.86933	-0.84424	0.300968	450	Q3
	Hypothetical protein		-0.847723	-0.910463	-1.0867	-0.546007	-0.445038	-0.722745	-0.220315	-0.392056	9	9.5	0	16.451	Trire2_JGI_079606jgi|Trire2|79606|estExt_GeneWisePlus.C_140316	Trire2_JGI_079606jgi|Trire2|79606|estExt_GeneWisePlus.C_140316	jgi|Trire2|79606|estExt_GeneWisePlus.C_140316	0.402685	0.137069	-0.863061	-0.847723	-0.445038	451	Q3
alcohol dehydogenase	Oxidoreductase	Stress response	-0.857689	-0.866364	-1.48848	-0.21822	1.1364	1.18727	0.4864	1.73554	8	20.5	0	33.879	Trire2_JGI_023292jgi|Trire2|23292|estExt_fgenesh1_pm.C_270069	Trire2_JGI_023292jgi|Trire2|23292|estExt_fgenesh1_pm.C_270069	jgi|Trire2|23292|estExt_fgenesh1_pm.C_270069	1.99409	0.0179553	-1.74581	-0.857689	1.1364	452	Q3
Acyl carrier protein (Fragment)	Other		-0.859328	-0.634344	-0.517908	-1.42573	-5.00673	-4.29835	-4.96918	-5.75267	2	9.8	0	3.8902	Trire2_JGI_078482jgi|Trire2|78482|estExt_GeneWisePlus.C_100558	Trire2_JGI_078482jgi|Trire2|78482|estExt_GeneWisePlus.C_100558	jgi|Trire2|78482|estExt_GeneWisePlus.C_100558	-4.1474	0.00122425	-2.91213	-0.859328	-5.00673	453	Q3
DUF124 domain-containing protein	Hypothetical protein		-0.86824	-0.446928	-1.52925	-0.62854	-3.27249	-2.72797	-3.85758	-3.23193	7	16.9	0	25.964	Trire2_JGI_049295jgi|Trire2|49295|estExt_Genewise1.C_120366	Trire2_JGI_049295jgi|Trire2|49295|estExt_Genewise1.C_120366	jgi|Trire2|49295|estExt_Genewise1.C_120366	-2.40425	0.00678781	-2.16827	-0.86824	-3.27249	454	Q3
Haloacid dehalogenase-like hydrolase	hydrolase	other	-0.871401	-0.606245	-1.40683	-0.601128	-2.78219	-1.01196	-4.5624	-2.77219	5	19.9	0	8.8968	Trire2_JGI_061383jgi|Trire2|61383|e_gw1.8.348.1	Trire2_JGI_061383jgi|Trire2|61383|e_gw1.8.348.1	jgi|Trire2|61383|e_gw1.8.348.1	-1.91079	0.145597	-0.836847	-0.871401	-2.78219	455	Q3
Transthyretin-related protein	other		-0.87333	-0.194433	-2.75627	0.330709	-0.403889	0.149104	-1.14996	-0.21081	8	35.5	0	15.069	Trire2_JGI_104842jgi|Trire2|104842|fgenesh5_pg.C_scaffold_4000220	Trire2_JGI_104842jgi|Trire2|104842|fgenesh5_pg.C_scaffold_4000220	jgi|Trire2|104842|fgenesh5_pg.C_scaffold_4000220	0.469441	0.671975	-0.172647	-0.87333	-0.403889	456	Q3
Pyruvate kinase	Other		-0.881402	-0.627268	-0.710505	-1.30643	-5.52916	-6.33988	-5.71753	-4.53006	1	2.8	0.0058548	1.7105	Trire2_JGI_078439jgi|Trire2|78439|estExt_GeneWisePlus.C_100477	Trire2_JGI_078439jgi|Trire2|78439|estExt_GeneWisePlus.C_100477	jgi|Trire2|78439|estExt_GeneWisePlus.C_100477	-4.64776	0.00125054	-2.9029	-0.881402	-5.52916	457	Q3
	Hypothetical protein		-0.890039	-0.680065	0.275337	-2.26539	-4.18989	-4.93315	-0.30652	-7.33	5	20	0	7.1705	Trire2_JGI_108684jgi|Trire2|108684|fgenesh5_pg.C_scaffold_13000030	Trire2_JGI_108684jgi|Trire2|108684|fgenesh5_pg.C_scaffold_13000030	jgi|Trire2|108684|fgenesh5_pg.C_scaffold_13000030	-3.29985	0.206407	-0.685275	-0.890039	-4.18989	458	Q3
Enoyl-CoA hydratase/isomerase	Other		-0.890152	-0.352268	-0.929686	-1.3885	0.706491	0.637757	0.717158	0.764559	1	8.5	0	3.385	Trire2_JGI_110406jgi|Trire2|110406|fgenesh5_pg.C_scaffold_20000065	Trire2_JGI_110406jgi|Trire2|110406|fgenesh5_pg.C_scaffold_20000065	jgi|Trire2|110406|fgenesh5_pg.C_scaffold_20000065	1.59664	0.0061458	-2.21142	-0.890152	0.706491	459	Q3
Peptidase/Acetylornithine deacetylase	hydrolase	Other	-0.911112	-0.960276	-1.38882	-0.384235	-4.52081	-5.85901	-3.96002	-3.74339	1	7.2	0	3.4513	Trire2_JGI_040199jgi|Trire2|40199|gw1.3.924.1	Trire2_JGI_040199jgi|Trire2|40199|gw1.3.924.1	jgi|Trire2|40199|gw1.3.924.1	-3.6097	0.00787832	-2.10357	-0.911112	-4.52081	460	Q3
Riboflavin synthase alpha chain	other		-0.935975	-0.613564	-1.11155	-1.08281	-3.04686	-2.81746	-3.15944	-3.16368	2	8.6	0	9.6931	Trire2_JGI_110678jgi|Trire2|110678|fgenesh5_pg.C_scaffold_21000144	Trire2_JGI_110678jgi|Trire2|110678|fgenesh5_pg.C_scaffold_21000144	jgi|Trire2|110678|fgenesh5_pg.C_scaffold_21000144	-2.11089	0.000438642	-3.35789	-0.935975	-3.04686	461	Q3
Isoflavone reductase	Oxidoreductase	other	-0.936192	-0.645082	-2.2056	0.0421028	-1.03672	-0.394204	-2.06113	-0.654837	5	18.4	0	7.9762	Trire2_JGI_111832jgi|Trire2|111832|fgenesh5_pg.C_scaffold_29000102	Trire2_JGI_111832jgi|Trire2|111832|fgenesh5_pg.C_scaffold_29000102	jgi|Trire2|111832|fgenesh5_pg.C_scaffold_29000102	-0.100532	0.910795	-0.0405791	-0.936192	-1.03672	462	Q3
FMN-dependent alpha-hydroxy acid dehydrogenase	Oxidoreductase	other	-0.975665	-0.0832691	-3.0473	0.203569	-0.741144	-0.445882	-1.56436	-0.21319	5	12.3	0	15.793	Trire2_JGI_022481jgi|Trire2|22481|estExt_fgenesh1_pm.C_110032	Trire2_JGI_022481jgi|Trire2|22481|estExt_fgenesh1_pm.C_110032	jgi|Trire2|22481|estExt_fgenesh1_pm.C_110032	0.234522	0.84433	-0.0734878	-0.975665	-0.741144	463	Q3
Pyruvate dehydrogenase E1 component subunit beta	Oxidoreductase	Other	-0.977805	-0.928743	-1.03799	-0.966684	-4.50441	-4.67181	-5.23474	-3.60669	2	8.1	0	4.2163	Trire2_JGI_076744jgi|Trire2|76744|estExt_GeneWisePlus.C_60244	Trire2_JGI_076744jgi|Trire2|76744|estExt_GeneWisePlus.C_60244	jgi|Trire2|76744|estExt_GeneWisePlus.C_60244	-3.52661	0.00180534	-2.74344	-0.977805	-4.50441	464	Q3
Zinc-binding oxidoreductase	Oxidoreductase	other	-0.988081	-0.680185	-1.49918	-0.784878	-2.49003	-2.14157	-3.60587	-1.72264	3	9.2	0	6.8757	Trire2_JGI_119974jgi|Trire2|119974|estExt_fgenesh5_pg.C_10996	Trire2_JGI_119974jgi|Trire2|119974|estExt_fgenesh5_pg.C_10996	jgi|Trire2|119974|estExt_fgenesh5_pg.C_10996	-1.50195	0.0744752	-1.12799	-0.988081	-2.49003	465	Q3
	Hypothetical protein		-0.992099	0.156267	-0.630903	-2.50166	-0.23559	1.26244	-0.199086	-1.77012	5	44.8	0	12.477	Trire2_JGI_120311jgi|Trire2|120311|estExt_fgenesh5_pg.C_30012	Trire2_JGI_120311jgi|Trire2|120311|estExt_fgenesh5_pg.C_30012	jgi|Trire2|120311|estExt_fgenesh5_pg.C_30012	0.756509	0.555748	-0.255122	-0.992099	-0.23559	466	Q3
Ribonuclease, T2 family	Other		-1.00354	-0.904421	-0.616039	-1.49017	0.134369	-0.052865	0.249	0.206972	2	15.3	0	3.6876	Trire2_JGI_002489jgi|Trire2|2489|fgenesh1_pm.C_scaffold_3000002	Trire2_JGI_002489jgi|Trire2|2489|fgenesh1_pm.C_scaffold_3000002	jgi|Trire2|2489|fgenesh1_pm.C_scaffold_3000002	1.13791	0.0142154	-1.84724	-1.00354	0.134369	467	Q3
GMC oxidoreductase	Oxidoreductase	ROS generating	-1.02815	-0.391825	-1.8672	-0.825418	-3.97406	-2.58645	-5.84837	-3.48735	4	6.1	0	14.574	Trire2_JGI_070910jgi|Trire2|70910|e_gw1.44.3.1	Trire2_JGI_070910jgi|Trire2|70910|e_gw1.44.3.1	jgi|Trire2|70910|e_gw1.44.3.1	-2.94591	0.0507433	-1.29462	-1.02815	-3.97406	468	Q3
Metallo-dependent hydrolase	hydrolase	Other	-1.03907	-0.760658	-1.60751	-0.749029	-3.43882	-3.40566	-3.79213	-3.11868	4	10.9	0	10.087	Trire2_JGI_050583jgi|Trire2|50583|estExt_Genewise1.C_180086	Trire2_JGI_050583jgi|Trire2|50583|estExt_Genewise1.C_180086	jgi|Trire2|50583|estExt_Genewise1.C_180086	-2.39976	0.00223906	-2.64993	-1.03907	-3.43882	469	Q3
UNKNOWN	Hypothetical protein		-1.05234	-1.53791	-0.444275	-1.17484	-5.66132	-5.76696	-5.38584	-5.83116	1	5	0	5.7942	Trire2_JGI_119805jgi|Trire2|119805|estExt_fgenesh5_pg.C_10576	Trire2_JGI_119805jgi|Trire2|119805|estExt_fgenesh5_pg.C_10576	jgi|Trire2|119805|estExt_fgenesh5_pg.C_10576	-4.60898	0.000192816	-3.71486	-1.05234	-5.66132	470	Q3
Glutaminyl cyclase	other		-1.0567	-0.759769	-1.90759	-0.502733	-3.08593	-2.7751	-4.37241	-2.11029	3	9.9	0	4.4019	Trire2_JGI_022718jgi|Trire2|22718|estExt_fgenesh1_pm.C_140016	Trire2_JGI_022718jgi|Trire2|22718|estExt_fgenesh1_pm.C_140016	jgi|Trire2|22718|estExt_fgenesh1_pm.C_140016	-2.02923	0.0638237	-1.19502	-1.0567	-3.08593	471	Q3
	Hypothetical protein		-1.08777	-1.05602	-0.562304	-1.64498	-0.614093	-0.234323	0.641725	-2.24968	3	20.5	0	24.497	Trire2_JGI_122168jgi|Trire2|122168|estExt_fgenesh5_pg.C_110009	Trire2_JGI_122168jgi|Trire2|122168|estExt_fgenesh5_pg.C_110009	jgi|Trire2|122168|estExt_fgenesh5_pg.C_110009	0.473675	0.630698	-0.200178	-1.08777	-0.614093	472	Q3
Ribose 5-phosphate isomerase	other		-1.10341	-0.550978	-2.53727	-0.221989	-0.692428	-0.224298	-0.825486	-1.0275	6	21.6	0	13.386	Trire2_JGI_120267jgi|Trire2|120267|estExt_fgenesh5_pg.C_20560	Trire2_JGI_120267jgi|Trire2|120267|estExt_fgenesh5_pg.C_20560	jgi|Trire2|120267|estExt_fgenesh5_pg.C_20560	0.410985	0.618426	-0.208712	-1.10341	-0.692428	473	Q3
Hypothetical protein	Hypothetical protein		-1.10585	-1.08083	-1.92342	-0.313311	-4.16599	-5.55546	-3.59691	-3.34561	4	37.2	0	9.8677	Trire2_JGI_102599jgi|Trire2|102599|fgenesh5_pg.C_scaffold_1000232	Trire2_JGI_102599jgi|Trire2|102599|fgenesh5_pg.C_scaffold_1000232	jgi|Trire2|102599|fgenesh5_pg.C_scaffold_1000232	-3.06014	0.0218317	-1.66091	-1.10585	-4.16599	474	Q3
UNKNOWN	Hypothetical protein		-1.10939	-0.897984	-2.16226	-0.267921	-7.55381	-8.00485	-7.31423	-7.34235	5	7.7	0	5.9077	Trire2_JGI_075262jgi|Trire2|75262|estExt_GeneWisePlus.C_30345	Trire2_JGI_075262jgi|Trire2|75262|estExt_GeneWisePlus.C_30345	jgi|Trire2|75262|estExt_GeneWisePlus.C_30345	-6.44442	0.000428547	-3.368	-1.10939	-7.55381	475	Q3
Haloacid dehalogenase/epoxide hydrolase	hydrolase	other	-1.1128	-0.935892	-1.49294	-0.909567	-1.59024	-1.53833	-1.20275	-2.02964	4	23.2	0	12.924	Trire2_JGI_051483jgi|Trire2|51483|estExt_Genewise1.C_230187	Trire2_JGI_051483jgi|Trire2|51483|estExt_Genewise1.C_230187	jgi|Trire2|51483|estExt_Genewise1.C_230187	-0.477441	0.194098	-0.711978	-1.1128	-1.59024	476	Q3
	Hypothetical protein		-1.11533	-0.461811	-2.33978	-0.544399	-3.20024	-2.11914	-4.9908	-2.49077	5	4.8	0	13.28	Trire2_JGI_121646jgi|Trire2|121646|estExt_fgenesh5_pg.C_80266	Trire2_JGI_121646jgi|Trire2|121646|estExt_fgenesh5_pg.C_80266	jgi|Trire2|121646|estExt_fgenesh5_pg.C_80266	-2.08491	0.128376	-0.891516	-1.11533	-3.20024	477	Q3
Hypothetical protein	Hypothetical protein		-1.1365	-1.92166	-1.08333	-0.404507	-2.91793	-3.23131	-3.16833	-2.35415	3	34.1	0	20.441	Trire2_JGI_105381jgi|Trire2|105381|fgenesh5_pg.C_scaffold_5000166	Trire2_JGI_105381jgi|Trire2|105381|fgenesh5_pg.C_scaffold_5000166	jgi|Trire2|105381|fgenesh5_pg.C_scaffold_5000166	-1.78143	0.0269334	-1.56971	-1.1365	-2.91793	478	Q3
Alpha subunit of pyruvate dehydrogenase	Oxidoreductase	Other	-1.14568	-0.916389	-1.15876	-1.36187	-5.02228	-4.79	-4.02979	-6.24703	3	5.8	0.0023923	1.947	Trire2_JGI_122987jgi|Trire2|122987|estExt_fgenesh5_pg.C_170043	Trire2_JGI_122987jgi|Trire2|122987|estExt_fgenesh5_pg.C_170043	jgi|Trire2|122987|estExt_fgenesh5_pg.C_170043	-3.8766	0.00427024	-2.36955	-1.14568	-5.02228	479	Q3
Adenylosuccinate lyase	Other		-1.19198	-1.13311	-1.06853	-1.37431	-5.06867	-5.35917	-6.74617	-3.10068	2	4.3	0.001261	2.4937	Trire2_JGI_065179jgi|Trire2|65179|e_gw1.15.47.1	Trire2_JGI_065179jgi|Trire2|65179|e_gw1.15.47.1	jgi|Trire2|65179|e_gw1.15.47.1	-3.87669	0.0220565	-1.65646	-1.19198	-5.06867	480	Q3
Dynamin	hydrolase	Other	-1.1992	-1.26155	-1.26117	-1.07488	-5.15607	-5.12881	-4.80591	-5.53349	1	1	0.0090909	1.4711	Trire2_JGI_112516jgi|Trire2|112516|fgenesh5_pg.C_scaffold_42000020	Trire2_JGI_112516jgi|Trire2|112516|fgenesh5_pg.C_scaffold_42000020	jgi|Trire2|112516|fgenesh5_pg.C_scaffold_42000020	-3.95687	5.56322e-05	-4.25467	-1.1992	-5.15607	481	Q3
	Hypothetical protein		-1.20091	-0.138109	-2.46267	-1.00196	-3.98378	-3.92856	-3.63608	-4.38671	7	11.1	0	3.0662	Trire2_JGI_078242jgi|Trire2|78242|estExt_GeneWisePlus.C_100126	Trire2_JGI_078242jgi|Trire2|78242|estExt_GeneWisePlus.C_100126	jgi|Trire2|78242|estExt_GeneWisePlus.C_100126	-2.78287	0.0174704	-1.7577	-1.20091	-3.98378	482	Q3
Hypothetical protein	Hypothetical protein		-1.23054	-0.674793	-2.22659	-0.790226	-5.22694	-3.34103	-6.91506	-5.42473	5	10.6	0	5.1065	Trire2_JGI_064010jgi|Trire2|64010|e_gw1.13.432.1	Trire2_JGI_064010jgi|Trire2|64010|e_gw1.13.432.1	jgi|Trire2|64010|e_gw1.13.432.1	-3.9964	0.0254918	-1.5936	-1.23054	-5.22694	483	Q3
Transporter, ABC	other		-1.23321	-1.39202	-1.46069	-0.846928	-1.73533	-1.62088	-1.24157	-2.34353	1	0.8	0.0047337	1.8036	Trire2_JGI_078373jgi|Trire2|78373|estExt_GeneWisePlus.C_100350	Trire2_JGI_078373jgi|Trire2|78373|estExt_GeneWisePlus.C_100350	jgi|Trire2|78373|estExt_GeneWisePlus.C_100350	-0.502117	0.253775	-0.595552	-1.23321	-1.73533	484	Q3
Glucosamine-6-phosphate isomerase	other		-1.23954	-0.474873	-3.40571	0.161961	-1.14052	-0.778657	-2.68215	0.0392399	5	16	0	15.316	Trire2_JGI_049898jgi|Trire2|49898|estExt_Genewise1.C_140432	Trire2_JGI_049898jgi|Trire2|49898|estExt_Genewise1.C_140432	jgi|Trire2|49898|estExt_Genewise1.C_140432	0.0990206	0.945558	-0.0243116	-1.23954	-1.14052	485	Q3
Catalase	Oxidoreductase	Stress response	-1.26556	-1.75407	-0.391336	-1.65126	-4.81162	-5.24205	-4.11902	-5.0738	3	6.7	0	9.2746	Trire2_JGI_073818jgi|Trire2|73818|estExt_GeneWisePlus.C_10603;Trire2_JGI_106245jgi|Trire2|106245|fgenesh5_pg.C_scaffold_7000046	Trire2_JGI_073818jgi|Trire2|73818|estExt_GeneWisePlus.C_10603	jgi|Trire2|73818|estExt_GeneWisePlus.C_10603	-3.54607	0.00319565	-2.49544	-1.26556	-4.81162	486	Q3
Cfem domain-containing	Hypothetical protein		-1.28486	-1.61508	-0.585207	-1.65429	1.35341	1.7503	1.76222	0.547712	3	13.1	0	5.0806	Trire2_JGI_123039jgi|Trire2|123039|estExt_fgenesh5_pg.C_170159	Trire2_JGI_123039jgi|Trire2|123039|estExt_fgenesh5_pg.C_170159	jgi|Trire2|123039|estExt_fgenesh5_pg.C_170159	2.63827	0.00779662	-2.10809	-1.28486	1.35341	487	Q3
	Hypothetical protein		-1.28986	-0.41641	-3.02059	-0.432571	-5.09198	-3.09038	-9.38264	-2.80293	7	5.2	0	6.0457	Trire2_JGI_074480jgi|Trire2|74480|estExt_GeneWisePlus.C_11887	Trire2_JGI_074480jgi|Trire2|74480|estExt_GeneWisePlus.C_11887	jgi|Trire2|74480|estExt_GeneWisePlus.C_11887	-3.80212	0.175822	-0.754926	-1.28986	-5.09198	488	Q3
Lectin VIP36	Other		-1.30402	-1.22545	-1.27518	-1.41141	-0.501387	-0.326625	-0.466825	-0.710712	4	9.5	0	7.2533	Trire2_JGI_022351jgi|Trire2|22351|estExt_fgenesh1_pm.C_90141	Trire2_JGI_022351jgi|Trire2|22351|estExt_fgenesh1_pm.C_90141	jgi|Trire2|22351|estExt_fgenesh1_pm.C_90141	0.802629	0.00304434	-2.51651	-1.30402	-0.501387	489	Q3
endo-polygalacturonase	GH	GH28	-1.30881	0.279091	-0.841587	-3.36395	3.19228	4.75215	3.35023	1.47446	8	21.6	0	55.414	Trire2_JGI_103049jgi|Trire2|103049|fgenesh5_pg.C_scaffold_1000682	Trire2_JGI_103049jgi|Trire2|103049|fgenesh5_pg.C_scaffold_1000682	jgi|Trire2|103049|fgenesh5_pg.C_scaffold_1000682	4.50109	0.0350331	-1.45552	-1.30881	3.19228	490	Q3
	Hypothetical protein		-1.32781	-0.716042	-2.3586	-0.908792	-5.38874	-5.21336	-6.79736	-4.15549	2	12.8	0	24.825	Trire2_JGI_051603jgi|Trire2|51603|estExt_Genewise1.C_240065	Trire2_JGI_051603jgi|Trire2|51603|estExt_Genewise1.C_240065	jgi|Trire2|51603|estExt_Genewise1.C_240065	-4.06093	0.0118378	-1.92673	-1.32781	-5.38874	491	Q3
DNA-directed RNA polymerase II regulator	Other		-1.3325	-0.489838	-0.650803	-2.85687	-5.50669	-4.81015	-5.52435	-6.18556	3	8	0	5.5086	Trire2_JGI_053437jgi|Trire2|53437|e_gw1.1.1638.1	Trire2_JGI_053437jgi|Trire2|53437|e_gw1.1.1638.1	jgi|Trire2|53437|e_gw1.1.1638.1	-4.17419	0.0083409	-2.07879	-1.3325	-5.50669	492	Q3
Molecular chaperone HtpG	Other		-1.33473	-0.956985	-2.03694	-1.01026	2.46785	2.09793	2.33067	2.97494	18	30.6	0	83.241	Trire2_JGI_123114jgi|Trire2|123114|estExt_fgenesh5_pg.C_180087	Trire2_JGI_123114jgi|Trire2|123114|estExt_fgenesh5_pg.C_180087	jgi|Trire2|123114|estExt_fgenesh5_pg.C_180087	3.80257	0.000973399	-3.01171	-1.33473	2.46785	493	Q3
translation initiation factor	Other		-1.34258	-1.39815	-0.145126	-2.48445	-4.95804	-5.11029	-5.59778	-4.16605	3	5.7	0	11.157	Trire2_JGI_074774jgi|Trire2|74774|estExt_GeneWisePlus.C_20435	Trire2_JGI_074774jgi|Trire2|74774|estExt_GeneWisePlus.C_20435	jgi|Trire2|74774|estExt_GeneWisePlus.C_20435	-3.61546	0.0104754	-1.97983	-1.34258	-4.95804	494	Q3
Glutathione-dependent formaldehyde-activating	Other		-1.35431	-0.833549	-2.39527	-0.834106	-5.06499	-4.75024	-4.03873	-6.40601	2	8.2	0.0012739	2.5826	Trire2_JGI_121693jgi|Trire2|121693|estExt_fgenesh5_pg.C_80372	Trire2_JGI_121693jgi|Trire2|121693|estExt_fgenesh5_pg.C_80372	jgi|Trire2|121693|estExt_fgenesh5_pg.C_80372	-3.71069	0.0131686	-1.88046	-1.35431	-5.06499	495	Q3
thioredoxin	Oxidoreductase	Stress response	-1.35441	-1.19229	-1.72982	-1.14111	-3.75747	-4.03202	-2.97696	-4.26342	4	15.1	0	5.7522	Trire2_JGI_075753jgi|Trire2|75753|estExt_GeneWisePlus.C_40211	Trire2_JGI_075753jgi|Trire2|75753|estExt_GeneWisePlus.C_40211	jgi|Trire2|75753|estExt_GeneWisePlus.C_40211	-2.40306	0.00539431	-2.26806	-1.35441	-3.75747	496	Q3
Hypothetical protein	Hypothetical protein		-1.35546	-0.898962	-3.07286	-0.0945663	-5.09744	-6.56618	-4.70381	-4.02232	5	3.5	0	6.5118	Trire2_JGI_105155jgi|Trire2|105155|fgenesh5_pg.C_scaffold_4000533	Trire2_JGI_105155jgi|Trire2|105155|fgenesh5_pg.C_scaffold_4000533	jgi|Trire2|105155|fgenesh5_pg.C_scaffold_4000533	-3.74197	0.0329695	-1.48189	-1.35546	-5.09744	497	Q3
	GH	GH16	-1.36792	-1.17209	-1.5229	-1.40878	-0.859833	-1.61788	-0.689803	-0.271811	3	10.9	0	22.893	Trire2_JGI_055886jgi|Trire2|55886|e_gw1.2.995.1	Trire2_JGI_055886jgi|Trire2|55886|e_gw1.2.995.1	jgi|Trire2|55886|e_gw1.2.995.1	0.508092	0.283969	-0.54673	-1.36792	-0.859833	498	Q3
Metalloexopeptidases	Peptidase		-1.38368	-0.574884	-3.24269	-0.333469	-5.44726	-6.58564	-3.88088	-5.87524	3	9	0	17.097	Trire2_JGI_120675jgi|Trire2|120675|estExt_fgenesh5_pg.C_40221	Trire2_JGI_120675jgi|Trire2|120675|estExt_fgenesh5_pg.C_40221	jgi|Trire2|120675|estExt_fgenesh5_pg.C_40221	-4.06358	0.0301765	-1.52033	-1.38368	-5.44726	499	Q3
	hydrolase	Ester/lipase	-1.38402	-1.97179	-1.56317	-0.61709	-0.831468	-1.29028	-1.11892	-0.0852051	7	38.3	0	21.603	Trire2_JGI_111591jgi|Trire2|111591|fgenesh5_pg.C_scaffold_28000004	Trire2_JGI_111591jgi|Trire2|111591|fgenesh5_pg.C_scaffold_28000004	jgi|Trire2|111591|fgenesh5_pg.C_scaffold_28000004	0.55255	0.372009	-0.429446	-1.38402	-0.831468	500	Q3
	Hypothetical protein		-1.40534	-1.06472	-2.25089	-0.900414	-2.8563	-1.56579	-4.09023	-2.91289	3	10.8	0	3.5531	Trire2_JGI_107206jgi|Trire2|107206|fgenesh5_pg.C_scaffold_9000009	Trire2_JGI_107206jgi|Trire2|107206|fgenesh5_pg.C_scaffold_9000009	jgi|Trire2|107206|fgenesh5_pg.C_scaffold_9000009	-1.45096	0.160827	-0.793641	-1.40534	-2.8563	501	Q3
Peptidase/Ubiquinol-cytochrome-c reductase complex core protein 2	Other		-1.4207	-0.748146	-2.17756	-1.33639	-6.49237	-6.15988	-6.43068	-6.88654	3	9.2	0.0012706	2.5791	Trire2_JGI_048883jgi|Trire2|48883|estExt_Genewise1.C_110254	Trire2_JGI_048883jgi|Trire2|48883|estExt_Genewise1.C_110254	jgi|Trire2|48883|estExt_Genewise1.C_110254	-5.07167	0.000404045	-3.39357	-1.4207	-6.49237	502	Q3
Gamma-glutamyltranspeptidase-like protein	other		-1.42105	-1.29155	-1.04427	-1.92732	-1.66161	-2.15726	-1.23591	-1.59168	4	9.8	0	7.9568	Trire2_JGI_069811jgi|Trire2|69811|e_gw1.30.32.1	Trire2_JGI_069811jgi|Trire2|69811|e_gw1.30.32.1	jgi|Trire2|69811|e_gw1.30.32.1	-0.240568	0.556785	-0.254312	-1.42105	-1.66161	503	Q3
	Hypothetical protein		-1.46108	-0.536779	-1.40725	-2.4392	-0.440048	-0.537835	-0.177939	-0.604368	7	20	0	11.987	Trire2_JGI_069479jgi|Trire2|69479|e_gw1.29.61.1	Trire2_JGI_069479jgi|Trire2|69479|e_gw1.29.61.1	jgi|Trire2|69479|e_gw1.29.61.1	1.02103	0.145338	-0.837621	-1.46108	-0.440048	504	Q3
Isovaleryl-CoA dehydrogenase	Oxidoreductase	Other	-1.49439	-1.51898	-2.13534	-0.828838	-5.73652	-6.26446	-5.34641	-5.59868	4	13.4	0	6.9451	Trire2_JGI_108732jgi|Trire2|108732|fgenesh5_pg.C_scaffold_13000078	Trire2_JGI_108732jgi|Trire2|108732|fgenesh5_pg.C_scaffold_13000078	jgi|Trire2|108732|fgenesh5_pg.C_scaffold_13000078	-4.24213	0.000809215	-3.09194	-1.49439	-5.73652	505	Q3
endonuclease/exonuclease/phosphatase	hydrolase	Other	-1.49543	-1.77993	-0.89691	-1.80945	0.500375	-0.137475	1.06115	0.57745	9	19.6	0	23.141	Trire2_JGI_046763jgi|Trire2|46763|estExt_Genewise1.C_50854	Trire2_JGI_046763jgi|Trire2|46763|estExt_Genewise1.C_50854	jgi|Trire2|46763|estExt_Genewise1.C_50854	1.9958	0.0121903	-1.91399	-1.49543	0.500375	506	Q3
Phosphoglycerate mutase	other		-1.49807	-1.15458	-2.41878	-0.920864	-4.58112	-3.40756	-6.95154	-3.38427	2	8.7	0	3.1563	Trire2_JGI_121240jgi|Trire2|121240|estExt_fgenesh5_pg.C_60319	Trire2_JGI_121240jgi|Trire2|121240|estExt_fgenesh5_pg.C_60319	jgi|Trire2|121240|estExt_fgenesh5_pg.C_60319	-3.08305	0.0726572	-1.13872	-1.49807	-4.58112	507	Q3
	Hypothetical protein		-1.49985	-1.11979	-0.56501	-2.81474	-0.268248	-0.00401402	0.621938	-1.42267	2	24.6	0	5.6684	Trire2_JGI_112538jgi|Trire2|112538|fgenesh5_pg.C_scaffold_44000003	Trire2_JGI_112538jgi|Trire2|112538|fgenesh5_pg.C_scaffold_44000003	jgi|Trire2|112538|fgenesh5_pg.C_scaffold_44000003	1.2316	0.246303	-0.608531	-1.49985	-0.268248	508	Q3
glucan 1,3-beta-glucosidase	GH	GH17	-1.50683	-1.3229	0.286646	-3.48422	0.151563	1.2774	2.00908	-2.8318	4	10.8	0	9.0408	Trire2_JGI_049193jgi|Trire2|49193|estExt_Genewise1.C_120230	Trire2_JGI_049193jgi|Trire2|49193|estExt_Genewise1.C_120230	jgi|Trire2|49193|estExt_Genewise1.C_120230	1.65839	0.423208	-0.373446	-1.50683	0.151563	509	Q3
Amidohydrolase family	hydrolase	other	-1.50803	-0.74024	-2.07207	-1.71179	-3.27377	-0.937856	-4.6544	-4.22907	3	4.7	0	7.2025	Trire2_JGI_103799jgi|Trire2|103799|fgenesh5_pg.C_scaffold_2000387	Trire2_JGI_103799jgi|Trire2|103799|fgenesh5_pg.C_scaffold_2000387	jgi|Trire2|103799|fgenesh5_pg.C_scaffold_2000387	-1.76574	0.22753	-0.642961	-1.50803	-3.27377	510	Q3
	Hypothetical protein		-1.51372	-1.42693	-2.36567	-0.748566	0.219725	0.0921736	-0.543277	1.11028	5	17.5	0	11.239	Trire2_JGI_120899jgi|Trire2|120899|estExt_fgenesh5_pg.C_50090	Trire2_JGI_120899jgi|Trire2|120899|estExt_fgenesh5_pg.C_50090	jgi|Trire2|120899|estExt_fgenesh5_pg.C_50090	1.73344	0.0613834	-1.21195	-1.51372	0.219725	511	Q3
Beta-glucuronidase	GH	GH79	-1.51933	-1.59242	-1.42103	-1.54454	1.40839	1.08731	1.60546	1.53241	11	26	0	89.678	Trire2_JGI_071394jgi|Trire2|71394|kg2.C_scaffold_1000179	Trire2_JGI_071394jgi|Trire2|71394|kg2.C_scaffold_1000179	jgi|Trire2|71394|kg2.C_scaffold_1000179	2.92772	6.63585e-05	-4.1781	-1.51933	1.40839	512	Q3
a-glucuronidase	GH	GH67	-1.52907	-0.667994	-2.86044	-1.05877	-1.28916	-2.08774	-1.14291	-0.636837	8	9.7	0	15.38	Trire2_JGI_072526jgi|Trire2|72526|kg2.C_scaffold_28000022	Trire2_JGI_072526jgi|Trire2|72526|kg2.C_scaffold_28000022	jgi|Trire2|72526|kg2.C_scaffold_28000022	0.239909	0.778641	-0.108663	-1.52907	-1.28916	513	Q3
Enoyl-CoA hydratase	other		-1.56539	-0.932457	-2.03228	-1.73143	-2.94585	-2.03185	-2.62528	-4.18043	5	9.4	0	9.2964	Trire2_JGI_063882jgi|Trire2|63882|e_gw1.12.440.1	Trire2_JGI_063882jgi|Trire2|63882|e_gw1.12.440.1	jgi|Trire2|63882|e_gw1.12.440.1	-1.38046	0.12758	-0.894218	-1.56539	-2.94585	514	Q3
Peptidase family S51	Peptidase		-1.57207	-2.34881	-0.932364	-1.43503	0.445328	-0.0843477	1.42033	0	5	12.9	0	27.388	Trire2_JGI_103039jgi|Trire2|103039|fgenesh5_pg.C_scaffold_1000672	Trire2_JGI_103039jgi|Trire2|103039|fgenesh5_pg.C_scaffold_1000672	jgi|Trire2|103039|fgenesh5_pg.C_scaffold_1000672	2.0174	0.0345105	-1.46205	-1.57207	0.445328	515	Q3
	Hypothetical protein		-1.57854	-1.44621	-2.2599	-1.02952	-2.37791	-2.75134	-3.81267	-0.569717	4	6.7	0	5.6152	Trire2_JGI_123965jgi|Trire2|123965|estExt_fgenesh5_pg.C_290043	Trire2_JGI_123965jgi|Trire2|123965|estExt_fgenesh5_pg.C_290043	jgi|Trire2|123965|estExt_fgenesh5_pg.C_290043	-0.799367	0.4773	-0.321209	-1.57854	-2.37791	516	Q3
Imidazoleglycerol-phosphate dehydratase	Other		-1.58804	-1.50021	-1.13202	-2.1319	0.166502	0.00455379	0.76471	-0.269758	3	22.5	0	9.458	Trire2_JGI_121449jgi|Trire2|121449|estExt_fgenesh5_pg.C_70356	Trire2_JGI_121449jgi|Trire2|121449|estExt_fgenesh5_pg.C_70356	jgi|Trire2|121449|estExt_fgenesh5_pg.C_70356	1.75454	0.0145611	-1.83681	-1.58804	0.166502	517	Q3
	Hypothetical protein		-1.59863	-0.99584	-2.29372	-1.50633	-4.44968	-4.28499	-5.50426	-3.55979	1	4.2	0.0058343	1.699	Trire2_JGI_119578jgi|Trire2|119578|estExt_fgenesh5_pg.C_10117	Trire2_JGI_119578jgi|Trire2|119578|estExt_fgenesh5_pg.C_10117	jgi|Trire2|119578|estExt_fgenesh5_pg.C_10117	-2.85105	0.0138751	-1.85776	-1.59863	-4.44968	518	Q3
	Hypothetical protein		-1.60262	-1.99792	-1.89546	-0.914492	-3.82221	-5.04837	-3.0079	-3.41037	2	12.3	0	9.7814	Trire2_JGI_001960jgi|Trire2|1960|fgenesh1_pm.C_scaffold_1000294	Trire2_JGI_001960jgi|Trire2|1960|fgenesh1_pm.C_scaffold_1000294	jgi|Trire2|1960|fgenesh1_pm.C_scaffold_1000294	-2.21959	0.0357936	-1.44619	-1.60262	-3.82221	519	Q3
Carboxylic ester hydrolase	hydrolase	Ester/lipase	-1.6072	-1.34881	-1.21294	-2.25984	1.26091	1.43096	1.62613	0.725653	10	17.7	0	49.499	Trire2_JGI_078828jgi|Trire2|78828|estExt_GeneWisePlus.C_110504	Trire2_JGI_078828jgi|Trire2|78828|estExt_GeneWisePlus.C_110504	jgi|Trire2|78828|estExt_GeneWisePlus.C_110504	2.86811	0.00257087	-2.58992	-1.6072	1.26091	520	Q3
Dihydroneopterin aldolase	Other		-1.62217	-1.21817	-2.30922	-1.33912	-5.31575	-5.97476	-5.06312	-4.90938	2	9	0	5.8399	Trire2_JGI_073594jgi|Trire2|73594|estExt_GeneWisePlus.C_10213	Trire2_JGI_073594jgi|Trire2|73594|estExt_GeneWisePlus.C_10213	jgi|Trire2|73594|estExt_GeneWisePlus.C_10213	-3.69358	0.00152651	-2.8163	-1.62217	-5.31575	521	Q3
Inositol-1-monophosphatase	hydrolase	Other	-1.62479	-1.65805	-3.04367	-0.172653	-5.47539	-5.31989	-5.61991	-5.48639	2	6.1	0	4.8358	Trire2_JGI_063006jgi|Trire2|63006|e_gw1.11.256.1	Trire2_JGI_063006jgi|Trire2|63006|e_gw1.11.256.1	jgi|Trire2|63006|e_gw1.11.256.1	-3.8506	0.00988205	-2.00515	-1.62479	-5.47539	522	Q3
Very long-chain specific acyl-CoA dehydrogenase	Oxidoreductase	Other	-1.62482	-1.03169	-2.44165	-1.40112	-6.03813	-6.37966	-5.95505	-5.77967	1	4.3	0	3.3712	Trire2_JGI_082403jgi|Trire2|82403|estExt_GeneWisePlus.C_360078	Trire2_JGI_082403jgi|Trire2|82403|estExt_GeneWisePlus.C_360078	jgi|Trire2|82403|estExt_GeneWisePlus.C_360078	-4.41331	0.000649459	-3.18745	-1.62482	-6.03813	523	Q3
Aspartic proteinase	Peptidase		-1.62671	-1.49513	-1.31666	-2.06836	0.298679	0.232518	0.307918	0.355602	4	9.5	0	12.383	Trire2_JGI_079807jgi|Trire2|79807|estExt_GeneWisePlus.C_150299	Trire2_JGI_079807jgi|Trire2|79807|estExt_GeneWisePlus.C_150299	jgi|Trire2|79807|estExt_GeneWisePlus.C_150299	1.92539	0.00110565	-2.95638	-1.62671	0.298679	524	Q3
endo-1,3-beta-glucanase	GH	GH81	-1.64764	-1.60627	-2.66533	-0.671318	-1.19611	-1.38586	-2.17165	-0.0308056	5	7.2	0	13.112	Trire2_JGI_079602jgi|Trire2|79602|estExt_GeneWisePlus.C_140305	Trire2_JGI_079602jgi|Trire2|79602|estExt_GeneWisePlus.C_140305	jgi|Trire2|79602|estExt_GeneWisePlus.C_140305	0.451534	0.623445	-0.205202	-1.64764	-1.19611	525	Q3
3-isopropylmalate dehydrogenase	Oxidoreductase	other	-1.67301	-2.16727	-1.80795	-1.04379	-3.81295	-2.96447	-3.04298	-5.43141	4	16.3	0	10.701	Trire2_JGI_112247jgi|Trire2|112247|fgenesh5_pg.C_scaffold_35000030	Trire2_JGI_112247jgi|Trire2|112247|fgenesh5_pg.C_scaffold_35000030	jgi|Trire2|112247|fgenesh5_pg.C_scaffold_35000030	-2.13995	0.070712	-1.15051	-1.67301	-3.81295	526	Q3
short chain dehydrogenase	Oxidoreductase	other	-1.67798	-0.846424	-1.34445	-2.84307	0.298836	0.547318	-0.0297995	0.378988	6	30.1	0	13.532	Trire2_JGI_054086jgi|Trire2|54086|e_gw1.1.1923.1	Trire2_JGI_054086jgi|Trire2|54086|e_gw1.1.1923.1	jgi|Trire2|54086|e_gw1.1.1923.1	1.97682	0.0339251	-1.46948	-1.67798	0.298836	527	Q3
	Hypothetical protein		-1.69525	0.212244	-5.43519	0.137196	0.947566	1.06997	0.874185	0.898544	4	5.5	0	5.1452	Trire2_JGI_105157jgi|Trire2|105157|fgenesh5_pg.C_scaffold_4000535	Trire2_JGI_105157jgi|Trire2|105157|fgenesh5_pg.C_scaffold_4000535	jgi|Trire2|105157|fgenesh5_pg.C_scaffold_4000535	2.64282	0.230685	-0.636981	-1.69525	0.947566	528	Q3
Dienelactone hydrolase	hydrolase	other	-1.74709	-1.53185	-1.20278	-2.50662	-0.554461	-0.861789	-0.413569	-0.388023	7	34	0	14.373	Trire2_JGI_051686jgi|Trire2|51686|estExt_Genewise1.C_250006	Trire2_JGI_051686jgi|Trire2|51686|estExt_Genewise1.C_250006	jgi|Trire2|51686|estExt_Genewise1.C_250006	1.19263	0.0470843	-1.32712	-1.74709	-0.554461	529	Q3
Peptidyl-prolyl isomerase	other		-1.76733	-1.62826	-2.17348	-1.50026	-1.34635	-2.13775	-1.23847	-0.662821	5	29	0	10.762	Trire2_JGI_123922jgi|Trire2|123922|estExt_fgenesh5_pg.C_280109	Trire2_JGI_123922jgi|Trire2|123922|estExt_fgenesh5_pg.C_280109	jgi|Trire2|123922|estExt_fgenesh5_pg.C_280109	0.420984	0.426636	-0.369942	-1.76733	-1.34635	530	Q3
	Hypothetical protein		-1.80115	-1.68521	-2.83901	-0.879238	-3.03541	-3.39242	-4.20663	-1.5072	3	25	0	4.1505	Trire2_JGI_049308jgi|Trire2|49308|estExt_Genewise1.C_120390	Trire2_JGI_049308jgi|Trire2|49308|estExt_Genewise1.C_120390	jgi|Trire2|49308|estExt_Genewise1.C_120390	-1.23426	0.276801	-0.557833	-1.80115	-3.03541	531	Q3
Fungal hydrophobin	Other		-1.81381	-2.02468	-2.66309	-0.753664	-5.27068	-5.94275	-4.2167	-5.65258	1	11.9	0	3.0361	Trire2_JGI_106538jgi|Trire2|106538|fgenesh5_pg.C_scaffold_7000339	Trire2_JGI_106538jgi|Trire2|106538|fgenesh5_pg.C_scaffold_7000339	jgi|Trire2|106538|fgenesh5_pg.C_scaffold_7000339	-3.45686	0.0111259	-1.95367	-1.81381	-5.27068	532	Q3
Succinate semialdehyde dehydrogenase	Oxidoreductase	Stress response	-1.82227	-2.07086	-1.58488	-1.81107	-4.75602	-3.58843	-5.12913	-5.55051	1	3.6	0	4.0519	Trire2_JGI_070383jgi|Trire2|70383|e_gw1.35.11.1	Trire2_JGI_070383jgi|Trire2|70383|e_gw1.35.11.1	jgi|Trire2|70383|e_gw1.35.11.1	-2.93376	0.00871988	-2.05949	-1.82227	-4.75602	533	Q3
Flavin containing amine oxidase	Oxidoreductase	ROS generating	-1.82418	-1.74234	-2.04108	-1.68912	0.224518	0.489896	-0.181619	0.365278	9	20.8	0	16.978	Trire2_JGI_070452jgi|Trire2|70452|e_gw1.36.8.1	Trire2_JGI_070452jgi|Trire2|70452|e_gw1.36.8.1	jgi|Trire2|70452|e_gw1.36.8.1	2.0487	0.000930609	-3.03123	-1.82418	0.224518	534	Q3
Alanyl-transfer RNA synthetase	other		-1.83039	-2.04222	-2.39132	-1.05762	-2.69712	-3.3136	-3.28812	-1.48965	6	7.2	0	14.979	Trire2_JGI_004537jgi|Trire2|4537|fgenesh1_pm.C_scaffold_13000056	Trire2_JGI_004537jgi|Trire2|4537|fgenesh1_pm.C_scaffold_13000056	jgi|Trire2|4537|fgenesh1_pm.C_scaffold_13000056	-0.866735	0.297274	-0.526843	-1.83039	-2.69712	535	Q3
histone chaperone	other		-1.83262	-1.27599	-0.941364	-3.28049	-4.19854	-4.72624	-4.00194	-3.86742	2	4.5	0	3.8628	Trire2_JGI_047838jgi|Trire2|47838|estExt_Genewise1.C_80669	Trire2_JGI_047838jgi|Trire2|47838|estExt_Genewise1.C_80669	jgi|Trire2|47838|estExt_Genewise1.C_80669	-2.36592	0.038294	-1.41687	-1.83262	-4.19854	536	Q3
Short chain dehydrogenase/reductase	Oxidoreductase	Stress response	-1.86717	-2.55498	-1.20166	-1.84487	-6.13185	-7.17865	-5.07735	-6.13954	2	10.4	0	9.4422	Trire2_JGI_123079jgi|Trire2|123079|estExt_fgenesh5_pg.C_180001	Trire2_JGI_123079jgi|Trire2|123079|estExt_fgenesh5_pg.C_180001	jgi|Trire2|123079|estExt_fgenesh5_pg.C_180001	-4.26468	0.00410346	-2.38685	-1.86717	-6.13185	537	Q3
beta-glucuronidase	GH	GH2	-1.86802	-2.59652	-1.37717	-1.63039	-3.58566	-3.22172	-2.61709	-4.91816	5	5.2	0	3.9062	Trire2_JGI_076852jgi|Trire2|76852|estExt_GeneWisePlus.C_60462	Trire2_JGI_076852jgi|Trire2|76852|estExt_GeneWisePlus.C_60462	jgi|Trire2|76852|estExt_GeneWisePlus.C_60462	-1.71763	0.0931774	-1.03069	-1.86802	-3.58566	538	Q3
Glutaminyl-tRNA synthetase	other		-1.87768	-1.62588	-2.29162	-1.71554	-2.17204	-2.0337	-2.52842	-1.95401	4	7.4	0	3.7068	Trire2_JGI_022804jgi|Trire2|22804|estExt_fgenesh1_pm.C_150059	Trire2_JGI_022804jgi|Trire2|22804|estExt_fgenesh1_pm.C_150059	jgi|Trire2|22804|estExt_fgenesh1_pm.C_150059	-0.294362	0.345185	-0.461947	-1.87768	-2.17204	539	Q3
D-arabinitol dehydrogenase ArbD	Oxidoreductase	Other	-1.87814	-2.02285	-2.65268	-0.9589	-5.87494	-6.11568	-6.02954	-5.4796	2	6.9	0	7.2955	Trire2_JGI_065433jgi|Trire2|65433|e_gw1.16.162.1	Trire2_JGI_065433jgi|Trire2|65433|e_gw1.16.162.1	jgi|Trire2|65433|e_gw1.16.162.1	-3.99679	0.00169102	-2.77185	-1.87814	-5.87494	540	Q3
metal-dependent phosphohydrolase	hydrolase	other	-1.93492	-1.37362	-3.01579	-1.41534	-3.41421	-3.95969	-4.08933	-2.19361	6	35.5	0	6.6331	Trire2_JGI_068427jgi|Trire2|68427|e_gw1.25.249.1	Trire2_JGI_068427jgi|Trire2|68427|e_gw1.25.249.1	jgi|Trire2|68427|e_gw1.25.249.1	-1.4793	0.14412	-0.841277	-1.93492	-3.41421	541	Q3
mRNA splicing factor	other		-1.95517	-1.74445	-2.53575	-1.5853	-2.07151	-2.67815	-1.86601	-1.67036	4	12.6	0	10.543	Trire2_JGI_105351jgi|Trire2|105351|fgenesh5_pg.C_scaffold_5000136	Trire2_JGI_105351jgi|Trire2|105351|fgenesh5_pg.C_scaffold_5000136	jgi|Trire2|105351|fgenesh5_pg.C_scaffold_5000136	-0.116341	0.798349	-0.0978072	-1.95517	-2.07151	542	Q3
6-phosphogluconate dehydrogenase	Oxidoreductase	other	-1.95575	-2.51542	-0.951721	-2.40012	-2.77527	-4.7075	-1.63809	-1.9802	6	18.5	0	12.611	Trire2_JGI_072685jgi|Trire2|72685|kg2.C_scaffold_3000120	Trire2_JGI_072685jgi|Trire2|72685|kg2.C_scaffold_3000120	jgi|Trire2|72685|kg2.C_scaffold_3000120	-0.819514	0.49535	-0.305088	-1.95575	-2.77527	543	Q3
	Hypothetical protein		-1.96998	-1.82918	-2.01402	-2.06674	-5.30572	-6.61021	-4.44285	-4.8641	2	16.6	0	4.416	Trire2_JGI_110880jgi|Trire2|110880|fgenesh5_pg.C_scaffold_23000018	Trire2_JGI_110880jgi|Trire2|110880|fgenesh5_pg.C_scaffold_23000018	jgi|Trire2|110880|fgenesh5_pg.C_scaffold_23000018	-3.33574	0.00749964	-2.12496	-1.96998	-5.30572	544	Q3
Cytochrome b/steroid binding domain	Oxidoreductase	Stress response	-1.98033	-1.62901	-2.72222	-1.58977	0.424578	0.635552	-0.153369	0.79155	5	33.3	0	13.7	Trire2_JGI_108555jgi|Trire2|108555|fgenesh5_pg.C_scaffold_12000174	Trire2_JGI_108555jgi|Trire2|108555|fgenesh5_pg.C_scaffold_12000174	jgi|Trire2|108555|fgenesh5_pg.C_scaffold_12000174	2.40491	0.007033	-2.15286	-1.98033	0.424578	545	Q3
	Hypothetical protein		-1.99617	-1.70652	-0.0476131	-4.23437	0.690636	0.888135	0.853234	0.330538	3	10.4	0	8.2232	Trire2_JGI_081296jgi|Trire2|81296|estExt_GeneWisePlus.C_230278	Trire2_JGI_081296jgi|Trire2|81296|estExt_GeneWisePlus.C_230278	jgi|Trire2|81296|estExt_GeneWisePlus.C_230278	2.68681	0.0943823	-1.02511	-1.99617	0.690636	546	Q3
UNKNOWN	Hypothetical protein		-2.03739	-1.79345	-1.77625	-2.54247	-6.21869	-5.97537	-6.67358	-6.00711	2	3.4	0.0012658	2.5401	Trire2_JGI_123976jgi|Trire2|123976|estExt_fgenesh5_pg.C_290079	Trire2_JGI_123976jgi|Trire2|123976|estExt_fgenesh5_pg.C_290079	jgi|Trire2|123976|estExt_fgenesh5_pg.C_290079	-4.1813	0.000251217	-3.59995	-2.03739	-6.21869	547	Q3
N-acyl-D-amino-acid deacylase	hydrolase	Other	-2.03987	-1.96836	-2.56519	-1.58606	-4.67878	-4.20552	-4.80009	-5.03073	2	2.7	0.001224	2.1768	Trire2_JGI_082039jgi|Trire2|82039|estExt_GeneWisePlus.C_290164	Trire2_JGI_082039jgi|Trire2|82039|estExt_GeneWisePlus.C_290164	jgi|Trire2|82039|estExt_GeneWisePlus.C_290164	-2.63891	0.00217703	-2.66213	-2.03987	-4.67878	548	Q3
	hydrolase	Ester/lipase	-2.06604	-2.09434	-2.95553	-1.14825	-2.03414	-3.35526	-2.29274	-0.454433	4	16	0	23.521	Trire2_JGI_069742jgi|Trire2|69742|e_gw1.30.155.1	Trire2_JGI_069742jgi|Trire2|69742|e_gw1.30.155.1	jgi|Trire2|69742|e_gw1.30.155.1	0.0318966	0.975966	-0.0105652	-2.06604	-2.03414	549	Q3
ATP citrate synthase	other		-2.07241	-1.87538	-1.96955	-2.3723	-2.01771	-1.22472	-1.24554	-3.58289	5	12.5	0	10.626	Trire2_JGI_121826jgi|Trire2|121826|estExt_fgenesh5_pg.C_90199	Trire2_JGI_121826jgi|Trire2|121826|estExt_fgenesh5_pg.C_90199	jgi|Trire2|121826|estExt_fgenesh5_pg.C_90199	0.0546926	0.948603	-0.0229155	-2.07241	-2.01771	550	Q3
glucan 1,3-alpha-glucosidase	GH	GH31	-2.09764	-2.832	-1.75596	-1.70497	-1.64294	-1.96637	-1.62609	-1.33635	6	10.9	0	11.588	Trire2_JGI_060085jgi|Trire2|60085|e_gw1.7.569.1	Trire2_JGI_060085jgi|Trire2|60085|e_gw1.7.569.1	jgi|Trire2|60085|e_gw1.7.569.1	0.454708	0.329705	-0.481874	-2.09764	-1.64294	551	Q3
Isochorismatase hydrolase	hydrolase	other	-2.10222	-1.8407	-2.69054	-1.77542	-0.185315	0.106523	-1.41602	0.75355	4	37	0	10.793	Trire2_JGI_075985jgi|Trire2|75985|estExt_GeneWisePlus.C_40607	Trire2_JGI_075985jgi|Trire2|75985|estExt_GeneWisePlus.C_40607	jgi|Trire2|75985|estExt_GeneWisePlus.C_40607	1.9169	0.0535512	-1.27123	-2.10222	-0.185315	552	Q3
Nuclear export receptor	other		-2.10263	-2.04896	-1.20334	-3.05559	-0.998451	-0.784333	0.287255	-2.49827	7	8.3	0	16.899	Trire2_JGI_073525jgi|Trire2|73525|estExt_GeneWisePlus.C_10073	Trire2_JGI_073525jgi|Trire2|73525|estExt_GeneWisePlus.C_10073	jgi|Trire2|73525|estExt_GeneWisePlus.C_10073	1.10418	0.319382	-0.495689	-2.10263	-0.998451	553	Q3
	Hypothetical protein		-2.10757	-1.74711	-2.74447	-1.83111	-1.79933	-1.06325	-2.90579	-1.42895	3	12.5	0	3.5123	Trire2_JGI_108714jgi|Trire2|108714|fgenesh5_pg.C_scaffold_13000060	Trire2_JGI_108714jgi|Trire2|108714|fgenesh5_pg.C_scaffold_13000060	jgi|Trire2|108714|fgenesh5_pg.C_scaffold_13000060	0.308237	0.658862	-0.181206	-2.10757	-1.79933	554	Q3
Dioxygenase	Oxidoreductase	Stress response	-2.11083	-1.96347	-2.0522	-2.31681	-1.23275	-1.21925	-0.460677	-2.01834	1	3.4	0	10.831	Trire2_JGI_071094jgi|Trire2|71094|e_gw1.53.16.1	Trire2_JGI_071094jgi|Trire2|71094|e_gw1.53.16.1	jgi|Trire2|71094|e_gw1.53.16.1	0.878073	0.130188	-0.885431	-2.11083	-1.23275	555	Q3
beta-glucosidase	GH	GH3	-2.11186	-2.22814	-0.40542	-3.70204	-0.287356	-0.471919	0.286695	-0.676844	7	9.3	0	26.168	Trire2_JGI_066832jgi|Trire2|66832|e_gw1.19.216.1	Trire2_JGI_066832jgi|Trire2|66832|e_gw1.19.216.1	jgi|Trire2|66832|e_gw1.19.216.1	1.82451	0.141363	-0.849666	-2.11186	-0.287356	556	Q3
kynureninase	hydrolase	other	-2.13315	-2.05098	-1.98755	-2.36094	-1.91644	-2.05483	-1.91006	-1.78442	3	10.5	0	10.664	Trire2_JGI_044628jgi|Trire2|44628|estExt_Genewise1.C_12092	Trire2_JGI_044628jgi|Trire2|44628|estExt_Genewise1.C_12092	jgi|Trire2|44628|estExt_Genewise1.C_12092	0.216717	0.194799	-0.710414	-2.13315	-1.91644	557	Q3
	Hypothetical protein		-2.13536	-0.167343	-0.238934	-5.9998	-3.3459	-3.20452	-4.47871	-2.35446	3	5	0	3.8988	Trire2_JGI_047814jgi|Trire2|47814|estExt_Genewise1.C_80632	Trire2_JGI_047814jgi|Trire2|47814|estExt_Genewise1.C_80632	jgi|Trire2|47814|estExt_Genewise1.C_80632	-1.21054	0.582805	-0.234477	-2.13536	-3.3459	558	Q3
Acetyltransferase	other		-2.14195	-1.71693	-1.61099	-3.09794	-2.66456	-1.87143	-1.2487	-4.87356	3	23.9	0	7.2701	Trire2_JGI_066103jgi|Trire2|66103|e_gw1.17.184.1	Trire2_JGI_066103jgi|Trire2|66103|e_gw1.17.184.1	jgi|Trire2|66103|e_gw1.17.184.1	-0.52261	0.689788	-0.161284	-2.14195	-2.66456	559	Q3
translation initiation factor	other		-2.1461	-1.99983	-3.05023	-1.38825	-4.17314	-4.94286	-5.3109	-2.26566	2	3.2	0	4.7201	Trire2_JGI_077456jgi|Trire2|77456|estExt_GeneWisePlus.C_80190	Trire2_JGI_077456jgi|Trire2|77456|estExt_GeneWisePlus.C_80190	jgi|Trire2|77456|estExt_GeneWisePlus.C_80190	-2.02704	0.13252	-0.877718	-2.1461	-4.17314	560	Q3
Nitrilotriacetate monooxygenase component A	Oxidoreductase	Stress response	-2.15181	-2.05742	-2.36853	-2.02947	-5.66726	-5.64713	-5.25153	-6.10314	3	5.8	0.001233	2.2691	Trire2_JGI_069696jgi|Trire2|69696|e_gw1.30.109.1	Trire2_JGI_069696jgi|Trire2|69696|e_gw1.30.109.1	jgi|Trire2|69696|e_gw1.30.109.1	-3.51546	0.000197829	-3.70371	-2.15181	-5.66726	561	Q3
polyadenylate-binding protein	other		-2.1773	-2.6041	-1.54502	-2.38278	-0.765877	-1.35023	0.179652	-1.12705	4	6.4	0	10.791	Trire2_JGI_079686jgi|Trire2|79686|estExt_GeneWisePlus.C_140453	Trire2_JGI_079686jgi|Trire2|79686|estExt_GeneWisePlus.C_140453	jgi|Trire2|79686|estExt_GeneWisePlus.C_140453	1.41143	0.0703897	-1.15249	-2.1773	-0.765877	562	Q3
translation initiation factor	other		-2.17809	-1.79878	-0.962748	-3.77273	-4.57108	-4.56797	-2.88924	-6.25603	3	12.8	0	11.295	Trire2_JGI_057676jgi|Trire2|57676|e_gw1.4.358.1	Trire2_JGI_057676jgi|Trire2|57676|e_gw1.4.358.1	jgi|Trire2|57676|e_gw1.4.358.1	-2.393	0.134921	-0.869922	-2.17809	-4.57108	563	Q3
Dimeric dihydrodiol dehydrogenase	Oxidoreductase	other	-2.19249	-1.82636	-3.18008	-1.57103	-0.402644	-0.476832	-1.00516	0.274057	3	12.4	0	13.715	Trire2_JGI_111897jgi|Trire2|111897|fgenesh5_pg.C_scaffold_30000036	Trire2_JGI_111897jgi|Trire2|111897|fgenesh5_pg.C_scaffold_30000036	jgi|Trire2|111897|fgenesh5_pg.C_scaffold_30000036	1.78985	0.0451443	-1.3454	-2.19249	-0.402644	564	Q3
Aspartic proteinase	Peptidase		-2.21111	-2.04043	-2.66479	-1.9281	1.09311	1.45162	0.211776	1.61593	8	21.6	0	16.625	Trire2_JGI_081004jgi|Trire2|81004|estExt_GeneWisePlus.C_220006	Trire2_JGI_081004jgi|Trire2|81004|estExt_GeneWisePlus.C_220006	jgi|Trire2|81004|estExt_GeneWisePlus.C_220006	3.30422	0.00269644	-2.56921	-2.21111	1.09311	565	Q3
Dipeptidyl aminopeptidase	Peptidase		-2.23116	-1.59369	1.55799	-6.65779	-0.59303	-0.920814	2.0891	-2.94738	11	9	0	23.6	Trire2_JGI_066608jgi|Trire2|66608|e_gw1.19.218.1	Trire2_JGI_066608jgi|Trire2|66608|e_gw1.19.218.1	jgi|Trire2|66608|e_gw1.19.218.1	1.63813	0.590547	-0.228745	-2.23116	-0.59303	566	Q3
	Hypothetical protein		-2.23847	-2.0612	-1.18227	-3.47194	-0.25265	-0.26736	0.24788	-0.73847	3	15.6	0	13.442	Trire2_JGI_055443jgi|Trire2|55443|e_gw1.2.1117.1	Trire2_JGI_055443jgi|Trire2|55443|e_gw1.2.1117.1	jgi|Trire2|55443|e_gw1.2.1117.1	1.98582	0.0519898	-1.28408	-2.23847	-0.25265	567	Q3
Alpha/beta hydrolase	hydrolase	other	-2.25506	-2.13575	-2.81849	-1.81095	-2.56391	-1.35074	-5.05339	-1.28759	2	12.2	0	3.76	Trire2_JGI_032243jgi|Trire2|32243|gw1.10.276.1	Trire2_JGI_032243jgi|Trire2|32243|gw1.10.276.1	jgi|Trire2|32243|gw1.10.276.1	-0.308844	0.82117	-0.0855669	-2.25506	-2.56391	568	Q3
Zinc-binding oxidoreductase, alcohol dehydrogenase	Oxidoreductase	other	-2.25655	-2.28539	-2.25867	-2.22559	-4.64034	-3.98581	-7.25554	-2.67966	3	9	0	4.3937	Trire2_JGI_070025jgi|Trire2|70025|e_gw1.32.102.1	Trire2_JGI_070025jgi|Trire2|70025|e_gw1.32.102.1	jgi|Trire2|70025|e_gw1.32.102.1	-2.38379	0.154743	-0.810389	-2.25655	-4.64034	569	Q3
Mannose phosphate isomerase	other		-2.26633	-1.02825	-5.99768	0.226936	-2.30777	-2.47352	-3.52069	-0.929104	3	30.3	0	6.6228	Trire2_JGI_043397jgi|Trire2|43397|gw1.5.943.1	Trire2_JGI_043397jgi|Trire2|43397|gw1.5.943.1	jgi|Trire2|43397|gw1.5.943.1	-0.0414416	0.984796	-0.00665353	-2.26633	-2.30777	570	Q3
polyphosphate accumulation	Other		-2.27229	-1.67669	-3.82297	-1.3172	-5.04284	-4.9417	-5.51316	-4.67366	3	4.9	0	6.8018	Trire2_JGI_048951jgi|Trire2|48951|estExt_Genewise1.C_110367	Trire2_JGI_048951jgi|Trire2|48951|estExt_Genewise1.C_110367	jgi|Trire2|48951|estExt_Genewise1.C_110367	-2.77055	0.0278708	-1.55485	-2.27229	-5.04284	571	Q3
Amidases	hydrolase	other	-2.27255	-2.31059	-2.11496	-2.39211	0.580994	1.36721	2.2589	-1.88313	6	13.4	0	21.853	Trire2_JGI_069863jgi|Trire2|69863|e_gw1.31.20.1	Trire2_JGI_069863jgi|Trire2|69863|e_gw1.31.20.1	jgi|Trire2|69863|e_gw1.31.20.1	2.85355	0.0864606	-1.06318	-2.27255	0.580994	572	Q3
Dimeric dihydrodiol dehydrogenase	Oxidoreductase	other	-2.28634	-2.65406	-3.45823	-0.746716	-3.11097	-3.24596	-3.4031	-2.68383	5	15.7	0	6.9294	Trire2_JGI_022426jgi|Trire2|22426|estExt_fgenesh1_pm.C_100095	Trire2_JGI_022426jgi|Trire2|22426|estExt_fgenesh1_pm.C_100095	jgi|Trire2|22426|estExt_fgenesh1_pm.C_100095	-0.824628	0.378324	-0.422136	-2.28634	-3.11097	573	Q3
	Hypothetical protein		-2.294	-2.71405	-2.47467	-1.69328	-2.85146	-3.35679	-2.95857	-2.23903	3	10.2	0	7.0752	Trire2_JGI_109317jgi|Trire2|109317|fgenesh5_pg.C_scaffold_15000119	Trire2_JGI_109317jgi|Trire2|109317|fgenesh5_pg.C_scaffold_15000119	jgi|Trire2|109317|fgenesh5_pg.C_scaffold_15000119	-0.557462	0.282609	-0.548815	-2.294	-2.85146	574	Q3
Disulfide-isomerase/thioredoxin	Other		-2.32935	-1.96254	-2.16584	-2.85966	0.630014	0.726024	0.728282	0.435738	6	11.1	0	26.487	Trire2_JGI_028928jgi|Trire2|28928|gw1.1.499.1	Trire2_JGI_028928jgi|Trire2|28928|gw1.1.499.1	jgi|Trire2|28928|gw1.1.499.1	2.95936	0.000508725	-3.29352	-2.32935	0.630014	575	Q3
	Hypothetical protein		-2.32981	-2.33987	-2.49559	-2.15398	-2.3476	-2.38812	-2.19881	-2.45587	1	4.9	0	3.0017	Trire2_JGI_067579jgi|Trire2|67579|e_gw1.22.121.1	Trire2_JGI_067579jgi|Trire2|67579|e_gw1.22.121.1	jgi|Trire2|67579|e_gw1.22.121.1	-0.0177879	0.893864	-0.0487287	-2.32981	-2.3476	576	Q3
3,4-dihydroxy-2-butanone 4-phosphate synthase	other		-2.336	-5.0035	-1.28003	-0.724476	-5.96058	-5.8324	-6.9613	-5.08806	1	6	0	3.4263	Trire2_JGI_111351jgi|Trire2|111351|fgenesh5_pg.C_scaffold_26000039	Trire2_JGI_111351jgi|Trire2|111351|fgenesh5_pg.C_scaffold_26000039	jgi|Trire2|111351|fgenesh5_pg.C_scaffold_26000039	-3.62458	0.066729	-1.17569	-2.336	-5.96058	577	Q3
acid phosphatase	hydrolase	other	-2.33803	-2.19888	-2.94247	-1.87274	-5.04103	-4.12072	-4.02248	-6.97991	1	2.8	0.0024096	1.988	Trire2_JGI_022879jgi|Trire2|22879|estExt_fgenesh1_pm.C_170008	Trire2_JGI_022879jgi|Trire2|22879|estExt_fgenesh1_pm.C_170008	jgi|Trire2|22879|estExt_fgenesh1_pm.C_170008	-2.703	0.0570128	-1.24403	-2.33803	-5.04103	578	Q3
short chain dehydrogenase	Oxidoreductase	Stress response	-2.34012	-2.14955	-2.5252	-2.3456	-1.18637	-0.782781	-2.24415	-0.532194	3	12.5	0	27.369	Trire2_JGI_123946jgi|Trire2|123946|estExt_fgenesh5_pg.C_290010	Trire2_JGI_123946jgi|Trire2|123946|estExt_fgenesh5_pg.C_290010	jgi|Trire2|123946|estExt_fgenesh5_pg.C_290010	1.15374	0.101566	-0.993251	-2.34012	-1.18637	579	Q3
Mandelate racemase/muconate lactonizing enzyme	Other		-2.34135	-2.48281	-3.17334	-1.3679	-5.22884	-4.75591	-4.54403	-6.38658	1	2	0	2.9374	Trire2_JGI_104599jgi|Trire2|104599|fgenesh5_pg.C_scaffold_3000554	Trire2_JGI_104599jgi|Trire2|104599|fgenesh5_pg.C_scaffold_3000554	jgi|Trire2|104599|fgenesh5_pg.C_scaffold_3000554	-2.88749	0.021193	-1.67381	-2.34135	-5.22884	580	Q3
	Hypothetical protein		-2.34819	-0.339699	-3.94905	-2.7558	-5.15136	-4.73544	-4.76416	-5.95448	2	9.3	0	13.15	Trire2_JGI_103132jgi|Trire2|103132|fgenesh5_pg.C_scaffold_1000765	Trire2_JGI_103132jgi|Trire2|103132|fgenesh5_pg.C_scaffold_1000765	jgi|Trire2|103132|fgenesh5_pg.C_scaffold_1000765	-2.80318	0.0689826	-1.16126	-2.34819	-5.15136	581	Q3
Cellulose-binding domain, fungal	GH		-2.37434	-1.73228	-1.75163	-3.6391	3.51776	3.82906	3.72204	3.00216	8	18.2	0	55.534	Trire2_JGI_056996jgi|Trire2|56996|e_gw1.3.372.1	Trire2_JGI_056996jgi|Trire2|56996|e_gw1.3.372.1	jgi|Trire2|56996|e_gw1.3.372.1	5.89209	0.000996212	-3.00165	-2.37434	3.51776	582	Q3
Glutathione S-transferase	Glutathione S-transferase		-2.3802	-2.27034	-3.05814	-1.81211	-3.90541	-5.97853	-3.71039	-2.02729	1	4.3	0.0012376	2.3088	Trire2_JGI_110853jgi|Trire2|110853|fgenesh5_pg.C_scaffold_22000166	Trire2_JGI_110853jgi|Trire2|110853|fgenesh5_pg.C_scaffold_22000166	jgi|Trire2|110853|fgenesh5_pg.C_scaffold_22000166	-1.52521	0.273028	-0.563793	-2.3802	-3.90541	583	Q3
	Hypothetical protein		-2.41914	-1.8073	-2.70337	-2.74676	-1.73515	-1.4102	-1.75476	-2.04049	3	13.5	0	19.534	Trire2_JGI_079426jgi|Trire2|79426|estExt_GeneWisePlus.C_140017	Trire2_JGI_079426jgi|Trire2|79426|estExt_GeneWisePlus.C_140017	jgi|Trire2|79426|estExt_GeneWisePlus.C_140017	0.683994	0.127309	-0.89514	-2.41914	-1.73515	584	Q3
Alpha-amylase	GH	GH13	-2.4356	-1.92786	-3.0033	-2.37565	-2.65314	-2.63807	-1.93252	-3.38882	4	2.6	0	5.4996	Trire2_JGI_057128jgi|Trire2|57128|e_gw1.3.560.1	Trire2_JGI_057128jgi|Trire2|57128|e_gw1.3.560.1	jgi|Trire2|57128|e_gw1.3.560.1	-0.217532	0.699084	-0.155471	-2.4356	-2.65314	585	Q3
	Hypothetical protein		-2.44677	-2.71228	-1.05578	-3.57224	-2.23641	-2.07225	0.486543	-5.12352	5	18.4	0	14.567	Trire2_JGI_122230jgi|Trire2|122230|estExt_fgenesh5_pg.C_110096	Trire2_JGI_122230jgi|Trire2|122230|estExt_fgenesh5_pg.C_110096	jgi|Trire2|122230|estExt_fgenesh5_pg.C_110096	0.210357	0.911712	-0.0401422	-2.44677	-2.23641	586	Q3
Vesicle coat complex COPI	Other		-2.45034	-1.96895	-3.07384	-2.30822	0.00686264	0.469193	-0.996318	0.547712	7	9.1	0	30.649	Trire2_JGI_123974jgi|Trire2|123974|estExt_fgenesh5_pg.C_290072	Trire2_JGI_123974jgi|Trire2|123974|estExt_fgenesh5_pg.C_290072	jgi|Trire2|123974|estExt_fgenesh5_pg.C_290072	2.4572	0.0148328	-1.82878	-2.45034	0.00686264	587	Q3
	Hypothetical protein		-2.4588	-1.53318	-2.07992	-3.76329	-3.28934	-3.4592	-1.95871	-4.45011	1	7.4	0	4.8246	Trire2_JGI_081920jgi|Trire2|81920|estExt_GeneWisePlus.C_280213	Trire2_JGI_081920jgi|Trire2|81920|estExt_GeneWisePlus.C_280213	jgi|Trire2|81920|estExt_GeneWisePlus.C_280213	-0.830545	0.44758	-0.349129	-2.4588	-3.28934	588	Q3
	Hypothetical protein		-2.46333	-2.3279	-2.26535	-2.79674	-0.71658	-1.01396	-1.01715	-0.118628	5	17.1	0	14.731	Trire2_JGI_065882jgi|Trire2|65882|e_gw1.17.380.1	Trire2_JGI_065882jgi|Trire2|65882|e_gw1.17.380.1	jgi|Trire2|65882|e_gw1.17.380.1	1.74675	0.00700364	-2.15468	-2.46333	-0.71658	589	Q3
Isoflavone reductase	Oxidoreductase	other	-2.47009	-1.96432	-1.97852	-3.46745	-2.66839	-2.71381	-2.30455	-2.98681	4	10.8	0	9.1527	Trire2_JGI_078476jgi|Trire2|78476|estExt_GeneWisePlus.C_100552	Trire2_JGI_078476jgi|Trire2|78476|estExt_GeneWisePlus.C_100552	jgi|Trire2|78476|estExt_GeneWisePlus.C_100552	-0.198296	0.730483	-0.13639	-2.47009	-2.66839	590	Q3
Aspartyl protease	Peptidase		-2.47688	-3.69938	0.0706635	-3.80192	-2.63223	-2.57404	0.559392	-5.88205	4	6.3	0	9.5425	Trire2_JGI_121306jgi|Trire2|121306|estExt_fgenesh5_pg.C_70054	Trire2_JGI_121306jgi|Trire2|121306|estExt_fgenesh5_pg.C_70054	jgi|Trire2|121306|estExt_fgenesh5_pg.C_70054	-0.155357	0.948364	-0.0230248	-2.47688	-2.63223	591	Q3
Necrosis inducing	Hypothetical protein		-2.47909	-4.12955	-0.222168	-3.08555	3.13063	3.02841	3.75029	2.6132	8	36.1	0	54.139	Trire2_JGI_107704jgi|Trire2|107704|fgenesh5_pg.C_scaffold_10000094	Trire2_JGI_107704jgi|Trire2|107704|fgenesh5_pg.C_scaffold_10000094	jgi|Trire2|107704|fgenesh5_pg.C_scaffold_10000094	5.60972	0.0098842	-2.00506	-2.47909	3.13063	592	Q3
AAA+-type ATPase	hydrolase	other	-2.49088	-2.52027	-3.98651	-0.965878	-4.3037	-5.69795	-5.09272	-2.12041	3	4.5	0	6.0726	Trire2_JGI_022994jgi|Trire2|22994|estExt_fgenesh1_pm.C_200019	Trire2_JGI_022994jgi|Trire2|22994|estExt_fgenesh1_pm.C_200019	jgi|Trire2|22994|estExt_fgenesh1_pm.C_200019	-1.81281	0.267393	-0.57285	-2.49088	-4.3037	593	Q3
AMMECR1	Other		-2.53291	-2.41188	-3.48581	-1.70105	-5.33683	-4.97922	-4.36721	-6.66407	1	5.9	0.0012453	2.3868	Trire2_JGI_047806jgi|Trire2|47806|estExt_Genewise1.C_80611	Trire2_JGI_047806jgi|Trire2|47806|estExt_Genewise1.C_80611	jgi|Trire2|47806|estExt_Genewise1.C_80611	-2.80392	0.0311418	-1.50666	-2.53291	-5.33683	594	Q3
	Hypothetical protein		-2.5374	-1.26742	-5.54368	-0.801102	-1.10163	-1.14587	-2.43809	0.279062	6	5.9	0	14.245	Trire2_JGI_105190jgi|Trire2|105190|fgenesh5_pg.C_scaffold_4000568	Trire2_JGI_105190jgi|Trire2|105190|fgenesh5_pg.C_scaffold_4000568	jgi|Trire2|105190|fgenesh5_pg.C_scaffold_4000568	1.43577	0.446144	-0.350525	-2.5374	-1.10163	595	Q3
Peptidase M16 inactive domain	Peptidase		-2.56294	-0.93446	-6.35468	-0.399685	-5.4425	-6.03084	-4.89096	-5.40569	1	1.2	0.0012642	2.5343	Trire2_JGI_077122jgi|Trire2|77122|estExt_GeneWisePlus.C_70357	Trire2_JGI_077122jgi|Trire2|77122|estExt_GeneWisePlus.C_70357	jgi|Trire2|77122|estExt_GeneWisePlus.C_70357	-2.87955	0.210069	-0.677637	-2.56294	-5.4425	596	Q3
	Hypothetical protein		-2.57356	-2.47084	-3.37017	-1.87967	-4.28178	-4.07209	-5.77762	-2.99563	2	12.4	0.0012674	2.5476	Trire2_JGI_079129jgi|Trire2|79129|estExt_GeneWisePlus.C_120442	Trire2_JGI_079129jgi|Trire2|79129|estExt_GeneWisePlus.C_120442	jgi|Trire2|79129|estExt_GeneWisePlus.C_120442	-1.70822	0.136447	-0.865037	-2.57356	-4.28178	597	Q3
Actin filament-coating protein tropomyosin	other		-2.59136	-3.78488	-0.900667	-3.08854	-5.56535	-6.64119	-4.25599	-5.79886	3	26.1	0	73.471	Trire2_JGI_052185jgi|Trire2|52185|estExt_Genewise1.C_280217	Trire2_JGI_052185jgi|Trire2|52185|estExt_Genewise1.C_280217	jgi|Trire2|52185|estExt_Genewise1.C_280217	-2.97399	0.055936	-1.25231	-2.59136	-5.56535	598	Q3
cerato-platanin	other		-2.59472	-3.22698	-1.04314	-3.51404	-4.51906	-5.26189	-2.84566	-5.44962	3	20.4	0	10.169	Trire2_JGI_123955jgi|Trire2|123955|estExt_fgenesh5_pg.C_290030	Trire2_JGI_123955jgi|Trire2|123955|estExt_fgenesh5_pg.C_290030	jgi|Trire2|123955|estExt_fgenesh5_pg.C_290030	-1.92434	0.168215	-0.774135	-2.59472	-4.51906	599	Q3
	Hypothetical protein		-2.59531	-5.10181	-4.36445	1.68034	-4.91313	-2.54731	-5.69197	-6.50011	1	0.8	0.0023895	1.9343	Trire2_JGI_122889jgi|Trire2|122889|estExt_fgenesh5_pg.C_160106	Trire2_JGI_122889jgi|Trire2|122889|estExt_fgenesh5_pg.C_160106	jgi|Trire2|122889|estExt_fgenesh5_pg.C_160106	-2.31782	0.400062	-0.397873	-2.59531	-4.91313	600	Q3
	Hypothetical protein		-2.60143	-1.67865	-4.36431	-1.76132	-5.9067	-5.40529	-7.04496	-5.26984	1	12.9	0	3.6164	Trire2_JGI_021746jgi|Trire2|21746|estExt_fgenesh1_pm.C_40098	Trire2_JGI_021746jgi|Trire2|21746|estExt_fgenesh1_pm.C_40098	jgi|Trire2|21746|estExt_fgenesh1_pm.C_40098	-3.30527	0.034606	-1.46085	-2.60143	-5.9067	601	Q3
	Hypothetical protein		-2.62756	-3.19534	0.214802	-4.90213	-2.40986	-3.19744	-0.396424	-3.63573	6	13.8	0	13.955	Trire2_JGI_044366jgi|Trire2|44366|estExt_Genewise1.C_11595	Trire2_JGI_044366jgi|Trire2|44366|estExt_Genewise1.C_11595	jgi|Trire2|44366|estExt_Genewise1.C_11595	0.217695	0.910282	-0.040824	-2.62756	-2.40986	602	Q3
Stress responsive alpha-beta barrel	Hypothetical protein		-2.64297	-2.87164	-2.57255	-2.48472	-0.303045	-0.558837	-0.915605	0.565308	5	33	0	6.8783	Trire2_JGI_065992jgi|Trire2|65992|e_gw1.17.221.1	Trire2_JGI_065992jgi|Trire2|65992|e_gw1.17.221.1	jgi|Trire2|65992|e_gw1.17.221.1	2.33993	0.00712016	-2.14751	-2.64297	-0.303045	603	Q3
thiamine diphosphokinase	Other		-2.67056	-2.77618	-3.27791	-1.95759	-6.20976	-6.72603	-7.11054	-4.79271	2	5.1	0.0012392	2.3155	Trire2_JGI_031367jgi|Trire2|31367|gw1.44.9.1	Trire2_JGI_031367jgi|Trire2|31367|gw1.44.9.1	jgi|Trire2|31367|gw1.44.9.1	-3.5392	0.0121704	-1.9147	-2.67056	-6.20976	604	Q3
26S proteasome regulatory complex	Peptidase		-2.6797	-2.28977	-3.60729	-2.14205	-5.64369	-3.63719	-5.99587	-7.29802	1	3.1	0	2.7688	Trire2_JGI_078817jgi|Trire2|78817|estExt_GeneWisePlus.C_110490	Trire2_JGI_078817jgi|Trire2|78817|estExt_GeneWisePlus.C_110490	jgi|Trire2|78817|estExt_GeneWisePlus.C_110490	-2.96399	0.0641724	-1.19265	-2.6797	-5.64369	605	Q3
endoglucanase	GH	GH61	-2.6826	-1.19735	0.454817	-7.30527	3.99418	3.64423	4.2675	4.07082	3	5.2	0	6.0748	Trire2_JGI_073643jgi|Trire2|73643|estExt_GeneWisePlus.C_10274	Trire2_JGI_073643jgi|Trire2|73643|estExt_GeneWisePlus.C_10274	jgi|Trire2|73643|estExt_GeneWisePlus.C_10274	6.67678	0.0478011	-1.32056	-2.6826	3.99418	606	Q3
short chain dehydrogenase	Oxidoreductase	other	-2.70154	-1.59457	-4.25931	-2.25073	-3.56392	-2.85613	-3.8801	-3.95555	3	13.5	0	6.8058	Trire2_JGI_074194jgi|Trire2|74194|estExt_GeneWisePlus.C_11306	Trire2_JGI_074194jgi|Trire2|74194|estExt_GeneWisePlus.C_11306	jgi|Trire2|74194|estExt_GeneWisePlus.C_11306	-0.862387	0.380873	-0.41922	-2.70154	-3.56392	607	Q3
ATP-citrate lyase	other		-2.71685	-2.12774	-2.92729	-3.09552	-3.31738	-2.58017	-2.78197	-4.59001	2	4.7	0	3.8361	Trire2_JGI_121824jgi|Trire2|121824|estExt_fgenesh5_pg.C_90197	Trire2_JGI_121824jgi|Trire2|121824|estExt_fgenesh5_pg.C_90197	jgi|Trire2|121824|estExt_fgenesh5_pg.C_90197	-0.600532	0.442473	-0.354114	-2.71685	-3.31738	608	Q3
Succinate--CoA ligase [ADP-forming] subunit alpha, mitochondrial	Other		-2.72035	-2.70162	-3.79702	-1.66242	-6.24773	-6.32417	-6.02312	-6.3959	2	6.1	0.0012594	2.488	Trire2_JGI_022910jgi|Trire2|22910|estExt_fgenesh1_pm.C_180010	Trire2_JGI_022910jgi|Trire2|22910|estExt_fgenesh1_pm.C_180010	jgi|Trire2|22910|estExt_fgenesh1_pm.C_180010	-3.52738	0.00490315	-2.30952	-2.72035	-6.24773	609	Q3
Manganese superoxide dismutase	Oxidoreductase	Stress response	-2.73074	-6.77785	-1.30673	-0.107637	-2.29728	-2.7195	-3.13572	-1.03663	3	15.1	0	14.038	Trire2_JGI_050039jgi|Trire2|50039|estExt_Genewise1.C_150317	Trire2_JGI_050039jgi|Trire2|50039|estExt_Genewise1.C_150317	jgi|Trire2|50039|estExt_Genewise1.C_150317	0.433453	0.850123	-0.070518	-2.73074	-2.29728	610	Q3
Dihydroorotase	hydrolase	other	-2.73206	-1.39756	-4.7345	-2.06412	-5.61873	-7.19008	-5.41547	-4.25065	3	5.3	0	5.2366	Trire2_JGI_110899jgi|Trire2|110899|fgenesh5_pg.C_scaffold_23000037	Trire2_JGI_110899jgi|Trire2|110899|fgenesh5_pg.C_scaffold_23000037	jgi|Trire2|110899|fgenesh5_pg.C_scaffold_23000037	-2.88667	0.0958242	-1.01852	-2.73206	-5.61873	611	Q3
Isocitrate lyase	other		-2.7423	-4.10691	-2.1604	-1.9596	-1.60523	-2.24724	-1.35856	-1.2099	7	11.5	0	10.154	Trire2_JGI_066541jgi|Trire2|66541|e_gw1.19.31.1	Trire2_JGI_066541jgi|Trire2|66541|e_gw1.19.31.1	jgi|Trire2|66541|e_gw1.19.31.1	1.13707	0.207727	-0.682506	-2.7423	-1.60523	612	Q3
Nuclear transport factor 2	Other		-2.74748	-2.61646	-2.93862	-2.68737	3.29818	3.42486	2.23759	4.23209	10	77.6	0	88.909	Trire2_JGI_124101jgi|Trire2|124101|estExt_fgenesh5_pg.C_340014	Trire2_JGI_124101jgi|Trire2|124101|estExt_fgenesh5_pg.C_340014	jgi|Trire2|124101|estExt_fgenesh5_pg.C_340014	6.04566	0.000502722	-3.29867	-2.74748	3.29818	613	Q3
Diazepam-binding inhibitor (GABA receptor modulator, acyl-CoA-binding protein)	other		-2.75441	-2.20102	-2.76895	-3.29326	2.70826	3.24827	3.28065	1.59586	11	73.5	0	68.282	Trire2_JGI_056118jgi|Trire2|56118|e_gw1.2.630.1	Trire2_JGI_056118jgi|Trire2|56118|e_gw1.2.630.1	jgi|Trire2|56118|e_gw1.2.630.1	5.46267	0.00103069	-2.98687	-2.75441	2.70826	614	Q3
	Hypothetical protein		-2.76917	-2.95134	-3.11002	-2.24615	-5.4724	-5.40613	-5.0329	-5.97816	1	7.7	0.0092166	1.6025	Trire2_JGI_124059jgi|Trire2|124059|estExt_fgenesh5_pg.C_320032	Trire2_JGI_124059jgi|Trire2|124059|estExt_fgenesh5_pg.C_320032	jgi|Trire2|124059|estExt_fgenesh5_pg.C_320032	-2.70323	0.00210781	-2.67617	-2.76917	-5.4724	615	Q3
Aldo/keto reductase family	Oxidoreductase	other	-2.7713	-3.00458	-3.28932	-2.02	-4.7943	-6.86687	-5.0565	-2.45953	1	5.2	0.0012195	2.1365	Trire2_JGI_082204jgi|Trire2|82204|estExt_GeneWisePlus.C_320119	Trire2_JGI_082204jgi|Trire2|82204|estExt_GeneWisePlus.C_320119	jgi|Trire2|82204|estExt_GeneWisePlus.C_320119	-2.023	0.20442	-0.689476	-2.7713	-4.7943	616	Q3
Rho gdp dissociation inhibitor containing	Other		-2.7781	-2.29985	-2.83608	-3.19838	1.51098	2.18199	1.75655	0.594395	10	54	0	26.959	Trire2_JGI_002537jgi|Trire2|2537|fgenesh1_pm.C_scaffold_3000050	Trire2_JGI_002537jgi|Trire2|2537|fgenesh1_pm.C_scaffold_3000050	jgi|Trire2|2537|fgenesh1_pm.C_scaffold_3000050	4.28908	0.00137509	-2.86167	-2.7781	1.51098	617	Q3
	Hypothetical protein		-2.78182	-2.51379	-3.5691	-2.26258	-4.00446	-3.19694	-5.12451	-3.69193	2	11	0.0012422	2.3292	Trire2_JGI_005942jgi|Trire2|5942|fgenesh1_pm.C_scaffold_35000015	Trire2_JGI_005942jgi|Trire2|5942|fgenesh1_pm.C_scaffold_35000015	jgi|Trire2|5942|fgenesh1_pm.C_scaffold_35000015	-1.22264	0.157005	-0.804087	-2.78182	-4.00446	618	Q3
	Hypothetical protein		-2.79994	-2.98037	-3.21526	-2.20418	-2.40792	-1.18845	-4.94497	-1.09035	3	13	0	11.577	Trire2_JGI_029957jgi|Trire2|29957|gw1.3.315.1	Trire2_JGI_029957jgi|Trire2|29957|gw1.3.315.1	jgi|Trire2|29957|gw1.3.315.1	0.392012	0.778859	-0.108541	-2.79994	-2.40792	619	Q3
DnaJ domain protein	other		-2.81137	-2.07692	-5.34138	-1.01582	-0.114502	0.509799	-1.34164	0.488338	6	17.3	0	18.422	Trire2_JGI_021937jgi|Trire2|21937|estExt_fgenesh1_pm.C_50153	Trire2_JGI_021937jgi|Trire2|21937|estExt_fgenesh1_pm.C_50153	jgi|Trire2|21937|estExt_fgenesh1_pm.C_50153	2.69687	0.134179	-0.872317	-2.81137	-0.114502	620	Q3
aminocarboxymuconate-semialdehyde decarboxylase	other		-2.85038	-3.93137	-3.10823	-1.51154	-3.72471	-4.21189	-3.72669	-3.23555	3	7.4	0.0069444	1.6488	Trire2_JGI_057524jgi|Trire2|57524|e_gw1.4.322.1	Trire2_JGI_057524jgi|Trire2|57524|e_gw1.4.322.1	jgi|Trire2|57524|e_gw1.4.322.1	-0.874327	0.316401	-0.499762	-2.85038	-3.72471	621	Q3
	Hypothetical protein		-2.88028	-3.46574	-1.19787	-3.97722	-4.60011	-5.2464	-3.38529	-5.16865	3	17.7	0	9.6868	Trire2_JGI_069115jgi|Trire2|69115|e_gw1.27.121.1	Trire2_JGI_069115jgi|Trire2|69115|e_gw1.27.121.1	jgi|Trire2|69115|e_gw1.27.121.1	-1.71984	0.176216	-0.753954	-2.88028	-4.60011	622	Q3
Cytochrome c heme-binding site	Oxidoreductase	Stress response	-2.89341	-2.65647	-3.50704	-2.51671	-1.08489	-1.46767	-0.896029	-0.890982	3	6.7	0	9.2053	Trire2_JGI_078695jgi|Trire2|78695|estExt_GeneWisePlus.C_110282	Trire2_JGI_078695jgi|Trire2|78695|estExt_GeneWisePlus.C_110282	jgi|Trire2|78695|estExt_GeneWisePlus.C_110282	1.80851	0.0076497	-2.11636	-2.89341	-1.08489	623	Q3
Chaperone HSP104 / ATP-dependent Clp proteases	Other		-2.89942	-3.49095	-3.21248	-1.99484	0.469685	0.463317	0.6657	0.280037	10	11.6	0	45.362	Trire2_JGI_080142jgi|Trire2|80142|estExt_GeneWisePlus.C_170155	Trire2_JGI_080142jgi|Trire2|80142|estExt_GeneWisePlus.C_170155	jgi|Trire2|80142|estExt_GeneWisePlus.C_170155	3.36911	0.00204858	-2.68855	-2.89942	0.469685	624	Q3
	Hypothetical protein		-2.90025	-3.2135	-4.58836	-0.898872	-2.28402	-2.46513	-2.76021	-1.62673	5	38.4	0	5.3426	Trire2_JGI_082451jgi|Trire2|82451|estExt_GeneWisePlus.C_370091	Trire2_JGI_082451jgi|Trire2|82451|estExt_GeneWisePlus.C_370091	jgi|Trire2|82451|estExt_GeneWisePlus.C_370091	0.616222	0.614143	-0.211731	-2.90025	-2.28402	625	Q3
Alanine racemase	other		-2.92592	-1.3344	-6.18966	-1.2537	-1.81046	-1.30064	-2.51004	-1.62072	6	17.6	0	19.549	Trire2_JGI_103951jgi|Trire2|103951|fgenesh5_pg.C_scaffold_2000539	Trire2_JGI_103951jgi|Trire2|103951|fgenesh5_pg.C_scaffold_2000539	jgi|Trire2|103951|fgenesh5_pg.C_scaffold_2000539	1.11546	0.541118	-0.266708	-2.92592	-1.81046	626	Q3
carbohydrate kinase	other		-2.95054	-2.17297	-3.45482	-3.22382	-2.85658	-2.62154	-3.71377	-2.23443	5	3.6	0	6.6603	Trire2_JGI_054283jgi|Trire2|54283|e_gw1.1.24.1	Trire2_JGI_054283jgi|Trire2|54283|e_gw1.1.24.1	jgi|Trire2|54283|e_gw1.1.24.1	0.0939566	0.881807	-0.0546267	-2.95054	-2.85658	627	Q3
Tyrosinase	Oxidoreductase	other	-2.95356	-3.48809	-2.15781	-3.21478	-3.12009	-2.87361	-2.33191	-4.15475	3	8.4	0	10.475	Trire2_JGI_045445jgi|Trire2|45445|estExt_Genewise1.C_30504	Trire2_JGI_045445jgi|Trire2|45445|estExt_Genewise1.C_30504	jgi|Trire2|45445|estExt_Genewise1.C_30504	-0.166531	0.817469	-0.0875288	-2.95356	-3.12009	628	Q3
Multicopper Oxidase, laccase	Oxidoreductase	ROS generating	-2.95841	-0.10865	-1.92943	-6.83714	-5.22864	-5.39421	-6.52491	-3.76681	3	3.4	0	5.8812	Trire2_JGI_124079jgi|Trire2|124079|estExt_fgenesh5_pg.C_330009	Trire2_JGI_124079jgi|Trire2|124079|estExt_fgenesh5_pg.C_330009	jgi|Trire2|124079|estExt_fgenesh5_pg.C_330009	-2.27024	0.353123	-0.452074	-2.95841	-5.22864	629	Q3
Nuclear transport factor 2	other		-2.97868	-2.12127	-4.22602	-2.58873	-0.795965	-0.190841	-1.94272	-0.254332	4	16.4	0	7.0418	Trire2_JGI_124065jgi|Trire2|124065|estExt_fgenesh5_pg.C_320048	Trire2_JGI_124065jgi|Trire2|124065|estExt_fgenesh5_pg.C_320048	jgi|Trire2|124065|estExt_fgenesh5_pg.C_320048	2.18271	0.063726	-1.19568	-2.97868	-0.795965	630	Q3
	Hypothetical protein		-2.99954	-2.35168	-4.54923	-2.0977	-5.51293	-5.78529	-5.49628	-5.25721	2	5.9	0.0012165	2.0741	Trire2_JGI_060337jgi|Trire2|60337|e_gw1.7.318.1	Trire2_JGI_060337jgi|Trire2|60337|e_gw1.7.318.1	jgi|Trire2|60337|e_gw1.7.318.1	-2.51339	0.0338934	-1.46988	-2.99954	-5.51293	631	Q3
Pyrimidine 5'-nucleotidase	hydrolase	Other	-3.03634	-2.50122	-3.34321	-3.26459	-0.896995	-0.654988	-1.11923	-0.916769	3	13.5	0	5.4983	Trire2_JGI_103517jgi|Trire2|103517|fgenesh5_pg.C_scaffold_2000105	Trire2_JGI_103517jgi|Trire2|103517|fgenesh5_pg.C_scaffold_2000105	jgi|Trire2|103517|fgenesh5_pg.C_scaffold_2000105	2.13935	0.0020515	-2.68793	-3.03634	-0.896995	632	Q3
UNKNOWN	Hypothetical protein		-3.06381	-3.36721	-2.8688	-2.95543	1.39632	1.41569	1.48164	1.29162	2	18.3	0	10.688	Trire2_JGI_102500jgi|Trire2|102500|fgenesh5_pg.C_scaffold_1000133	Trire2_JGI_102500jgi|Trire2|102500|fgenesh5_pg.C_scaffold_1000133	jgi|Trire2|102500|fgenesh5_pg.C_scaffold_1000133	4.46013	1.07449e-05	-4.9688	-3.06381	1.39632	633	Q3
	Hypothetical protein		-3.0681	-2.59339	-4.60213	-2.00876	-2.74052	-3.50954	-3.52917	-1.18286	4	12.5	0	4.9344	Trire2_JGI_004475jgi|Trire2|4475|fgenesh1_pm.C_scaffold_12000153	Trire2_JGI_004475jgi|Trire2|4475|fgenesh1_pm.C_scaffold_12000153	jgi|Trire2|4475|fgenesh1_pm.C_scaffold_12000153	0.327574	0.781849	-0.106877	-3.0681	-2.74052	634	Q3
Metallophosphoesterase	hydrolase	Ester/lipase	-3.07864	-3.35896	0.0325432	-5.9095	-1.75458	-1.9469	-0.571176	-2.74567	7	11.1	0	11.998	Trire2_JGI_050390jgi|Trire2|50390|estExt_Genewise1.C_170177	Trire2_JGI_050390jgi|Trire2|50390|estExt_Genewise1.C_170177	jgi|Trire2|50390|estExt_Genewise1.C_170177	1.32406	0.510374	-0.292111	-3.07864	-1.75458	635	Q3
Mannosyl-oligosaccharide alpha-1,2-mannosidase	GH	GH47 alpha-1,2-mannosidase	-3.08148	-3.67019	-3.18852	-2.38573	-0.163902	-0.113133	-0.33458	-0.043993	3	5.5	0	9.2105	Trire2_JGI_002662jgi|Trire2|2662|fgenesh1_pm.C_scaffold_3000175	Trire2_JGI_002662jgi|Trire2|2662|fgenesh1_pm.C_scaffold_3000175	jgi|Trire2|2662|fgenesh1_pm.C_scaffold_3000175	2.91757	0.0016219	-2.78998	-3.08148	-0.163902	636	Q3
Hypothetical protein	Hypothetical protein		-3.17283	-1.93183	-5.33972	-2.24694	0.744817	0.622252	0.0532999	1.5589	9	21.4	0	33.661	Trire2_JGI_108143jgi|Trire2|108143|fgenesh5_pg.C_scaffold_11000116	Trire2_JGI_108143jgi|Trire2|108143|fgenesh5_pg.C_scaffold_11000116	jgi|Trire2|108143|fgenesh5_pg.C_scaffold_11000116	3.91765	0.0288026	-1.54057	-3.17283	0.744817	637	Q3
	GH	GH61	-3.17711	-3.59023	-1.39047	-4.55064	-0.0640933	0.286441	0.248151	-0.726871	3	11.6	0	17.714	Trire2_JGI_120961jgi|Trire2|120961|estExt_fgenesh5_pg.C_50250	Trire2_JGI_120961jgi|Trire2|120961|estExt_fgenesh5_pg.C_50250	jgi|Trire2|120961|estExt_fgenesh5_pg.C_50250	3.11302	0.0349517	-1.45653	-3.17711	-0.0640933	638	Q3
Phosphoglycerate mutase	Other		-3.21838	-2.87984	-4.72282	-2.05247	-5.90133	-5.4121	-6.18636	-6.10552	1	3.4	0.009206	1.5987	Trire2_JGI_077656jgi|Trire2|77656|estExt_GeneWisePlus.C_80624	Trire2_JGI_077656jgi|Trire2|77656|estExt_GeneWisePlus.C_80624	jgi|Trire2|77656|estExt_GeneWisePlus.C_80624	-2.68295	0.0315011	-1.50167	-3.21838	-5.90133	639	Q3
Carbamoyl-phosphate synthetase	other		-3.23501	-1.67033	-2.40808	-5.62663	-4.97579	-5.40166	-5.73712	-3.78858	1	2.2	0	4.3652	Trire2_JGI_108459jgi|Trire2|108459|fgenesh5_pg.C_scaffold_12000078	Trire2_JGI_108459jgi|Trire2|108459|fgenesh5_pg.C_scaffold_12000078	jgi|Trire2|108459|fgenesh5_pg.C_scaffold_12000078	-1.74077	0.268361	-0.57128	-3.23501	-4.97579	640	Q3
	Hypothetical protein		-3.23787	-3.01835	-4.11139	-2.58385	-5.3257	-5.51058	-4.99114	-5.47539	3	7.2	0.009122	1.4947	Trire2_JGI_051407jgi|Trire2|51407|estExt_Genewise1.C_230077	Trire2_JGI_051407jgi|Trire2|51407|estExt_Genewise1.C_230077	jgi|Trire2|51407|estExt_Genewise1.C_230077	-2.08784	0.0125389	-1.90174	-3.23787	-5.3257	641	Q3
Alpha/beta hydrolase	hydrolase	other	-3.27976	-2.7661	-4.54011	-2.53308	-2.57583	-2.08513	-3.80936	-1.83301	4	19.6	0	4.9681	Trire2_JGI_065782jgi|Trire2|65782|e_gw1.17.151.1	Trire2_JGI_065782jgi|Trire2|65782|e_gw1.17.151.1	jgi|Trire2|65782|e_gw1.17.151.1	0.703929	0.471995	-0.326063	-3.27976	-2.57583	642	Q3
Soluble epoxide hydrolase	hydrolase	other	-3.28172	-3.02462	-3.99788	-2.82266	-3.74808	-3.2295	-5.84555	-2.16919	3	12.8	0	6.0299	Trire2_JGI_053220jgi|Trire2|53220|e_gw1.1.683.1	Trire2_JGI_053220jgi|Trire2|53220|e_gw1.1.683.1	jgi|Trire2|53220|e_gw1.1.683.1	-0.466361	0.706116	-0.151124	-3.28172	-3.74808	643	Q3
	Hypothetical protein		-3.29563	-3.32823	-2.87426	-3.6844	-1.32921	-1.75	-0.871907	-1.36573	2	7.5	0	4.8756	Trire2_JGI_081541jgi|Trire2|81541|estExt_GeneWisePlus.C_250200	Trire2_JGI_081541jgi|Trire2|81541|estExt_GeneWisePlus.C_250200	jgi|Trire2|81541|estExt_GeneWisePlus.C_250200	1.96642	0.00471993	-2.32606	-3.29563	-1.32921	644	Q3
aldehyde dehydrogenase (NAD+)	Oxidoreductase	other	-3.33271	-3.1453	-3.17064	-3.68219	-5.2443	-4.35233	-3.66415	-7.71643	2	5.1	0.0047114	1.7681	Trire2_JGI_121308jgi|Trire2|121308|estExt_fgenesh5_pg.C_70059	Trire2_JGI_121308jgi|Trire2|121308|estExt_fgenesh5_pg.C_70059	jgi|Trire2|121308|estExt_fgenesh5_pg.C_70059	-1.91159	0.205015	-0.688213	-3.33271	-5.2443	645	Q3
proteosome subunit	Peptidase		-3.33696	-3.06536	-4.2065	-2.73902	-5.77671	-5.86895	-5.237	-6.22418	1	2.6	0.0012531	2.4464	Trire2_JGI_077587jgi|Trire2|77587|estExt_GeneWisePlus.C_80489	Trire2_JGI_077587jgi|Trire2|77587|estExt_GeneWisePlus.C_80489	jgi|Trire2|77587|estExt_GeneWisePlus.C_80489	-2.43975	0.0100268	-1.99884	-3.33696	-5.77671	646	Q3
Drebrins and related actin binding protein	other		-3.34698	-2.46041	-3.61325	-3.96728	-3.76981	-3.16322	-4.11745	-4.02875	3	26.7	0.0012092	2.0246	Trire2_JGI_051375jgi|Trire2|51375|estExt_Genewise1.C_220248	Trire2_JGI_051375jgi|Trire2|51375|estExt_Genewise1.C_220248	jgi|Trire2|51375|estExt_Genewise1.C_220248	-0.422828	0.482924	-0.316121	-3.34698	-3.76981	647	Q3
alpha-D-galactosidase	GH	GH27	-3.35427	-2.93	-3.14152	-3.99127	-3.47835	-2.62199	-6.19143	-1.62163	2	5.2	0	3.6335	Trire2_JGI_059391jgi|Trire2|59391|e_gw1.6.87.1	Trire2_JGI_059391jgi|Trire2|59391|e_gw1.6.87.1	jgi|Trire2|59391|e_gw1.6.87.1	-0.124084	0.934766	-0.0292971	-3.35427	-3.47835	648	Q3
Lipase, secreted	hydrolase	Ester/lipase	-3.3673	-3.4052	-4.02914	-2.66755	-0.512457	-0.268533	-1.33191	0.0630741	6	14.5	0	14.389	Trire2_JGI_057204jgi|Trire2|57204|e_gw1.3.253.1	Trire2_JGI_057204jgi|Trire2|57204|e_gw1.3.253.1	jgi|Trire2|57204|e_gw1.3.253.1	2.85484	0.00773115	-2.11176	-3.3673	-0.512457	649	Q3
DSBA-like thioredoxin	Oxidoreductase	Stress response	-3.40739	-2.31163	-5.06988	-2.84065	-0.959435	-0.819625	-1.3373	-0.721376	7	36.2	0	11.787	Trire2_JGI_005818jgi|Trire2|5818|fgenesh1_pm.C_scaffold_30000020	Trire2_JGI_005818jgi|Trire2|5818|fgenesh1_pm.C_scaffold_30000020	jgi|Trire2|5818|fgenesh1_pm.C_scaffold_30000020	2.44795	0.0475785	-1.32259	-3.40739	-0.959435	650	Q3
FAD dependent oxidoreductase	Oxidoreductase	ROS generating	-3.41105	-3.20167	-3.59447	-3.437	-1.05114	-0.747762	-1.68396	-0.721693	5	17.5	0	8.3293	Trire2_JGI_110983jgi|Trire2|110983|fgenesh5_pg.C_scaffold_23000121	Trire2_JGI_110983jgi|Trire2|110983|fgenesh5_pg.C_scaffold_23000121	jgi|Trire2|110983|fgenesh5_pg.C_scaffold_23000121	2.35991	0.0021756	-2.66242	-3.41105	-1.05114	651	Q3
Aspartyl protease	Peptidase		-3.47125	-3.96607	-2.24017	-4.20751	-4.18959	-3.20123	-4.42175	-4.94579	1	2.5	0	3.6201	Trire2_JGI_122076jgi|Trire2|122076|estExt_fgenesh5_pg.C_100212	Trire2_JGI_122076jgi|Trire2|122076|estExt_fgenesh5_pg.C_100212	jgi|Trire2|122076|estExt_fgenesh5_pg.C_100212	-0.718339	0.423562	-0.373083	-3.47125	-4.18959	652	Q3
succinate-semialdehyde dehydrogenase	Oxidoreductase	other	-3.48796	-3.38588	-4.29004	-2.78797	-2.74499	-2.76501	-3.83159	-1.63838	4	7.1	0	15.123	Trire2_JGI_022741jgi|Trire2|22741|estExt_fgenesh1_pm.C_140054	Trire2_JGI_022741jgi|Trire2|22741|estExt_fgenesh1_pm.C_140054	jgi|Trire2|22741|estExt_fgenesh1_pm.C_140054	0.74297	0.388757	-0.410321	-3.48796	-2.74499	653	Q3
Glucose-methanol-choline oxidoreductase	Oxidoreductase	ROS generating	-3.4912	-3.59193	-2.995	-3.88665	1.03686	0.430627	1.43107	1.24889	8	17	0	21.456	Trire2_JGI_066795jgi|Trire2|66795|e_gw1.19.290.1	Trire2_JGI_066795jgi|Trire2|66795|e_gw1.19.290.1	jgi|Trire2|66795|e_gw1.19.290.1	4.52806	0.0003618	-3.44153	-3.4912	1.03686	654	Q3
coatomer complex	other		-3.51498	-3.48818	-3.99135	-3.06541	-5.48275	-5.16178	-4.32134	-6.96514	1	1.8	0.0012788	2.6134	Trire2_JGI_074267jgi|Trire2|74267|estExt_GeneWisePlus.C_11479	Trire2_JGI_074267jgi|Trire2|74267|estExt_GeneWisePlus.C_11479	jgi|Trire2|74267|estExt_GeneWisePlus.C_11479	-1.96777	0.0754519	-1.12233	-3.51498	-5.48275	655	Q3
	Hypothetical protein		-3.52078	-3.85534	-1.54972	-5.15729	-3.14406	-3.59507	-1.74918	-4.08791	1	7.2	0	2.6564	Trire2_JGI_108663jgi|Trire2|108663|fgenesh5_pg.C_scaffold_13000009	Trire2_JGI_108663jgi|Trire2|108663|fgenesh5_pg.C_scaffold_13000009	jgi|Trire2|108663|fgenesh5_pg.C_scaffold_13000009	0.376726	0.78192	-0.106838	-3.52078	-3.14406	656	Q3
60S ribosomal protein	other		-3.53745	-1.85624	-6.14108	-2.61502	-5.14047	-4.69508	-7.06577	-3.66056	1	3.4	0.0091638	1.5431	Trire2_JGI_124110jgi|Trire2|124110|estExt_fgenesh5_pg.C_340029	Trire2_JGI_124110jgi|Trire2|124110|estExt_fgenesh5_pg.C_340029	jgi|Trire2|124110|estExt_fgenesh5_pg.C_340029	-1.60302	0.389123	-0.409913	-3.53745	-5.14047	657	Q3
Dioxygenase	Oxidoreductase	Stress response	-3.53903	-4.37016	-4.38956	-1.85737	-5.99721	-6.0878	-6.19704	-5.7068	2	6.4	0	3.6398	Trire2_JGI_004876jgi|Trire2|4876|fgenesh1_pm.C_scaffold_16000072	Trire2_JGI_004876jgi|Trire2|4876|fgenesh1_pm.C_scaffold_16000072	jgi|Trire2|4876|fgenesh1_pm.C_scaffold_16000072	-2.45818	0.0450653	-1.34616	-3.53903	-5.99721	658	Q4
acid phosphatase	hydrolase	other	-3.56661	-4.10446	-2.3894	-4.20599	-5.43426	-5.35291	-5.94321	-5.00667	1	1.7	0.0012547	2.4502	Trire2_JGI_066616jgi|Trire2|66616|e_gw1.19.24.1	Trire2_JGI_066616jgi|Trire2|66616|e_gw1.19.24.1	jgi|Trire2|66616|e_gw1.19.24.1	-1.86765	0.0452499	-1.34438	-3.56661	-5.43426	659	Q4
nosine-uridine preferring nucleoside hydrolase	hydrolase	other	-3.569	-4.29641	-3.57995	-2.83063	-3.66658	-3.8051	-4.49022	-2.70441	3	12.2	0	7.2535	Trire2_JGI_021663jgi|Trire2|21663|estExt_fgenesh1_pm.C_30209	Trire2_JGI_021663jgi|Trire2|21663|estExt_fgenesh1_pm.C_30209	jgi|Trire2|21663|estExt_fgenesh1_pm.C_30209	-0.0975812	0.891335	-0.0499589	-3.569	-3.66658	660	Q4
diphosphomevalonate decarboxylase	other		-3.57886	-3.284	-3.4798	-3.97278	-3.20793	-2.67113	-3.19363	-3.75904	3	6.9	0	2.846	Trire2_JGI_022798jgi|Trire2|22798|estExt_fgenesh1_pm.C_150044	Trire2_JGI_022798jgi|Trire2|22798|estExt_fgenesh1_pm.C_150044	jgi|Trire2|22798|estExt_fgenesh1_pm.C_150044	0.370927	0.378656	-0.421755	-3.57886	-3.20793	661	Q4
D-3-phosphoglycerate dehydrogenase	Oxidoreductase	Other	-3.5944	-3.08373	-3.70281	-3.99665	-1.44046	-1.31108	-1.57845	-1.43186	5	13	0	9.7547	Trire2_JGI_123174jgi|Trire2|123174|estExt_fgenesh5_pg.C_180193	Trire2_JGI_123174jgi|Trire2|123174|estExt_fgenesh5_pg.C_180193	jgi|Trire2|123174|estExt_fgenesh5_pg.C_180193	2.15394	0.00153493	-2.81391	-3.5944	-1.44046	662	Q4
	Peptidase		-3.59716	-3.44299	-4.85094	-2.49753	-4.61882	-4.25516	-4.9727	-4.6286	3	2.6	0.0012755	2.5917	Trire2_JGI_047286jgi|Trire2|47286|estExt_Genewise1.C_70375	Trire2_JGI_047286jgi|Trire2|47286|estExt_Genewise1.C_70375	jgi|Trire2|47286|estExt_Genewise1.C_70375	-1.02166	0.225935	-0.646016	-3.59716	-4.61882	663	Q4
Phosphatidylglycerol/phosphatidylinositol transfer protein	other		-3.61881	-3.89169	-3.10781	-3.85692	0.0582333	0.425397	1.93099	-2.18169	4	12.2	0	5.6061	Trire2_JGI_045085jgi|Trire2|45085|estExt_Genewise1.C_20918	Trire2_JGI_045085jgi|Trire2|45085|estExt_Genewise1.C_20918	jgi|Trire2|45085|estExt_Genewise1.C_20918	3.67704	0.0401898	-1.39588	-3.61881	0.0582333	664	Q4
Phosphoglucomutase	other		-3.64621	-2.51881	-2.74088	-5.67893	-3.06752	-2.23581	-2.41413	-4.55261	3	6.5	0.0012579	2.4839	Trire2_JGI_021836jgi|Trire2|21836|estExt_fgenesh1_pm.C_40245	Trire2_JGI_021836jgi|Trire2|21836|estExt_fgenesh1_pm.C_40245	jgi|Trire2|21836|estExt_fgenesh1_pm.C_40245	0.578689	0.670222	-0.173781	-3.64621	-3.06752	665	Q4
Peroxisomal multifunctional beta-oxidation	Oxidoreductase	other	-3.65473	-0.960903	-3.8707	-6.13259	-5.28031	-4.71981	-6.35374	-4.76737	2	3.3	0	10.813	Trire2_JGI_002392jgi|Trire2|2392|fgenesh1_pm.C_scaffold_2000181	Trire2_JGI_002392jgi|Trire2|2392|fgenesh1_pm.C_scaffold_2000181	jgi|Trire2|2392|fgenesh1_pm.C_scaffold_2000181	-1.62558	0.364458	-0.438352	-3.65473	-5.28031	666	Q4
Translation initiation factor 5A	other		-3.69124	-5.24782	-0.213928	-5.61197	-5.16423	-4.75689	-6.55189	-4.18392	3	11.2	0	16.966	Trire2_JGI_071559jgi|Trire2|71559|kg2.C_scaffold_11000001	Trire2_JGI_071559jgi|Trire2|71559|kg2.C_scaffold_11000001	jgi|Trire2|71559|kg2.C_scaffold_11000001	-1.47299	0.477607	-0.32093	-3.69124	-5.16423	667	Q4
	Hypothetical protein		-3.69483	-3.4698	-4.73012	-2.88457	-3.46612	-3.2013	-4.4492	-2.74785	2	4.9	0	3.1478	Trire2_JGI_102561jgi|Trire2|102561|fgenesh5_pg.C_scaffold_1000194	Trire2_JGI_102561jgi|Trire2|102561|fgenesh5_pg.C_scaffold_1000194	jgi|Trire2|102561|fgenesh5_pg.C_scaffold_1000194	0.228711	0.774208	-0.111142	-3.69483	-3.46612	668	Q4
Acetylcholinesterase	hydrolase	Ester/lipase	-3.7622	-5.07438	-2.22453	-3.98768	-3.29057	-4.94931	-1.46407	-3.45834	3	5.6	0	9.0365	Trire2_JGI_002044jgi|Trire2|2044|fgenesh1_pm.C_scaffold_1000378	Trire2_JGI_002044jgi|Trire2|2044|fgenesh1_pm.C_scaffold_1000378	jgi|Trire2|2044|fgenesh1_pm.C_scaffold_1000378	0.471627	0.736504	-0.132825	-3.7622	-3.29057	669	Q4
Sulfite reductase (ferredoxin)	Oxidoreductase	other	-3.76558	-3.5815	-1.49549	-6.21975	-3.68489	-2.73876	-6.07233	-2.24358	3	3.4	0	4.8601	Trire2_JGI_045138jgi|Trire2|45138|estExt_Genewise1.C_21021	Trire2_JGI_045138jgi|Trire2|45138|estExt_Genewise1.C_21021	jgi|Trire2|45138|estExt_Genewise1.C_21021	0.0806915	0.966768	-0.0146775	-3.76558	-3.68489	670	Q4
	Hypothetical protein		-3.77075	-2.07118	-2.18379	-7.05728	3.25077	2.84359	4.25667	2.65204	13	37.8	0	111.83	Trire2_JGI_055887jgi|Trire2|55887|e_gw1.2.987.1	Trire2_JGI_055887jgi|Trire2|55887|e_gw1.2.987.1	jgi|Trire2|55887|e_gw1.2.987.1	7.02152	0.0150617	-1.82213	-3.77075	3.25077	671	Q4
4-hydroxyphenylpyruvate dioxygenase	Oxidoreductase	other	-3.79066	-5.24552	-3.83521	-2.29124	-6.48736	-5.86118	-6.48467	-7.11621	1	4.3	0.00125	2.4044	Trire2_JGI_121856jgi|Trire2|121856|estExt_fgenesh5_pg.C_90250	Trire2_JGI_121856jgi|Trire2|121856|estExt_fgenesh5_pg.C_90250	jgi|Trire2|121856|estExt_fgenesh5_pg.C_90250	-2.6967	0.0437	-1.35952	-3.79066	-6.48736	672	Q4
FAS1 domain containing protein	other		-3.80833	-4.912	-1.95411	-4.55888	-6.11432	-5.83872	-7.08553	-5.4187	1	6.4	0.0012407	2.3248	Trire2_JGI_032849jgi|Trire2|32849|gw1.23.134.1	Trire2_JGI_032849jgi|Trire2|32849|gw1.23.134.1	jgi|Trire2|32849|gw1.23.134.1	-2.30599	0.0949008	-1.02273	-3.80833	-6.11432	673	Q4
6-phosphogluconolactonase	hydrolase	other	-3.8115	-2.54725	-2.74615	-6.14109	-2.3558	-1.8461	-2.01825	-3.20304	3	14.2	0	5.1653	Trire2_JGI_073903jgi|Trire2|73903|estExt_GeneWisePlus.C_10748	Trire2_JGI_073903jgi|Trire2|73903|estExt_GeneWisePlus.C_10748	jgi|Trire2|73903|estExt_GeneWisePlus.C_10748	1.4557	0.306136	-0.514086	-3.8115	-2.3558	674	Q4
	Hypothetical protein		-3.83131	-3.13506	-4.99774	-3.36111	-2.70507	0.235127	-2.19179	-6.15853	2	0.1	0.0012136	2.0394	Trire2_JGI_123786jgi|Trire2|123786|estExt_fgenesh5_pg.C_260087	Trire2_JGI_123786jgi|Trire2|123786|estExt_fgenesh5_pg.C_260087	jgi|Trire2|123786|estExt_fgenesh5_pg.C_260087	1.12624	0.595181	-0.225351	-3.83131	-2.70507	675	Q4
inorganic diphosphatase	hydrolase	other	-3.86286	-4.44055	-4.60368	-2.54436	-6.43261	-6.76399	-7.13089	-5.40295	1	3.8	0.0047059	1.7437	Trire2_JGI_053728jgi|Trire2|53728|e_gw1.1.828.1	Trire2_JGI_053728jgi|Trire2|53728|e_gw1.1.828.1	jgi|Trire2|53728|e_gw1.1.828.1	-2.56975	0.0382857	-1.41696	-3.86286	-6.43261	676	Q4
Copper/Zinc superoxide dismutase	Oxidoreductase	Stress response	-3.86654	-2.60638	-3.06441	-5.92882	-1.88077	-0.0553942	-0.89693	-4.68999	5	49.4	0	24.735	Trire2_JGI_123029jgi|Trire2|123029|estExt_fgenesh5_pg.C_170139	Trire2_JGI_123029jgi|Trire2|123029|estExt_fgenesh5_pg.C_170139	jgi|Trire2|123029|estExt_fgenesh5_pg.C_170139	1.98577	0.323323	-0.490364	-3.86654	-1.88077	677	Q4
aldehyde reductase	Oxidoreductase	Other	-3.87001	-3.82891	-4.50836	-3.27275	-2.19545	-1.74588	-2.81154	-2.02892	3	12.3	0	4.4472	Trire2_JGI_023382jgi|Trire2|23382|estExt_fgenesh1_pm.C_320015	Trire2_JGI_023382jgi|Trire2|23382|estExt_fgenesh1_pm.C_320015	jgi|Trire2|23382|estExt_fgenesh1_pm.C_320015	1.67456	0.024949	-1.60295	-3.87001	-2.19545	678	Q4
	GH	GH20	-3.87617	-5.10276	-3.5078	-3.01796	3.51895	3.57846	3.14118	3.83721	20	35.3	0	223.85	Trire2_JGI_023346jgi|Trire2|23346|estExt_fgenesh1_pm.C_290025	Trire2_JGI_023346jgi|Trire2|23346|estExt_fgenesh1_pm.C_290025	jgi|Trire2|23346|estExt_fgenesh1_pm.C_290025	7.39512	0.000364147	-3.43872	-3.87617	3.51895	679	Q4
Triosephosphate isomerase	Other		-3.88349	-2.99481	-2.23692	-6.41875	1.74405	1.88955	1.89695	1.44565	11	41.9	0	35.77	Trire2_JGI_121789jgi|Trire2|121789|estExt_fgenesh5_pg.C_90132	Trire2_JGI_121789jgi|Trire2|121789|estExt_fgenesh5_pg.C_90132	jgi|Trire2|121789|estExt_fgenesh5_pg.C_90132	5.62754	0.012199	-1.91367	-3.88349	1.74405	680	Q4
Isoflavone reductase	Oxidoreductase	other	-3.88846	-2.73909	-5.86244	-3.06386	-5.87279	-4.65337	-6.62975	-6.33524	1	4.6	0.0046948	1.7342	Trire2_JGI_067772jgi|Trire2|67772|e_gw1.22.95.1	Trire2_JGI_067772jgi|Trire2|67772|e_gw1.22.95.1	jgi|Trire2|67772|e_gw1.22.95.1	-1.98432	0.164288	-0.784395	-3.88846	-5.87279	681	Q4
Palmitoyl protein thioesterase	hydrolase	Ester/lipase	-3.89618	-3.29477	-5.29384	-3.09994	-3.09942	-2.43175	-4.88405	-1.98248	3	12.8	0	3.6876	Trire2_JGI_081984jgi|Trire2|81984|estExt_GeneWisePlus.C_290056	Trire2_JGI_081984jgi|Trire2|81984|estExt_GeneWisePlus.C_290056	jgi|Trire2|81984|estExt_GeneWisePlus.C_290056	0.796759	0.523861	-0.280784	-3.89618	-3.09942	682	Q4
Glycoside Hydrolase Family 63	GH	GH63	-3.92335	-5.54208	-3.9405	-2.28747	-0.849126	-1.18447	-0.764865	-0.598043	6	12.6	0	19.14	Trire2_JGI_022072jgi|Trire2|22072|estExt_fgenesh1_pm.C_70050	Trire2_JGI_022072jgi|Trire2|22072|estExt_fgenesh1_pm.C_70050	jgi|Trire2|22072|estExt_fgenesh1_pm.C_70050	3.07422	0.0323732	-1.48981	-3.92335	-0.849126	683	Q4
	Hypothetical protein		-3.92568	-1.55173	-4.96124	-5.26408	-3.66434	-2.8653	-4.35761	-3.77011	2	9.7	0	4.2251	Trire2_JGI_054761jgi|Trire2|54761|e_gw1.1.721.1	Trire2_JGI_054761jgi|Trire2|54761|e_gw1.1.721.1	jgi|Trire2|54761|e_gw1.1.721.1	0.261338	0.846641	-0.0723009	-3.92568	-3.66434	684	Q4
phospholipase C	hydrolase	Ester/lipase	-3.94204	-3.312	-4.90962	-3.60452	-1.08084	-0.751887	-1.84463	-0.645994	4	14.5	0	12.288	Trire2_JGI_111102jgi|Trire2|111102|fgenesh5_pg.C_scaffold_24000090	Trire2_JGI_111102jgi|Trire2|111102|fgenesh5_pg.C_scaffold_24000090	jgi|Trire2|111102|fgenesh5_pg.C_scaffold_24000090	2.86121	0.0100792	-1.99657	-3.94204	-1.08084	685	Q4
	Hypothetical protein		-3.94343	-0.058403	-3.20127	-8.57062	2.1563	1.97211	3.48516	1.01163	4	17.5	0	18.143	Trire2_JGI_120821jgi|Trire2|120821|estExt_fgenesh5_pg.C_40485	Trire2_JGI_120821jgi|Trire2|120821|estExt_fgenesh5_pg.C_40485	jgi|Trire2|120821|estExt_fgenesh5_pg.C_40485	6.09973	0.0778706	-1.10863	-3.94343	2.1563	686	Q4
GAF-domain-containing protein	other		-3.96897	-0.718504	-5.87783	-5.31059	-2.72403	-1.82703	-4.72148	-1.62358	2	14.3	0	3.7077	Trire2_JGI_063657jgi|Trire2|63657|e_gw1.12.285.1	Trire2_JGI_063657jgi|Trire2|63657|e_gw1.12.285.1	jgi|Trire2|63657|e_gw1.12.285.1	1.24494	0.551173	-0.258712	-3.96897	-2.72403	687	Q4
	Hypothetical protein		-3.9711	0.264257	-6.77912	-5.39845	-1.39435	-1.29616	-1.24774	-1.63916	2	4.2	0	8.2913	Trire2_JGI_078044jgi|Trire2|78044|estExt_GeneWisePlus.C_90522	Trire2_JGI_078044jgi|Trire2|78044|estExt_GeneWisePlus.C_90522	jgi|Trire2|78044|estExt_GeneWisePlus.C_90522	2.57675	0.298502	-0.525053	-3.9711	-1.39435	688	Q4
chitosanase	GH	GH75	-3.9714	-5.37238	-1.77761	-4.76422	-2.62368	-2.99852	-1.45436	-3.41816	1	6.6	0	3.2854	Trire2_JGI_042152jgi|Trire2|42152|gw1.22.269.1	Trire2_JGI_042152jgi|Trire2|42152|gw1.22.269.1	jgi|Trire2|42152|gw1.22.269.1	1.34772	0.345432	-0.461637	-3.9714	-2.62368	689	Q4
Oxidoreductase AflY	Oxidoreductase	Other	-3.97638	-3.51054	-5.07793	-3.34067	-0.641647	-0.839728	-1.13877	0.0535603	7	16.2	0	14.311	Trire2_JGI_075447jgi|Trire2|75447|estExt_GeneWisePlus.C_30691	Trire2_JGI_075447jgi|Trire2|75447|estExt_GeneWisePlus.C_30691	jgi|Trire2|75447|estExt_GeneWisePlus.C_30691	3.33473	0.00717189	-2.14437	-3.97638	-0.641647	690	Q4
Aminomethyl transferase	other		-3.97965	-4.39243	-4.83486	-2.71166	-3.74942	-4.99104	-3.6271	-2.63012	2	5.3	0.0012361	2.3071	Trire2_JGI_078864jgi|Trire2|78864|estExt_GeneWisePlus.C_120003	Trire2_JGI_078864jgi|Trire2|78864|estExt_GeneWisePlus.C_120003	jgi|Trire2|78864|estExt_GeneWisePlus.C_120003	0.230231	0.818855	-0.0867931	-3.97965	-3.74942	691	Q4
Glycolate oxidase	Oxidoreductase	ROS generating	-3.98019	-1.28394	-4.25861	-6.39801	-1.11652	0.0500669	-3.47972	0.080101	8	27.9	0	17.157	Trire2_JGI_103136jgi|Trire2|103136|fgenesh5_pg.C_scaffold_1000769	Trire2_JGI_103136jgi|Trire2|103136|fgenesh5_pg.C_scaffold_1000769	jgi|Trire2|103136|fgenesh5_pg.C_scaffold_1000769	2.86367	0.205481	-0.687228	-3.98019	-1.11652	692	Q4
	Hypothetical protein		-4.03457	-3.44944	-5.64222	-3.01206	-2.88683	-2.5152	-4.0332	-2.11208	3	2	0	3.1496	Trire2_JGI_110456jgi|Trire2|110456|fgenesh5_pg.C_scaffold_20000115	Trire2_JGI_110456jgi|Trire2|110456|fgenesh5_pg.C_scaffold_20000115	jgi|Trire2|110456|fgenesh5_pg.C_scaffold_20000115	1.14775	0.315927	-0.500414	-4.03457	-2.88683	693	Q4
Glycoside hydrolase	GH	GH30	-4.05016	-4.66757	-3.65903	-3.82388	3.19789	3.88056	4.52905	1.18405	18	25.1	0	198.18	Trire2_JGI_110894jgi|Trire2|110894|fgenesh5_pg.C_scaffold_23000032	Trire2_JGI_110894jgi|Trire2|110894|fgenesh5_pg.C_scaffold_23000032	jgi|Trire2|110894|fgenesh5_pg.C_scaffold_23000032	7.24805	0.00248498	-2.60468	-4.05016	3.19789	694	Q4
NADP+-dependent malic enzyme	Oxidoreductase	Other	-4.05532	-4.19089	-2.91296	-5.06212	-1.64257	-1.89801	-1.49256	-1.53714	5	7.5	0	8.4745	Trire2_JGI_062153jgi|Trire2|62153|e_gw1.10.84.1	Trire2_JGI_062153jgi|Trire2|62153|e_gw1.10.84.1	jgi|Trire2|62153|e_gw1.10.84.1	2.41275	0.0193237	-1.71391	-4.05532	-1.64257	695	Q4
Cutinase	hydrolase	Ester/lipase	-4.06267	-3.9052	-2.0684	-6.2144	-1.30766	-1.21866	0.0229292	-2.72724	2	16.2	0	7.8274	Trire2_JGI_060489jgi|Trire2|60489|e_gw1.7.459.1	Trire2_JGI_060489jgi|Trire2|60489|e_gw1.7.459.1	jgi|Trire2|60489|e_gw1.7.459.1	2.75501	0.128088	-0.892491	-4.06267	-1.30766	696	Q4
Eukaryotic aspartyl protease	Peptidase		-4.06358	-3.22859	-3.90778	-5.05436	-1.43717	-1.26002	-1.7168	-1.3347	2	5.8	0	8.5837	Trire2_JGI_121133jgi|Trire2|121133|estExt_fgenesh5_pg.C_60052	Trire2_JGI_121133jgi|Trire2|121133|estExt_fgenesh5_pg.C_60052	jgi|Trire2|121133|estExt_fgenesh5_pg.C_60052	2.6264	0.00887557	-2.0518	-4.06358	-1.43717	697	Q4
alcohol dehydrogenase	Oxidoreductase	Stress response	-4.09161	-3.86437	-2.59584	-5.81461	-6.05351	-6.56956	-5.35298	-6.238	2	5.7	0.0023781	1.8656	Trire2_JGI_080920jgi|Trire2|80920|estExt_GeneWisePlus.C_210182	Trire2_JGI_080920jgi|Trire2|80920|estExt_GeneWisePlus.C_210182	jgi|Trire2|80920|estExt_GeneWisePlus.C_210182	-1.96191	0.122397	-0.91223	-4.09161	-6.05351	698	Q4
Cysteinyl-tRNA synthetase	Other		-4.10175	-3.9061	-4.08857	-4.31058	0.173757	0.239549	0.00864315	0.273079	8	10.6	0	17.281	Trire2_JGI_060250jgi|Trire2|60250|e_gw1.7.84.1	Trire2_JGI_060250jgi|Trire2|60250|e_gw1.7.84.1	jgi|Trire2|60250|e_gw1.7.84.1	4.27551	7.55255e-06	-5.12191	-4.10175	0.173757	699	Q4
Polysaccharide lyase family 8	other		-4.11162	-5.38088	-1.21209	-5.74189	-6.78253	-5.43498	-8.00569	-6.90692	1	1.5	0.0046893	1.724	Trire2_JGI_111245jgi|Trire2|111245|fgenesh5_pg.C_scaffold_25000087	Trire2_JGI_111245jgi|Trire2|111245|fgenesh5_pg.C_scaffold_25000087	jgi|Trire2|111245|fgenesh5_pg.C_scaffold_25000087	-2.67091	0.177303	-0.751284	-4.11162	-6.78253	700	Q4
beta-glucosidase	GH	GH3	-4.11625	-4.40774	-4.8697	-3.0713	-3.82835	-4.08902	-4.74684	-2.64919	4	5.8	0	4.958	Trire2_JGI_082227jgi|Trire2|82227|estExt_GeneWisePlus.C_330071	Trire2_JGI_082227jgi|Trire2|82227|estExt_GeneWisePlus.C_330071	jgi|Trire2|82227|estExt_GeneWisePlus.C_330071	0.287899	0.743596	-0.128663	-4.11625	-3.82835	701	Q4
FKBP-type peptidyl-prolyl cis-trans isomerase	other		-4.14739	-2.96233	-6.18273	-3.29711	-4.28474	-4.16227	-5.07171	-3.62024	2	7.8	0.0012804	2.6254	Trire2_JGI_056434jgi|Trire2|56434|e_gw1.3.787.1	Trire2_JGI_056434jgi|Trire2|56434|e_gw1.3.787.1	jgi|Trire2|56434|e_gw1.3.787.1	-0.13735	0.907198	-0.0422977	-4.14739	-4.28474	702	Q4
	Peptidase		-4.15523	-4.36355	-3.51204	-4.5901	-3.65762	-3.86378	-2.75953	-4.34955	1	2.2	0.0069606	1.6607	Trire2_JGI_067540jgi|Trire2|67540|e_gw1.22.192.1	Trire2_JGI_067540jgi|Trire2|67540|e_gw1.22.192.1	jgi|Trire2|67540|e_gw1.22.192.1	0.497613	0.434591	-0.361919	-4.15523	-3.65762	703	Q4
	Hypothetical protein		-4.17034	-3.47787	-3.85531	-5.17784	-2.85974	-2.70261	-3.51859	-2.35802	3	14	0	4.9554	Trire2_JGI_063378jgi|Trire2|63378|e_gw1.12.514.1	Trire2_JGI_063378jgi|Trire2|63378|e_gw1.12.514.1	jgi|Trire2|63378|e_gw1.12.514.1	1.3106	0.101933	-0.991684	-4.17034	-2.85974	704	Q4
	Hypothetical protein		-4.17559	-4.24711	-4.90375	-3.3759	-5.4414	-6.23481	-4.78548	-5.30391	1	9.1	0.001221	2.138	Trire2_JGI_023240jgi|Trire2|23240|estExt_fgenesh1_pm.C_260024	Trire2_JGI_023240jgi|Trire2|23240|estExt_fgenesh1_pm.C_260024	jgi|Trire2|23240|estExt_fgenesh1_pm.C_260024	-1.26581	0.107782	-0.967455	-4.17559	-5.4414	705	Q4
mRNA processing protein	other		-4.1777	-4.04611	-4.2763	-4.2107	-4.38343	-4.62537	-4.62429	-3.90063	3	4.7	0.002381	1.8903	Trire2_JGI_022598jgi|Trire2|22598|estExt_fgenesh1_pm.C_120078	Trire2_JGI_022598jgi|Trire2|22598|estExt_fgenesh1_pm.C_120078	jgi|Trire2|22598|estExt_fgenesh1_pm.C_120078	-0.205725	0.45833	-0.338822	-4.1777	-4.38343	706	Q4
GMC oxidoreductase	Oxidoreductase	ROS generating	-4.2015	-5.46379	-3.51875	-3.62196	-2.59503	-2.56248	-2.43427	-2.78835	2	4.4	0	4.1483	Trire2_JGI_080659jgi|Trire2|80659|estExt_GeneWisePlus.C_190326	Trire2_JGI_080659jgi|Trire2|80659|estExt_GeneWisePlus.C_190326	jgi|Trire2|80659|estExt_GeneWisePlus.C_190326	1.60647	0.0661249	-1.17964	-4.2015	-2.59503	707	Q4
Glycosyl transferase	other		-4.23356	-5.30265	-4.56638	-2.83165	-5.04677	-5.91695	-6.59205	-2.63131	2	3.6	0.0012285	2.2181	Trire2_JGI_072012jgi|Trire2|72012|kg2.C_scaffold_18000025	Trire2_JGI_072012jgi|Trire2|72012|kg2.C_scaffold_18000025	jgi|Trire2|72012|kg2.C_scaffold_18000025	-0.813205	0.598968	-0.222597	-4.23356	-5.04677	708	Q4
kinase	other		-4.2549	-3.05362	-7.18567	-2.52541	-3.31459	-1.30647	-7.48713	-1.15017	3	10.7	0	14.542	Trire2_JGI_062351jgi|Trire2|62351|e_gw1.10.155.1	Trire2_JGI_062351jgi|Trire2|62351|e_gw1.10.155.1	jgi|Trire2|62351|e_gw1.10.155.1	0.94031	0.731445	-0.135818	-4.2549	-3.31459	709	Q4
Nucleoside diphosphate-sugar hydrolase	hydrolase	Other	-4.26069	-4.40375	-4.24896	-4.12935	-2.4525	-2.46264	-2.23843	-2.65644	2	15	0	2.8574	Trire2_JGI_110293jgi|Trire2|110293|fgenesh5_pg.C_scaffold_19000178	Trire2_JGI_110293jgi|Trire2|110293|fgenesh5_pg.C_scaffold_19000178	jgi|Trire2|110293|fgenesh5_pg.C_scaffold_19000178	1.80819	0.000234983	-3.62896	-4.26069	-2.4525	710	Q4
Glycoside hydrolase	GH	GH71	-4.26967	-3.6986	-4.71544	-4.39495	3.08314	2.64784	4.18018	2.4214	6	20.6	0	73.289	Trire2_JGI_071532jgi|Trire2|71532|kg2.C_scaffold_10000059	Trire2_JGI_071532jgi|Trire2|71532|kg2.C_scaffold_10000059	jgi|Trire2|71532|kg2.C_scaffold_10000059	7.3528	0.000305617	-3.51482	-4.26967	3.08314	711	Q4
	Hypothetical protein		-4.27481	-4.89764	-4.84935	-3.07745	-1.38507	-1.94336	-1.61666	-0.595181	2	31.7	0	17.123	Trire2_JGI_069181jgi|Trire2|69181|e_gw1.28.163.1	Trire2_JGI_069181jgi|Trire2|69181|e_gw1.28.163.1	jgi|Trire2|69181|e_gw1.28.163.1	2.88975	0.016211	-1.79019	-4.27481	-1.38507	712	Q4
Endochitinase-VIRI	GH		-4.27982	-2.72085	-6.88777	-3.23085	3.93534	3.83918	4.69515	3.27169	13	33.5	0	106.76	Trire2_JGI_080833jgi|Trire2|80833|estExt_GeneWisePlus.C_210026	Trire2_JGI_080833jgi|Trire2|80833|estExt_GeneWisePlus.C_210026	jgi|Trire2|80833|estExt_GeneWisePlus.C_210026	8.21516	0.003953	-2.40307	-4.27982	3.93534	713	Q4
tripeptidyl-peptidase I	Peptidase		-4.3132	-5.25207	-2.93586	-4.75167	-5.33473	-4.22721	-7.39315	-4.38383	1	2.9	0.0092272	1.6036	Trire2_JGI_123865jgi|Trire2|123865|estExt_fgenesh5_pg.C_270147	Trire2_JGI_123865jgi|Trire2|123865|estExt_fgenesh5_pg.C_270147	jgi|Trire2|123865|estExt_fgenesh5_pg.C_270147	-1.02153	0.458872	-0.338308	-4.3132	-5.33473	714	Q4
Hypoxia responsive protein	other		-4.33354	-4.15527	-6.35411	-2.49125	-5.36294	-5.42415	-6.15926	-4.50542	1	5.5	0	2.7551	Trire2_JGI_064685jgi|Trire2|64685|e_gw1.14.500.1	Trire2_JGI_064685jgi|Trire2|64685|e_gw1.14.500.1	jgi|Trire2|64685|e_gw1.14.500.1	-1.0294	0.445155	-0.351489	-4.33354	-5.36294	715	Q4
Tubulin-specific chaperone A	Other		-4.34311	-4.28423	-3.6629	-5.08221	-1.52726	-1.22021	-0.969251	-2.39231	3	29.2	0	6.8216	Trire2_JGI_119593jgi|Trire2|119593|estExt_fgenesh5_pg.C_10144	Trire2_JGI_119593jgi|Trire2|119593|estExt_fgenesh5_pg.C_10144	jgi|Trire2|119593|estExt_fgenesh5_pg.C_10144	2.81585	0.00940447	-2.02667	-4.34311	-1.52726	716	Q4
mRNA binding post-transcriptional regulator	Other		-4.40946	-5.22658	-3.53437	-4.46743	-0.561375	-0.30828	-0.73878	-0.637066	2	6.3	0	4.2504	Trire2_JGI_057049jgi|Trire2|57049|e_gw1.3.851.1	Trire2_JGI_057049jgi|Trire2|57049|e_gw1.3.851.1	jgi|Trire2|57049|e_gw1.3.851.1	3.84809	0.00160806	-2.7937	-4.40946	-0.561375	717	Q4
Ribosomal protein 60S	other		-4.43713	-6.40079	-5.18603	-1.72457	-5.99897	-6.10782	-6.48946	-5.39964	1	13.8	0.0024125	1.9992	Trire2_JGI_123202jgi|Trire2|123202|estExt_fgenesh5_pg.C_190027	Trire2_JGI_123202jgi|Trire2|123202|estExt_fgenesh5_pg.C_190027	jgi|Trire2|123202|estExt_fgenesh5_pg.C_190027	-1.56184	0.338144	-0.470899	-4.43713	-5.99897	718	Q4
	Hypothetical protein		-4.50424	-4.43636	-5.17649	-3.89988	-1.92185	-2.34863	1.62482	-5.04174	3	6	0	4.5072	Trire2_JGI_023115jgi|Trire2|23115|estExt_fgenesh1_pm.C_230018	Trire2_JGI_023115jgi|Trire2|23115|estExt_fgenesh1_pm.C_230018	jgi|Trire2|23115|estExt_fgenesh1_pm.C_230018	2.58239	0.260366	-0.584415	-4.50424	-1.92185	719	Q4
	Hypothetical protein		-4.51607	-3.84024	-3.10576	-6.60222	-3.54418	-3.40392	-2.97938	-4.24923	2	4.8	0	2.7554	Trire2_JGI_102735jgi|Trire2|102735|fgenesh5_pg.C_scaffold_1000368	Trire2_JGI_102735jgi|Trire2|102735|fgenesh5_pg.C_scaffold_1000368	jgi|Trire2|102735|fgenesh5_pg.C_scaffold_1000368	0.971896	0.437469	-0.359053	-4.51607	-3.54418	720	Q4
	Hypothetical protein		-4.52343	-3.12922	-2.84698	-7.59408	-3.47688	-3.20175	-2.72165	-4.50724	2	4	0.0012723	2.58	Trire2_JGI_063382jgi|Trire2|63382|e_gw1.12.93.1	Trire2_JGI_063382jgi|Trire2|63382|e_gw1.12.93.1	jgi|Trire2|63382|e_gw1.12.93.1	1.04655	0.555187	-0.255561	-4.52343	-3.47688	721	Q4
Fungal cellulose binding domain-containing protein	GH		-4.52821	-4.26812	-4.52036	-4.79615	5.68898	6.25639	6.48006	4.33048	8	19.3	0	81.166	Trire2_JGI_073638jgi|Trire2|73638|estExt_GeneWisePlus.C_10269	Trire2_JGI_073638jgi|Trire2|73638|estExt_GeneWisePlus.C_10269	jgi|Trire2|73638|estExt_GeneWisePlus.C_10269	10.2172	0.000127541	-3.89435	-4.52821	5.68898	722	Q4
	Hypothetical protein		-4.54032	-6.14981	-2.72505	-4.7461	-3.90947	-5.80406	-2.13966	-3.78467	1	4.1	0.0091324	1.4973	Trire2_JGI_112258jgi|Trire2|112258|fgenesh5_pg.C_scaffold_35000041	Trire2_JGI_112258jgi|Trire2|112258|fgenesh5_pg.C_scaffold_35000041	jgi|Trire2|112258|fgenesh5_pg.C_scaffold_35000041	0.630853	0.686534	-0.163338	-4.54032	-3.90947	723	Q4
5'-amp-activated protein kinase subunit beta-2	Other		-4.57234	-4.51355	-4.38777	-4.81569	-0.773288	0.319997	-2.24625	-0.393608	3	4.2	0	7.7154	Trire2_JGI_023070jgi|Trire2|23070|estExt_fgenesh1_pm.C_210079	Trire2_JGI_023070jgi|Trire2|23070|estExt_fgenesh1_pm.C_210079	jgi|Trire2|23070|estExt_fgenesh1_pm.C_210079	3.79905	0.00804048	-2.09472	-4.57234	-0.773288	724	Q4
UNKNOWN	hypothetical protein		-4.60454	-5.9751	-3.46099	-4.37754	0.99855	1.97105	1.90833	-0.883732	3	4.1	0	9.8835	Trire2_JGI_123213jgi|Trire2|123213|estExt_fgenesh5_pg.C_190059	Trire2_JGI_123213jgi|Trire2|123213|estExt_fgenesh5_pg.C_190059	jgi|Trire2|123213|estExt_fgenesh5_pg.C_190059	5.60309	0.00935947	-2.02875	-4.60454	0.99855	725	Q4
alpha-D-galactosidase	GH	GH27	-4.60798	-5.8143	-4.40429	-3.60536	-4.19663	-4.24784	-3.62409	-4.71797	1	3.6	0.0012837	2.6381	Trire2_JGI_027259jgi|Trire2|27259|gw1.30.22.1	Trire2_JGI_027259jgi|Trire2|27259|gw1.30.22.1	jgi|Trire2|27259|gw1.30.22.1	0.411353	0.597997	-0.223301	-4.60798	-4.19663	726	Q4
	Hypothetical protein		-4.63046	-3.71086	-3.57559	-6.60493	-4.43128	-4.16372	-3.37111	-5.75901	2	11.9	0	17.93	Trire2_JGI_104079jgi|Trire2|104079|fgenesh5_pg.C_scaffold_3000034	Trire2_JGI_104079jgi|Trire2|104079|fgenesh5_pg.C_scaffold_3000034	jgi|Trire2|104079|fgenesh5_pg.C_scaffold_3000034	0.199182	0.877444	-0.0567806	-4.63046	-4.43128	727	Q4
40S ribosomal protein S14	other		-4.63268	-4.87199	-5.94483	-3.08123	-5.3396	-5.39585	-4.83392	-5.78905	1	8.1	0.001269	2.55	Trire2_JGI_121906jgi|Trire2|121906|estExt_fgenesh5_pg.C_90335	Trire2_JGI_121906jgi|Trire2|121906|estExt_fgenesh5_pg.C_90335	jgi|Trire2|121906|estExt_fgenesh5_pg.C_90335	-0.706921	0.466834	-0.330838	-4.63268	-5.3396	728	Q4
Phosphatidylinositol transfer protein	Other		-4.64068	-3.13204	-7.10268	-3.68733	-0.430497	0.00401402	-1.00844	-0.287066	5	19.5	0	19.337	Trire2_JGI_077583jgi|Trire2|77583|estExt_GeneWisePlus.C_80483	Trire2_JGI_077583jgi|Trire2|77583|estExt_GeneWisePlus.C_80483	jgi|Trire2|77583|estExt_GeneWisePlus.C_80483	4.21018	0.0300449	-1.52223	-4.64068	-0.430497	729	Q4
Nitric oxide dioxygenase	Oxidoreductase	Stress response	-4.67833	-5.06029	-3.63107	-5.34363	-0.369643	-0.830363	0.141192	-0.419758	5	11.8	0	7.7739	Trire2_JGI_123251jgi|Trire2|123251|estExt_fgenesh5_pg.C_190128	Trire2_JGI_123251jgi|Trire2|123251|estExt_fgenesh5_pg.C_190128	jgi|Trire2|123251|estExt_fgenesh5_pg.C_190128	4.30869	0.0019934	-2.70041	-4.67833	-0.369643	730	Q4
Annexin	other		-4.69924	-4.29823	-5.48728	-4.31222	-2.20901	-1.26912	-4.04042	-1.3175	6	8.5	0	10.095	Trire2_JGI_021646jgi|Trire2|21646|estExt_fgenesh1_pm.C_30180	Trire2_JGI_021646jgi|Trire2|21646|estExt_fgenesh1_pm.C_30180	jgi|Trire2|21646|estExt_fgenesh1_pm.C_30180	2.49023	0.0669263	-1.1744	-4.69924	-2.20901	731	Q4
	Hypothetical protein		-4.72177	-4.90932	-4.6089	-4.6471	-2.68616	-2.07347	-1.42271	-4.56232	2	9.2	0	5.4343	Trire2_JGI_077747jgi|Trire2|77747|estExt_GeneWisePlus.C_80814	Trire2_JGI_077747jgi|Trire2|77747|estExt_GeneWisePlus.C_80814	jgi|Trire2|77747|estExt_GeneWisePlus.C_80814	2.03561	0.101634	-0.992959	-4.72177	-2.68616	732	Q4
Thiamine pyrophosphate-requiring enzyme	other		-4.72425	-4.48119	-5.69625	-3.99533	-5.41587	-5.18684	-4.21432	-6.84646	1	2.2	0	3.4285	Trire2_JGI_067639jgi|Trire2|67639|e_gw1.22.26.1	Trire2_JGI_067639jgi|Trire2|67639|e_gw1.22.26.1	jgi|Trire2|67639|e_gw1.22.26.1	-0.691618	0.493993	-0.306279	-4.72425	-5.41587	733	Q4
	Hypothetical protein		-4.72959	-4.54983	-5.70728	-3.93164	-4.24766	-4.85529	-4.4481	-3.43959	1	15.6	0.0012151	2.0406	Trire2_JGI_110315jgi|Trire2|110315|fgenesh5_pg.C_scaffold_19000200	Trire2_JGI_110315jgi|Trire2|110315|fgenesh5_pg.C_scaffold_19000200	jgi|Trire2|110315|fgenesh5_pg.C_scaffold_19000200	0.481925	0.51129	-0.291332	-4.72959	-4.24766	734	Q4
	Hypothetical protein		-4.74156	-4.57392	-5.8107	-3.84006	-5.77069	-4.45315	-8.9239	-3.93502	2	0.8	0	3.5385	Trire2_JGI_105154jgi|Trire2|105154|fgenesh5_pg.C_scaffold_4000532	Trire2_JGI_105154jgi|Trire2|105154|fgenesh5_pg.C_scaffold_4000532	jgi|Trire2|105154|fgenesh5_pg.C_scaffold_4000532	-1.02913	0.574326	-0.240842	-4.74156	-5.77069	735	Q4
Lccl domain-containing	Hypothetical protein		-4.74754	-2.23278	-7.93065	-4.0792	3.10331	3.39662	2.93874	2.97458	12	60.9	0	109.1	Trire2_JGI_078968jgi|Trire2|78968|estExt_GeneWisePlus.C_120178	Trire2_JGI_078968jgi|Trire2|78968|estExt_GeneWisePlus.C_120178	jgi|Trire2|78968|estExt_GeneWisePlus.C_120178	7.85086	0.00959214	-2.01808	-4.74754	3.10331	736	Q4
diamine N-acetyltransferase	Other		-4.75731	-3.33737	-5.41128	-5.52328	-0.659081	-0.0817289	-1.7929	-0.102613	3	17.7	0	6.3988	Trire2_JGI_071371jgi|Trire2|71371|kg2.C_scaffold_1000156	Trire2_JGI_071371jgi|Trire2|71371|kg2.C_scaffold_1000156	jgi|Trire2|71371|kg2.C_scaffold_1000156	4.09823	0.0107579	-1.96827	-4.75731	-0.659081	737	Q4
Extracellular cell wall glucanase	GH	GH16	-4.75932	-5.19773	-5.43142	-3.64882	-1.0792	-1.93168	-0.336387	-0.969536	3	11.7	0	5.165	Trire2_JGI_058239jgi|Trire2|58239|e_gw1.5.754.1	Trire2_JGI_058239jgi|Trire2|58239|e_gw1.5.754.1	jgi|Trire2|58239|e_gw1.5.754.1	3.68012	0.00715603	-2.14533	-4.75932	-1.0792	738	Q4
	Hypothetical protein		-4.78787	-4.53135	-6.08683	-3.74542	-4.68898	-4.46222	-6.70181	-2.9029	2	2.7	0	3.3696	Trire2_JGI_054469jgi|Trire2|54469|e_gw1.1.159.1	Trire2_JGI_054469jgi|Trire2|54469|e_gw1.1.159.1	jgi|Trire2|54469|e_gw1.1.159.1	0.0988874	0.942998	-0.0254893	-4.78787	-4.68898	739	Q4
S-formylglutathione hydrolase	hydrolase	Other	-4.79038	-4.9443	-4.69775	-4.72909	-1.81596	-2.44112	-1.49171	-1.51504	2	7.3	0	3.155	Trire2_JGI_107268jgi|Trire2|107268|fgenesh5_pg.C_scaffold_9000071	Trire2_JGI_107268jgi|Trire2|107268|fgenesh5_pg.C_scaffold_9000071	jgi|Trire2|107268|fgenesh5_pg.C_scaffold_9000071	2.97442	0.000764486	-3.11663	-4.79038	-1.81596	740	Q4
	Hypothetical protein		-4.80995	-4.59732	-7.07952	-2.75301	-2.64812	-3.1574	-2.30744	-2.47951	3	3.2	0	6.2197	Trire2_JGI_111103jgi|Trire2|111103|fgenesh5_pg.C_scaffold_24000091	Trire2_JGI_111103jgi|Trire2|111103|fgenesh5_pg.C_scaffold_24000091	jgi|Trire2|111103|fgenesh5_pg.C_scaffold_24000091	2.16183	0.166511	-0.778556	-4.80995	-2.64812	741	Q4
Fatty acid synthase	Other		-4.82183	-4.72613	-5.17287	-4.56648	-0.0820732	0.172889	-0.482324	0.0632153	6	3.3	0	7.4766	Trire2_JGI_048788jgi|Trire2|48788|estExt_Genewise1.C_110118	Trire2_JGI_048788jgi|Trire2|48788|estExt_Genewise1.C_110118	jgi|Trire2|48788|estExt_Genewise1.C_110118	4.73975	6.36691e-05	-4.19607	-4.82183	-0.0820732	742	Q4
Glycoside hydrolase, subgroup, catalytic core	GH	GH5 endoglucanase	-4.82623	-5.33955	-3.40384	-5.7353	-0.592964	-1.56158	0.360789	-0.578104	2	6.6	0	6.8224	Trire2_JGI_082616jgi|Trire2|82616|estExt_GeneWisePlus.C_440029	Trire2_JGI_082616jgi|Trire2|82616|estExt_GeneWisePlus.C_440029	jgi|Trire2|82616|estExt_GeneWisePlus.C_440029	4.23327	0.00962244	-2.01671	-4.82623	-0.592964	743	Q4
	Hypothetical protein		-4.8368	-5.4584	-5.40496	-3.64704	-3.96054	-4.35929	-2.06712	-5.4552	1	7.2	0	16.149	Trire2_JGI_119963jgi|Trire2|119963|estExt_fgenesh5_pg.C_10970	Trire2_JGI_119963jgi|Trire2|119963|estExt_fgenesh5_pg.C_10970	jgi|Trire2|119963|estExt_fgenesh5_pg.C_10970	0.876261	0.492784	-0.307343	-4.8368	-3.96054	744	Q4
	Hypothetical protein		-4.84265	-5.80798	-6.57806	-2.1419	-5.55821	-4.86122	-6.7632	-5.05022	2	6.2	0	8.4357	Trire2_JGI_066303jgi|Trire2|66303|e_gw1.18.295.1	Trire2_JGI_066303jgi|Trire2|66303|e_gw1.18.295.1	jgi|Trire2|66303|e_gw1.18.295.1	-0.715569	0.657453	-0.182136	-4.84265	-5.55821	745	Q4
ABC transporter	other		-4.88158	-4.38607	-4.6566	-5.60207	-5.96833	-5.37257	-6.14713	-6.38529	2	8.4	0.0012255	2.1805	Trire2_JGI_053818jgi|Trire2|53818|e_gw1.1.854.1	Trire2_JGI_053818jgi|Trire2|53818|e_gw1.1.854.1	jgi|Trire2|53818|e_gw1.1.854.1	-1.08675	0.0857931	-1.06655	-4.88158	-5.96833	746	Q4
acid phosphatase	hydrolase	other	-4.88359	-4.42504	-4.15832	-6.06741	-4.4114	-3.87952	-5.03257	-4.32211	2	5.5	0.0058411	1.7032	Trire2_JGI_071566jgi|Trire2|71566|kg2.C_scaffold_11000008	Trire2_JGI_071566jgi|Trire2|71566|kg2.C_scaffold_11000008	jgi|Trire2|71566|kg2.C_scaffold_11000008	0.472192	0.528457	-0.27699	-4.88359	-4.4114	747	Q4
beta-glucosidase	GH	GH3	-4.88436	-3.63432	-4.77864	-6.24014	-2.1803	-1.06816	-0.485625	-4.98712	3	4.7	0	4.3279	Trire2_JGI_104797jgi|Trire2|104797|fgenesh5_pg.C_scaffold_4000175	Trire2_JGI_104797jgi|Trire2|104797|fgenesh5_pg.C_scaffold_4000175	jgi|Trire2|104797|fgenesh5_pg.C_scaffold_4000175	2.70406	0.166702	-0.778059	-4.88436	-2.1803	748	Q4
	Peptidase		-4.88796	-5.10569	-2.68138	-6.8768	-2.11815	-1.33023	-1.35319	-3.67102	2	6.6	0	3.4459	Trire2_JGI_056920jgi|Trire2|56920|e_gw1.3.290.1	Trire2_JGI_056920jgi|Trire2|56920|e_gw1.3.290.1	jgi|Trire2|56920|e_gw1.3.290.1	2.76981	0.1273	-0.895171	-4.88796	-2.11815	749	Q4
	Hypothetical protein		-4.89618	-5.15571	-4.81632	-4.71652	-4.72912	-4.79005	-3.58493	-5.81237	1	2.9	0	2.7433	Trire2_JGI_002835jgi|Trire2|2835|fgenesh1_pm.C_scaffold_4000076	Trire2_JGI_002835jgi|Trire2|2835|fgenesh1_pm.C_scaffold_4000076	jgi|Trire2|2835|fgenesh1_pm.C_scaffold_4000076	0.167065	0.811898	-0.0904984	-4.89618	-4.72912	750	Q4
thioredoxin-disulfide reductase	Oxidoreductase	Stress response	-4.93327	-4.46031	-5.89164	-4.44786	-3.29476	-3.77315	-2.20428	-3.90685	1	1.9	0.0080831	1.6286	Trire2_JGI_119890jgi|Trire2|119890|estExt_fgenesh5_pg.C_10840	Trire2_JGI_119890jgi|Trire2|119890|estExt_fgenesh5_pg.C_10840	jgi|Trire2|119890|estExt_fgenesh5_pg.C_10840	1.63851	0.0872522	-1.05922	-4.93327	-3.29476	751	Q4
Glycosyl hydrolase	GH	GH92 mannosidase	-4.94743	-5.19034	-4.36017	-5.29177	1.36221	1.39677	3.18236	-0.492498	17	23.1	0	72.648	Trire2_JGI_055733jgi|Trire2|55733|e_gw1.2.121.1	Trire2_JGI_055733jgi|Trire2|55733|e_gw1.2.121.1	jgi|Trire2|55733|e_gw1.2.121.1	6.30963	0.00459467	-2.33775	-4.94743	1.36221	752	Q4
Endo-1,4-beta-xylanase B	GH	GH11	-4.94862	-4.85691	-4.87193	-5.11702	-1.67521	-0.95091	-1.70735	-2.36737	1	7.4	0	13.055	Trire2_JGI_074223jgi|Trire2|74223|estExt_GeneWisePlus.C_11372	Trire2_JGI_074223jgi|Trire2|74223|estExt_GeneWisePlus.C_11372	jgi|Trire2|74223|estExt_GeneWisePlus.C_11372	3.27341	0.00143318	-2.8437	-4.94862	-1.67521	753	Q4
	Hypothetical protein		-4.95634	-3.75847	-5.41321	-5.69733	-5.20678	-1.55791	-9.41002	-4.6524	1	16.6	0	3.7354	Trire2_JGI_058857jgi|Trire2|58857|e_gw1.5.912.1	Trire2_JGI_058857jgi|Trire2|58857|e_gw1.5.912.1	jgi|Trire2|58857|e_gw1.5.912.1	-0.250437	0.920674	-0.0358943	-4.95634	-5.20678	754	Q4
Hsp70	other		-4.96913	-6.17542	-2.7368	-5.99517	-4.50674	-4.24786	-3.44118	-5.83118	1	1.9	0.0091533	1.5138	Trire2_JGI_022013jgi|Trire2|22013|estExt_fgenesh1_pm.C_60103	Trire2_JGI_022013jgi|Trire2|22013|estExt_fgenesh1_pm.C_60103	jgi|Trire2|22013|estExt_fgenesh1_pm.C_60103	0.46239	0.743708	-0.128598	-4.96913	-4.50674	755	Q4
	Hypothetical protein		-4.98139	-4.95532	-4.51085	-5.47801	-2.43551	-1.80764	-2.06518	-3.43372	2	7.5	0.0012484	2.4	Trire2_JGI_063272jgi|Trire2|63272|e_gw1.11.535.1	Trire2_JGI_063272jgi|Trire2|63272|e_gw1.11.535.1	jgi|Trire2|63272|e_gw1.11.535.1	2.54589	0.0115694	-1.93669	-4.98139	-2.43551	756	Q4
Nuclear movement protein nudC	Other		-4.98363	-6.14468	-4.35791	-4.44829	-1.40934	-1.90414	-0.41583	-1.90806	4	13.8	0	4.8356	Trire2_JGI_110974jgi|Trire2|110974|fgenesh5_pg.C_scaffold_23000112	Trire2_JGI_110974jgi|Trire2|110974|fgenesh5_pg.C_scaffold_23000112	jgi|Trire2|110974|fgenesh5_pg.C_scaffold_23000112	3.57429	0.00948059	-2.02316	-4.98363	-1.40934	757	Q4
	Hypothetical protein		-5.00872	-5.32766	-5.98227	-3.71624	-4.60878	-4.41797	-3.39861	-6.00976	1	4.5	0.00906	1.461	Trire2_JGI_080026jgi|Trire2|80026|estExt_GeneWisePlus.C_160344	Trire2_JGI_080026jgi|Trire2|80026|estExt_GeneWisePlus.C_160344	jgi|Trire2|80026|estExt_GeneWisePlus.C_160344	0.399945	0.71371	-0.146478	-5.00872	-4.60878	758	Q4
	Hypothetical protein		-5.04071	-4.15081	-6.07981	-4.89151	-3.83835	-3.64338	-2.67003	-5.20163	2	4.7	0	3.7655	Trire2_JGI_105288jgi|Trire2|105288|fgenesh5_pg.C_scaffold_5000073	Trire2_JGI_105288jgi|Trire2|105288|fgenesh5_pg.C_scaffold_5000073	jgi|Trire2|105288|fgenesh5_pg.C_scaffold_5000073	1.20237	0.264348	-0.577824	-5.04071	-3.83835	759	Q4
RNA helicase BRR2	other		-5.06194	-4.60938	-7.27418	-3.30227	-4.38513	-3.76823	-5.60857	-3.77859	2	1	0	2.7113	Trire2_JGI_078939jgi|Trire2|78939|estExt_GeneWisePlus.C_120137	Trire2_JGI_078939jgi|Trire2|78939|estExt_GeneWisePlus.C_120137	jgi|Trire2|78939|estExt_GeneWisePlus.C_120137	0.676813	0.634933	-0.197272	-5.06194	-4.38513	760	Q4
Mitochondrial chaperone Frataxin	Oxidoreductase	Other	-5.08948	-3.85589	-6.4004	-5.01215	-0.94374	-1.30937	-0.201358	-1.32049	1	8.4	0	3.7603	Trire2_JGI_033197jgi|Trire2|33197|gw1.9.292.1	Trire2_JGI_033197jgi|Trire2|33197|gw1.9.292.1	jgi|Trire2|33197|gw1.9.292.1	4.14574	0.00732434	-2.13523	-5.08948	-0.94374	761	Q4
	Hypothetical protein		-5.10512	-5.53574	-3.17726	-6.60236	-4.43461	-3.27624	-3.83412	-6.19348	1	2	0.001227	2.1881	Trire2_JGI_108642jgi|Trire2|108642|fgenesh5_pg.C_scaffold_12000261	Trire2_JGI_108642jgi|Trire2|108642|fgenesh5_pg.C_scaffold_12000261	jgi|Trire2|108642|fgenesh5_pg.C_scaffold_12000261	0.670506	0.645549	-0.190071	-5.10512	-4.43461	762	Q4
riboflavin kinase	other		-5.10871	-6.40116	-5.70521	-3.21975	-4.78945	-4.67638	-2.61326	-7.07872	1	6.6	0.002401	1.9682	Trire2_JGI_064385jgi|Trire2|64385|e_gw1.14.244.1	Trire2_JGI_064385jgi|Trire2|64385|e_gw1.14.244.1	jgi|Trire2|64385|e_gw1.14.244.1	0.319255	0.852629	-0.0692397	-5.10871	-4.78945	763	Q4
beta-glucosidase	GH	GH3	-5.1223	-4.69687	-5.25469	-5.41534	1.40327	2.997	3.12756	-1.91473	17	27.3	0	96.032	Trire2_JGI_076672jgi|Trire2|76672|estExt_GeneWisePlus.C_60045	Trire2_JGI_076672jgi|Trire2|76672|estExt_GeneWisePlus.C_60045	jgi|Trire2|76672|estExt_GeneWisePlus.C_60045	6.52557	0.0175563	-1.75557	-5.1223	1.40327	764	Q4
Aromatic-L-amino-acid decarboxylase	other		-5.12408	-4.30772	-6.6552	-4.40934	-0.912161	-0.552155	-1.80019	-0.38414	5	11.9	0	18.841	Trire2_JGI_078552jgi|Trire2|78552|estExt_GeneWisePlus.C_110055	Trire2_JGI_078552jgi|Trire2|78552|estExt_GeneWisePlus.C_110055	jgi|Trire2|78552|estExt_GeneWisePlus.C_110055	4.21192	0.00897417	-2.04701	-5.12408	-0.912161	765	Q4
	Hypothetical protein		-5.12589	-3.9868	-5.89628	-5.49459	-4.96465	-6.37858	-6.47299	-2.04238	1	2.4	0.0091848	1.5629	Trire2_JGI_003508jgi|Trire2|3508|fgenesh1_pm.C_scaffold_7000086	Trire2_JGI_003508jgi|Trire2|3508|fgenesh1_pm.C_scaffold_7000086	jgi|Trire2|3508|fgenesh1_pm.C_scaffold_7000086	0.161239	0.923277	-0.0346681	-5.12589	-4.96465	766	Q4
	GH	GH92	-5.13385	-4.89926	-5.73459	-4.76771	-4.35561	-5.40252	-2.08156	-5.58274	1	1.3	0	5.3935	Trire2_JGI_060635jgi|Trire2|60635|e_gw1.8.68.1	Trire2_JGI_060635jgi|Trire2|60635|e_gw1.8.68.1	jgi|Trire2|60635|e_gw1.8.68.1	0.778244	0.544878	-0.2637	-5.13385	-4.35561	767	Q4
	Hypothetical protein		-5.15541	-5.88453	-6.17616	-3.40555	0.262859	1.37454	2.63242	-3.21838	2	18	0	19.554	Trire2_JGI_122487jgi|Trire2|122487|estExt_fgenesh5_pg.C_120255	Trire2_JGI_122487jgi|Trire2|122487|estExt_fgenesh5_pg.C_120255	jgi|Trire2|122487|estExt_fgenesh5_pg.C_120255	5.41827	0.0523512	-1.28107	-5.15541	0.262859	768	Q4
polyketide synthase	other		-5.15927	-2.28875	-6.83942	-6.34963	-4.89812	-4.04357	-5.0533	-5.59749	3	1.3	0	7.9579	Trire2_JGI_073621jgi|Trire2|73621|estExt_GeneWisePlus.C_10252	Trire2_JGI_073621jgi|Trire2|73621|estExt_GeneWisePlus.C_10252	jgi|Trire2|73621|estExt_GeneWisePlus.C_10252	0.261146	0.871291	-0.0598366	-5.15927	-4.89812	769	Q4
	Hypothetical protein		-5.17075	-5.02793	-5.22566	-5.25865	-4.74965	-4.07564	-5.72035	-4.45296	1	1.1	0	4.0756	Trire2_JGI_122900jgi|Trire2|122900|estExt_fgenesh5_pg.C_160122	Trire2_JGI_122900jgi|Trire2|122900|estExt_fgenesh5_pg.C_160122	jgi|Trire2|122900|estExt_fgenesh5_pg.C_160122	0.421097	0.449275	-0.347487	-5.17075	-4.74965	770	Q4
	Hypothetical protein		-5.17095	-5.11676	-6.02731	-4.36879	-5.0083	-4.7918	-4.96947	-5.26362	1	3.9	0.0023753	1.8475	Trire2_JGI_123460jgi|Trire2|123460|estExt_fgenesh5_pg.C_220033	Trire2_JGI_123460jgi|Trire2|123460|estExt_fgenesh5_pg.C_220033	jgi|Trire2|123460|estExt_fgenesh5_pg.C_220033	0.162659	0.760735	-0.118766	-5.17095	-5.0083	771	Q4
Hypothetical protein	Hypothetical protein		-5.17314	-5.31973	-4.46212	-5.73758	-3.80886	-3.80694	-4.12556	-3.49407	2	8.6	0.0023952	1.9527	Trire2_JGI_105968jgi|Trire2|105968|fgenesh5_pg.C_scaffold_6000194	Trire2_JGI_105968jgi|Trire2|105968|fgenesh5_pg.C_scaffold_6000194	jgi|Trire2|105968|fgenesh5_pg.C_scaffold_6000194	1.36429	0.0308178	-1.5112	-5.17314	-3.80886	772	Q4
	Hypothetical protein		-5.17744	-5.16657	-4.86222	-5.50353	-4.37077	-4.04601	-5.07607	-3.99024	1	2.4	0	4.802	Trire2_JGI_110150jgi|Trire2|110150|fgenesh5_pg.C_scaffold_19000035	Trire2_JGI_110150jgi|Trire2|110150|fgenesh5_pg.C_scaffold_19000035	jgi|Trire2|110150|fgenesh5_pg.C_scaffold_19000035	0.806669	0.113047	-0.94674	-5.17744	-4.37077	773	Q4
Cyclophilin type peptidyl-prolyl cis-trans isomerase/CLD	Other		-5.1891	-5.37218	-4.11116	-6.08397	-0.958317	-0.96338	-1.69345	-0.218119	3	9.8	0	10.915	Trire2_JGI_108180jgi|Trire2|108180|fgenesh5_pg.C_scaffold_11000153	Trire2_JGI_108180jgi|Trire2|108180|fgenesh5_pg.C_scaffold_11000153	jgi|Trire2|108180|fgenesh5_pg.C_scaffold_11000153	4.23078	0.00412733	-2.38433	-5.1891	-0.958317	774	Q4
	Hypothetical protein		-5.19573	-3.45073	-5.07494	-7.06151	-0.418365	-0.429584	-0.215083	-0.61043	2	8.7	0	21.947	Trire2_JGI_109907jgi|Trire2|109907|fgenesh5_pg.C_scaffold_18000004	Trire2_JGI_109907jgi|Trire2|109907|fgenesh5_pg.C_scaffold_18000004	jgi|Trire2|109907|fgenesh5_pg.C_scaffold_18000004	4.77736	0.0104298	-1.98172	-5.19573	-0.418365	775	Q4
Acetylornithine aminotransferase	other		-5.19719	-3.65349	-4.9615	-6.97659	-4.73646	-4.65688	-5.29974	-4.25275	1	3.2	0.0080925	1.6394	Trire2_JGI_049112jgi|Trire2|49112|estExt_Genewise1.C_120081	Trire2_JGI_049112jgi|Trire2|49112|estExt_Genewise1.C_120081	jgi|Trire2|49112|estExt_Genewise1.C_120081	0.46074	0.672957	-0.172013	-5.19719	-4.73646	776	Q4
3-ketoacyl-CoA thiolase-like protein	other		-5.19905	-4.19804	-6.47147	-4.92765	-3.94618	-2.78464	-2.88027	-6.17362	1	2.9	0	3.2237	Trire2_JGI_123720jgi|Trire2|123720|estExt_fgenesh5_pg.C_250121	Trire2_JGI_123720jgi|Trire2|123720|estExt_fgenesh5_pg.C_250121	jgi|Trire2|123720|estExt_fgenesh5_pg.C_250121	1.25287	0.389781	-0.409179	-5.19905	-3.94618	777	Q4
Acyl-CoA dehydrogenase	Oxidoreductase	other	-5.20171	-6.72871	-6.33999	-2.53643	-2.02883	-1.69728	-2.72019	-1.66904	3	7.4	0	5.7711	Trire2_JGI_121629jgi|Trire2|121629|estExt_fgenesh5_pg.C_80241	Trire2_JGI_121629jgi|Trire2|121629|estExt_fgenesh5_pg.C_80241	jgi|Trire2|121629|estExt_fgenesh5_pg.C_80241	3.17288	0.0832163	-1.07979	-5.20171	-2.02883	778	Q4
exo-beta-1,3-glucanase	GH	GH55	-5.21088	-5.03555	-5.0984	-5.4987	-1.07769	-0.678645	0.220891	-2.77533	4	6.7	0	13.076	Trire2_JGI_054242jgi|Trire2|54242|e_gw1.1.1341.1	Trire2_JGI_054242jgi|Trire2|54242|e_gw1.1.1341.1	jgi|Trire2|54242|e_gw1.1.1341.1	4.13319	0.0100659	-1.99715	-5.21088	-1.07769	779	Q4
Metalloendopeptidase	Peptidase		-5.21219	-5.44003	-5.53172	-4.66483	-3.72728	-5.1345	-4.0805	-1.96685	3	5.5	0	5.1791	Trire2_JGI_050249jgi|Trire2|50249|estExt_Genewise1.C_160324	Trire2_JGI_050249jgi|Trire2|50249|estExt_Genewise1.C_160324	jgi|Trire2|50249|estExt_Genewise1.C_160324	1.48491	0.200958	-0.696896	-5.21219	-3.72728	780	Q4
adenylyl-sulfate kinase	Other		-5.21262	-3.97975	-6.42555	-5.23256	-2.36871	-2.23326	-2.51326	-2.35961	2	20.9	0	7.3356	Trire2_JGI_075704jgi|Trire2|75704|estExt_GeneWisePlus.C_40129	Trire2_JGI_075704jgi|Trire2|75704|estExt_GeneWisePlus.C_40129	jgi|Trire2|75704|estExt_GeneWisePlus.C_40129	2.84391	0.0161118	-1.79286	-5.21262	-2.36871	781	Q4
Esterase/lipase/thioesterase	hydrolase	Ester/lipase	-5.21563	-5.58352	-5.9387	-4.12467	-3.05409	-2.91315	-1.51822	-4.73091	2	6	0	3.7047	Trire2_JGI_060949jgi|Trire2|60949|e_gw1.8.724.1	Trire2_JGI_060949jgi|Trire2|60949|e_gw1.8.724.1	jgi|Trire2|60949|e_gw1.8.724.1	2.16154	0.116693	-0.932957	-5.21563	-3.05409	782	Q4
Acylphosphatase	hydrolase	Ester/lipase	-5.21754	-4.9802	-4.24801	-6.42442	-3.45811	-2.58007	-4.68785	-3.1064	2	51.5	0.0024038	1.9762	Trire2_JGI_057535jgi|Trire2|57535|e_gw1.4.550.1	Trire2_JGI_057535jgi|Trire2|57535|e_gw1.4.550.1	jgi|Trire2|57535|e_gw1.4.550.1	1.75944	0.122258	-0.912722	-5.21754	-3.45811	783	Q4
Peptidase M28	Peptidase		-5.2247	-4.87194	-5.60028	-5.20187	-4.27402	-3.40425	-4.17196	-5.24586	1	4.7	0.0012346	2.286	Trire2_JGI_122083jgi|Trire2|122083|estExt_fgenesh5_pg.C_100236	Trire2_JGI_122083jgi|Trire2|122083|estExt_fgenesh5_pg.C_100236	jgi|Trire2|122083|estExt_fgenesh5_pg.C_100236	0.950674	0.173063	-0.761795	-5.2247	-4.27402	784	Q4
DNA topoisomerase I	other		-5.22802	-4.99926	-5.62	-5.06479	-4.23798	-4.51946	-3.27985	-4.91463	1	1.4	0	2.6982	Trire2_JGI_076514jgi|Trire2|76514|estExt_GeneWisePlus.C_50626	Trire2_JGI_076514jgi|Trire2|76514|estExt_GeneWisePlus.C_50626	jgi|Trire2|76514|estExt_GeneWisePlus.C_50626	0.990036	0.135345	-0.868557	-5.22802	-4.23798	785	Q4
Carbon-nitrogen hydrolase	hydrolase	other	-5.22834	-5.15381	-6.25559	-4.27562	-4.53089	-5.84973	-6.96513	-0.777811	2	10.2	0.0012821	2.6366	Trire2_JGI_004843jgi|Trire2|4843|fgenesh1_pm.C_scaffold_16000039	Trire2_JGI_004843jgi|Trire2|4843|fgenesh1_pm.C_scaffold_16000039	jgi|Trire2|4843|fgenesh1_pm.C_scaffold_16000039	0.69745	0.743445	-0.128751	-5.22834	-4.53089	786	Q4
SNARE protein Syntaxin (exocitosis related protein)	other		-5.23252	-4.77551	-5.86174	-5.06029	-2.66849	-2.51499	-2.55615	-2.93432	1	4.9	0	3.0926	Trire2_JGI_063754jgi|Trire2|63754|e_gw1.12.198.1	Trire2_JGI_063754jgi|Trire2|63754|e_gw1.12.198.1	jgi|Trire2|63754|e_gw1.12.198.1	2.56403	0.00187756	-2.72641	-5.23252	-2.66849	787	Q4
Thioredoxin	Oxidoreductase	Stress response	-5.23282	-4.96108	-6.43787	-4.29951	-3.05502	-0.478665	-1.99106	-6.69533	1	1.2	0.0091743	1.5599	Trire2_JGI_121325jgi|Trire2|121325|estExt_fgenesh5_pg.C_70092	Trire2_JGI_121325jgi|Trire2|121325|estExt_fgenesh5_pg.C_70092	jgi|Trire2|121325|estExt_fgenesh5_pg.C_70092	2.1778	0.33218	-0.478627	-5.23282	-3.05502	788	Q4
Glucuronoxylanase XynC	GH		-5.23705	-5.42295	-5.75522	-4.53297	-1.17152	0.194476	-1.40497	-2.30407	5	14.2	0	41.085	Trire2_JGI_069276jgi|Trire2|69276|e_gw1.28.211.1	Trire2_JGI_069276jgi|Trire2|69276|e_gw1.28.211.1	jgi|Trire2|69276|e_gw1.28.211.1	4.06552	0.0076079	-2.11874	-5.23705	-1.17152	789	Q4
Alpha-amylase A type-3	GH		-5.25356	-6.00677	-6.12206	-3.63184	1.24155	0.918328	1.84977	0.956541	8	15.3	0	34.939	Trire2_JGI_105956jgi|Trire2|105956|fgenesh5_pg.C_scaffold_6000182	Trire2_JGI_105956jgi|Trire2|105956|fgenesh5_pg.C_scaffold_6000182	jgi|Trire2|105956|fgenesh5_pg.C_scaffold_6000182	6.4951	0.00169609	-2.77055	-5.25356	1.24155	790	Q4
Actin-related protein Arp2/3	other		-5.25896	-4.18251	-4.52972	-7.06465	-2.52037	-2.0665	-2.03205	-3.46257	1	5.7	0	7.4648	Trire2_JGI_063102jgi|Trire2|63102|e_gw1.11.304.1	Trire2_JGI_063102jgi|Trire2|63102|e_gw1.11.304.1	jgi|Trire2|63102|e_gw1.11.304.1	2.73859	0.0554502	-1.2561	-5.25896	-2.52037	791	Q4
Ca2+-binding actin-bundling protein	Other		-5.31158	-4.67227	-6.02348	-5.23898	-1.4111	-1.21501	-2.8866	-0.131691	5	10.4	0	31.218	Trire2_JGI_120534jgi|Trire2|120534|estExt_fgenesh5_pg.C_30561	Trire2_JGI_120534jgi|Trire2|120534|estExt_fgenesh5_pg.C_30561	jgi|Trire2|120534|estExt_fgenesh5_pg.C_30561	3.90047	0.0119393	-1.92302	-5.31158	-1.4111	792	Q4
RNA-induced silencing complex, nuclease component Tudor-SN	Hydrolase	Other	-5.33222	-4.97819	-5.12618	-5.89228	-1.09188	-0.85381	-2.24176	-0.180077	8	12.8	0	18.967	Trire2_JGI_080200jgi|Trire2|80200|estExt_GeneWisePlus.C_170264	Trire2_JGI_080200jgi|Trire2|80200|estExt_GeneWisePlus.C_170264	jgi|Trire2|80200|estExt_GeneWisePlus.C_170264	4.24033	0.00318659	-2.49667	-5.33222	-1.09188	793	Q4
ATP-binding Endoribonuclease	hydrolase	Other	-5.33768	-5.07181	-4.68748	-6.25376	-1.08333	-0.907928	-1.36037	-0.981691	1	0.9	0.0090395	1.4573	Trire2_JGI_058363jgi|Trire2|58363|e_gw1.5.63.1	Trire2_JGI_058363jgi|Trire2|58363|e_gw1.5.63.1	jgi|Trire2|58363|e_gw1.5.63.1	4.25435	0.000981363	-3.00817	-5.33768	-1.08333	794	Q4
Chromatin remodeling complex	Other		-5.34003	-4.55628	-5.40861	-6.05519	-3.29752	-2.93934	-3.57266	-3.38055	2	2.2	0.0012315	2.2636	Trire2_JGI_057608jgi|Trire2|57608|e_gw1.4.36.1	Trire2_JGI_057608jgi|Trire2|57608|e_gw1.4.36.1	jgi|Trire2|57608|e_gw1.4.36.1	2.04251	0.0124484	-1.90489	-5.34003	-3.29752	795	Q4
	Hypothetical protein		-5.34579	-4.32603	-6.35685	-5.35448	-4.48913	-4.22377	-4.6361	-4.60751	1	3.4	0.0047004	1.7373	Trire2_JGI_031415jgi|Trire2|31415|gw1.13.198.1	Trire2_JGI_031415jgi|Trire2|31415|gw1.13.198.1	jgi|Trire2|31415|gw1.13.198.1	0.856659	0.227269	-0.643459	-5.34579	-4.48913	796	Q4
Secreted glucosidase	GH	GH16	-5.34924	-5.77499	-4.90967	-5.36307	2.06476	2.03284	3.49046	0.670975	9	20.2	0	21.475	Trire2_JGI_123726jgi|Trire2|123726|estExt_fgenesh5_pg.C_250133	Trire2_JGI_123726jgi|Trire2|123726|estExt_fgenesh5_pg.C_250133	jgi|Trire2|123726|estExt_fgenesh5_pg.C_250133	7.414	0.000958397	-3.01845	-5.34924	2.06476	797	Q4
Metallocarboxypeptidase	Peptidase		-5.35004	-4.53915	-6.18908	-5.3219	-1.58879	-0.853745	-1.77996	-2.13268	3	6.6	0	7.706	Trire2_JGI_066308jgi|Trire2|66308|e_gw1.18.75.1	Trire2_JGI_066308jgi|Trire2|66308|e_gw1.18.75.1	jgi|Trire2|66308|e_gw1.18.75.1	3.76125	0.00351909	-2.45357	-5.35004	-1.58879	798	Q4
	Hypothetical protein		-5.3536	-5.21584	-5.86506	-4.97989	-3.57504	-4.2998	-1.34615	-5.07918	1	4	0.0023725	1.8449	Trire2_JGI_121766jgi|Trire2|121766|estExt_fgenesh5_pg.C_90086	Trire2_JGI_121766jgi|Trire2|121766|estExt_fgenesh5_pg.C_90086	jgi|Trire2|121766|estExt_fgenesh5_pg.C_90086	1.77855	0.202279	-0.694049	-5.3536	-3.57504	799	Q4
Glycoside catalytic core	GH	GH128	-5.36155	-5.06937	-5.14761	-5.86769	-0.428507	-0.456712	0.256129	-1.08494	2	7.5	0	4.3284	Trire2_JGI_059628jgi|Trire2|59628|e_gw1.6.269.1	Trire2_JGI_059628jgi|Trire2|59628|e_gw1.6.269.1	jgi|Trire2|59628|e_gw1.6.269.1	4.93305	0.000440488	-3.35607	-5.36155	-0.428507	800	Q4
lysozyme	GH	GH25	-5.3658	-5.26649	-6.98253	-3.84836	-2.48777	-2.39931	-1.67195	-3.39204	1	3.5	0.0035545	1.8431	Trire2_JGI_103458jgi|Trire2|103458|fgenesh5_pg.C_scaffold_2000046	Trire2_JGI_103458jgi|Trire2|103458|fgenesh5_pg.C_scaffold_2000046	jgi|Trire2|103458|fgenesh5_pg.C_scaffold_2000046	2.87803	0.0496734	-1.30388	-5.3658	-2.48777	801	Q4
UNKNOWN	Hypothetical protein		-5.36916	-6.47667	-5.15536	-4.47545	3.25661	3.02991	2.3342	4.40573	6	67.9	0	21.274	Trire2_JGI_043286jgi|Trire2|43286|gw1.5.938.1	Trire2_JGI_043286jgi|Trire2|43286|gw1.5.938.1	jgi|Trire2|43286|gw1.5.938.1	8.62577	0.000521167	-3.28302	-5.36916	3.25661	802	Q4
	Hypothetical protein		-5.37364	-5.53561	-4.78082	-5.80449	-4.81787	-3.66407	-7.21677	-3.57279	1	5.6	0	3.0494	Trire2_JGI_060328jgi|Trire2|60328|e_gw1.7.457.1	Trire2_JGI_060328jgi|Trire2|60328|e_gw1.7.457.1	jgi|Trire2|60328|e_gw1.7.457.1	0.555765	0.676794	-0.169543	-5.37364	-4.81787	803	Q4
Amidohydrolase	Hydrolase	Other	-5.37485	-3.86217	-6.83085	-5.43152	-0.062844	-0.0421076	-0.83154	0.685116	1	4.9	0	7.9298	Trire2_JGI_105237jgi|Trire2|105237|fgenesh5_pg.C_scaffold_5000022	Trire2_JGI_105237jgi|Trire2|105237|fgenesh5_pg.C_scaffold_5000022	jgi|Trire2|105237|fgenesh5_pg.C_scaffold_5000022	5.312	0.00526861	-2.2783	-5.37485	-0.062844	804	Q4
Actin-related protein	Other		-5.38401	-5.23766	-6.69219	-4.22218	-2.91848	-2.95213	-2.80674	-2.99657	1	2.8	0	3.1527	Trire2_JGI_105202jgi|Trire2|105202|fgenesh5_pg.C_scaffold_4000580	Trire2_JGI_105202jgi|Trire2|105202|fgenesh5_pg.C_scaffold_4000580	jgi|Trire2|105202|fgenesh5_pg.C_scaffold_4000580	2.46553	0.0265648	-1.57569	-5.38401	-2.91848	805	Q4
GCN5-related N-acetyltransferase	hydrolase	other	-5.39062	-5.97736	-5.14882	-5.04567	-5.33558	-6.22965	-5.53703	-4.24006	1	2.5	0.0012077	2.0201	Trire2_JGI_120872jgi|Trire2|120872|estExt_fgenesh5_pg.C_50010	Trire2_JGI_120872jgi|Trire2|120872|estExt_fgenesh5_pg.C_50010	jgi|Trire2|120872|estExt_fgenesh5_pg.C_50010	0.0550319	0.936928	-0.0282938	-5.39062	-5.33558	806	Q4
	hypothetical protein		-5.42202	-6.60255	-5.29838	-4.36514	0.65696	0.851708	2.42365	-1.30447	5	26.4	0	29.999	Trire2_JGI_076971jgi|Trire2|76971|estExt_GeneWisePlus.C_70055	Trire2_JGI_076971jgi|Trire2|76971|estExt_GeneWisePlus.C_70055	jgi|Trire2|76971|estExt_GeneWisePlus.C_70055	6.07898	0.00850501	-2.07032	-5.42202	0.65696	807	Q4
Thioredoxin	Oxidoreductase	Stress response	-5.42342	-5.81752	-4.75587	-5.69687	0.656768	0.867715	0.69066	0.411928	4	48.8	0	15.447	Trire2_JGI_052337jgi|Trire2|52337|estExt_Genewise1.C_300098	Trire2_JGI_052337jgi|Trire2|52337|estExt_Genewise1.C_300098	jgi|Trire2|52337|estExt_Genewise1.C_300098	6.08019	7.27259e-05	-4.13831	-5.42342	0.656768	808	Q4
	Hypothetical protein		-5.43255	-6.23495	-5.99426	-4.06845	-4.47038	-4.1071	-4.265	-5.03903	1	8.5	0	3.0138	Trire2_JGI_105844jgi|Trire2|105844|fgenesh5_pg.C_scaffold_6000070	Trire2_JGI_105844jgi|Trire2|105844|fgenesh5_pg.C_scaffold_6000070	jgi|Trire2|105844|fgenesh5_pg.C_scaffold_6000070	0.962177	0.26534	-0.576198	-5.43255	-4.47038	809	Q4
Sodium/nucleoside cotransporter	Other		-5.43709	-6.25836	-4.94699	-5.10591	-1.95918	-2.06009	-2.00905	-1.80841	1	4.1	0	3.4037	Trire2_JGI_064898jgi|Trire2|64898|e_gw1.15.159.1	Trire2_JGI_064898jgi|Trire2|64898|e_gw1.15.159.1	jgi|Trire2|64898|e_gw1.15.159.1	3.4779	0.00116375	-2.93414	-5.43709	-1.95918	810	Q4
	Hypothetical protein		-5.43795	-4.36168	-7.72011	-4.23206	-0.991632	-0.652604	-2.75244	0.430151	6	21.1	0	17.614	Trire2_JGI_110214jgi|Trire2|110214|fgenesh5_pg.C_scaffold_19000099	Trire2_JGI_110214jgi|Trire2|110214|fgenesh5_pg.C_scaffold_19000099	jgi|Trire2|110214|fgenesh5_pg.C_scaffold_19000099	4.44632	0.039395	-1.40456	-5.43795	-0.991632	811	Q4
Phospholipase A2-activating protein	hydrolase	Ester/lipase	-5.44721	-5.75348	-5.39299	-5.19515	-4.58279	-5.02807	-4.71355	-4.00674	1	1.6	0	3.7548	Trire2_JGI_059168jgi|Trire2|59168|e_gw1.6.431.1	Trire2_JGI_059168jgi|Trire2|59168|e_gw1.6.431.1	jgi|Trire2|59168|e_gw1.6.431.1	0.864422	0.0655413	-1.18348	-5.44721	-4.58279	812	Q4
beta-1,3-glucanase	GH	GH55	-5.47122	-5.81365	-7.68097	-2.91903	2.68304	2.81859	4.76299	0.467527	20	30.4	0	112.03	Trire2_JGI_070845jgi|Trire2|70845|e_gw1.42.21.1;Trire2_JGI_108776jgi|Trire2|108776|fgenesh5_pg.C_scaffold_13000122	Trire2_JGI_070845jgi|Trire2|70845|e_gw1.42.21.1	jgi|Trire2|70845|e_gw1.42.21.1	8.15425	0.011847	-1.92639	-5.47122	2.68304	813	Q4
IMP dehydrogenase	Oxidoreductase	other	-5.48271	-5.60158	-6.54452	-4.30203	-4.59312	-5.07564	-3.96849	-4.73523	1	1.5	0.0012121	2.0314	Trire2_JGI_079545jgi|Trire2|79545|estExt_GeneWisePlus.C_140214	Trire2_JGI_079545jgi|Trire2|79545|estExt_GeneWisePlus.C_140214	jgi|Trire2|79545|estExt_GeneWisePlus.C_140214	0.889586	0.288735	-0.539501	-5.48271	-4.59312	814	Q4
RNA recognition domain-containing protein	other		-5.49568	-5.35784	-5.2087	-5.92051	0.522572	0.1886	0.815909	0.563208	5	9.1	0	13.419	Trire2_JGI_077380jgi|Trire2|77380|estExt_GeneWisePlus.C_80090	Trire2_JGI_077380jgi|Trire2|77380|estExt_GeneWisePlus.C_80090	jgi|Trire2|77380|estExt_GeneWisePlus.C_80090	6.01825	2.8974e-05	-4.53799	-5.49568	0.522572	815	Q4
Metallocarboxypeptidase A	Peptidase		-5.50663	-5.41776	-5.74105	-5.36107	-1.15942	-0.454238	-0.561141	-2.46287	2	4.3	0	3.5077	Trire2_JGI_022210jgi|Trire2|22210|estExt_fgenesh1_pm.C_80103	Trire2_JGI_022210jgi|Trire2|22210|estExt_fgenesh1_pm.C_80103	jgi|Trire2|22210|estExt_fgenesh1_pm.C_80103	4.34721	0.00279962	-2.5529	-5.50663	-1.15942	816	Q4
Glyoxylase	Other		-5.51852	-5.58788	-6.45809	-4.50959	-3.44709	-3.37369	-3.95595	-3.01164	1	5.1	0	2.6808	Trire2_JGI_102382jgi|Trire2|102382|fgenesh5_pg.C_scaffold_1000015	Trire2_JGI_102382jgi|Trire2|102382|fgenesh5_pg.C_scaffold_1000015	jgi|Trire2|102382|fgenesh5_pg.C_scaffold_1000015	2.07143	0.0298435	-1.52515	-5.51852	-3.44709	817	Q4
15-hydroxyprostaglandin dehydrogenase	Oxidoreductase	other	-5.51875	-5.51201	-6.49764	-4.54661	-3.26724	-3.09593	-5.78335	-0.922419	3	9.9	0	7.1147	Trire2_JGI_023090jgi|Trire2|23090|estExt_fgenesh1_pm.C_220025	Trire2_JGI_023090jgi|Trire2|23090|estExt_fgenesh1_pm.C_220025	jgi|Trire2|23090|estExt_fgenesh1_pm.C_220025	2.25152	0.211302	-0.675097	-5.51875	-3.26724	818	Q4
Aldehyde dehydrogenase	Oxidoreductase	Stress response	-5.53811	-6.02799	-5.78504	-4.8013	-5.92467	-6.15692	-6.01108	-5.606	1	2.8	0.0047281	1.7906	Trire2_JGI_021450jgi|Trire2|21450|estExt_fgenesh1_pm.C_20073	Trire2_JGI_021450jgi|Trire2|21450|estExt_fgenesh1_pm.C_20073	jgi|Trire2|21450|estExt_fgenesh1_pm.C_20073	-0.386557	0.398773	-0.399274	-5.53811	-5.92467	819	Q4
Ribosome maturation protein SBDS	Other		-5.54134	-4.94036	-6.01322	-5.67044	0.495653	0.267051	0.705455	0.514454	6	55.3	0	35.166	Trire2_JGI_072859jgi|Trire2|72859|kg2.C_scaffold_4000036	Trire2_JGI_072859jgi|Trire2|72859|kg2.C_scaffold_4000036	jgi|Trire2|72859|kg2.C_scaffold_4000036	6.037	5.97084e-05	-4.22396	-5.54134	0.495653	820	Q4
PITH domain-containing protein 1	other		-5.5419	-5.07529	-6.69563	-4.85479	-0.952806	-0.325992	-2.48024	-0.052187	4	20.8	0	14.094	Trire2_JGI_063277jgi|Trire2|63277|e_gw1.11.285.1	Trire2_JGI_063277jgi|Trire2|63277|e_gw1.11.285.1	jgi|Trire2|63277|e_gw1.11.285.1	4.5891	0.00885257	-2.05293	-5.5419	-0.952806	821	Q4
Accessory factor associated with RNA polymerase II	other		-5.56534	-5.40594	-6.69372	-4.59636	-0.846334	-0.365169	-1.36488	-0.80895	4	11	0	11.923	Trire2_JGI_043618jgi|Trire2|43618|estExt_Genewise1.C_10126	Trire2_JGI_043618jgi|Trire2|43618|estExt_Genewise1.C_10126	jgi|Trire2|43618|estExt_Genewise1.C_10126	4.71901	0.00221107	-2.6554	-5.56534	-0.846334	822	Q4
	GH	GH71	-5.56776	-5.60235	-5.38796	-5.71298	-2.90096	-3.23087	-0.994348	-4.47765	2	6.1	0	15.761	Trire2_JGI_120873jgi|Trire2|120873|estExt_fgenesh5_pg.C_50016	Trire2_JGI_120873jgi|Trire2|120873|estExt_fgenesh5_pg.C_50016	jgi|Trire2|120873|estExt_fgenesh5_pg.C_50016	2.66681	0.0596873	-1.22412	-5.56776	-2.90096	823	Q4
Arginase family protein	hydrolase	other	-5.59151	-4.61377	-5.87449	-6.28627	-5.71292	-6.43106	-6.08597	-4.62173	1	3.1	0	3.248	Trire2_JGI_055179jgi|Trire2|55179|e_gw1.2.333.1	Trire2_JGI_055179jgi|Trire2|55179|e_gw1.2.333.1	jgi|Trire2|55179|e_gw1.2.333.1	-0.121411	0.879058	-0.0559826	-5.59151	-5.71292	824	Q4
cyanamide hydratase	Other		-5.59157	-5.41251	-5.97748	-5.38471	-3.79292	-3.8501	-4.18152	-3.34714	1	9.8	0	16.042	Trire2_JGI_119839jgi|Trire2|119839|estExt_fgenesh5_pg.C_10675	Trire2_JGI_119839jgi|Trire2|119839|estExt_fgenesh5_pg.C_10675	jgi|Trire2|119839|estExt_fgenesh5_pg.C_10675	1.79865	0.00439141	-2.3574	-5.59157	-3.79292	825	Q4
Aspartyl protease	Peptidase		-5.5994	-6.78148	-5.85073	-4.166	-3.15969	-2.92639	-1.03597	-5.5167	3	12.3	0	4.0031	Trire2_JGI_074156jgi|Trire2|74156|estExt_GeneWisePlus.C_11223	Trire2_JGI_074156jgi|Trire2|74156|estExt_GeneWisePlus.C_11223	jgi|Trire2|74156|estExt_GeneWisePlus.C_11223	2.43972	0.180889	-0.742588	-5.5994	-3.15969	826	Q4
Isocitrate/isopropylmalate dehydrogenase	Oxidoreductase	Other	-5.60289	-6.25547	-5.6197	-4.93349	-3.37236	-2.91737	-3.1535	-4.04621	2	4.6	0.0058275	1.6896	Trire2_JGI_052055jgi|Trire2|52055|estExt_Genewise1.C_270237	Trire2_JGI_052055jgi|Trire2|52055|estExt_Genewise1.C_270237	jgi|Trire2|52055|estExt_Genewise1.C_270237	2.23053	0.0122315	-1.91252	-5.60289	-3.37236	827	Q4
DNA mismatch repair protein mutl	other		-5.61962	-6.12731	-6.13651	-4.59505	6.63455	7.13221	7.25038	5.52106	1	3.6	0.0069767	1.6851	Trire2_JGI_063710jgi|Trire2|63710|e_gw1.12.552.1	Trire2_JGI_063710jgi|Trire2|63710|e_gw1.12.552.1	jgi|Trire2|63710|e_gw1.12.552.1	12.2542	8.53522e-05	-4.06879	-5.61962	6.63455	828	Q4
	Other		-5.63315	-4.39165	-6.91316	-5.59465	-2.11044	-2.26812	-1.8109	-2.25229	2	1.5	0	4.0138	Trire2_JGI_119762jgi|Trire2|119762|estExt_fgenesh5_pg.C_10470	Trire2_JGI_119762jgi|Trire2|119762|estExt_fgenesh5_pg.C_10470	jgi|Trire2|119762|estExt_fgenesh5_pg.C_10470	3.52271	0.00904646	-2.04352	-5.63315	-2.11044	829	Q4
Ubiquitin fusion-degradation protein	other		-5.63953	-6.69014	-4.6502	-5.57825	-4.88361	-5.80803	-4.49586	-4.34696	2	4	0.0012626	2.5289	Trire2_JGI_021246jgi|Trire2|21246|estExt_fgenesh1_pm.C_10227	Trire2_JGI_021246jgi|Trire2|21246|estExt_fgenesh1_pm.C_10227	jgi|Trire2|21246|estExt_fgenesh1_pm.C_10227	0.755915	0.370797	-0.430864	-5.63953	-4.88361	830	Q4
Aspartyl protease	Peptidase		-5.64305	-6.46152	-5.76804	-4.69959	-5.74364	-5.65658	-5.20939	-6.36494	1	1.6	0	3.1306	Trire2_JGI_076887jgi|Trire2|76887|estExt_GeneWisePlus.C_60528	Trire2_JGI_076887jgi|Trire2|76887|estExt_GeneWisePlus.C_60528	jgi|Trire2|76887|estExt_GeneWisePlus.C_60528	-0.100587	0.877619	-0.0566941	-5.64305	-5.74364	831	Q4
	Hypothetical protein		-5.65182	-6.0062	-5.73627	-5.21298	-4.7834	-4.98247	-4.41747	-4.95025	1	5.6	0.0023981	1.9627	Trire2_JGI_005536jgi|Trire2|5536|fgenesh1_pm.C_scaffold_25000026	Trire2_JGI_005536jgi|Trire2|5536|fgenesh1_pm.C_scaffold_25000026	jgi|Trire2|5536|fgenesh1_pm.C_scaffold_25000026	0.868421	0.0427652	-1.36891	-5.65182	-4.7834	832	Q4
Trypsin	Peptidase		-5.66077	-6.40021	-5.10678	-5.47533	-1.75386	-2.69874	0.841012	-3.40386	4	13.5	0	4.243	Trire2_JGI_073897jgi|Trire2|73897|estExt_GeneWisePlus.C_10741	Trire2_JGI_073897jgi|Trire2|73897|estExt_GeneWisePlus.C_10741	jgi|Trire2|73897|estExt_GeneWisePlus.C_10741	3.90691	0.0461671	-1.33567	-5.66077	-1.75386	833	Q4
Gamma-glutamyl phosphate reductase GPR	Oxidoreductase	Other	-5.69042	-5.67268	-5.02301	-6.37556	-0.507971	-0.123178	-1.31791	-0.0828228	6	15.4	0	26.046	Trire2_JGI_001993jgi|Trire2|1993|fgenesh1_pm.C_scaffold_1000327	Trire2_JGI_001993jgi|Trire2|1993|fgenesh1_pm.C_scaffold_1000327	jgi|Trire2|1993|fgenesh1_pm.C_scaffold_1000327	5.18245	0.000772367	-3.11218	-5.69042	-0.507971	834	Q4
	Hypothetical protein		-5.71686	-4.86248	-5.65258	-6.63552	-3.40128	-3.91696	-3.93274	-2.35415	3	27.7	0	4.2577	Trire2_JGI_109585jgi|Trire2|109585|fgenesh5_pg.C_scaffold_16000169	Trire2_JGI_109585jgi|Trire2|109585|fgenesh5_pg.C_scaffold_16000169	jgi|Trire2|109585|fgenesh5_pg.C_scaffold_16000169	2.31558	0.0342016	-1.46595	-5.71686	-3.40128	835	Q4
Cell division cycle 37 protein	Other		-5.74871	-5.37146	-5.51861	-6.35604	-2.31429	-2.30696	-1.00099	-3.6349	2	3.6	0	4.4034	Trire2_JGI_021181jgi|Trire2|21181|estExt_fgenesh1_pm.C_10122	Trire2_JGI_021181jgi|Trire2|21181|estExt_fgenesh1_pm.C_10122	jgi|Trire2|21181|estExt_fgenesh1_pm.C_10122	3.43442	0.0138168	-1.85959	-5.74871	-2.31429	836	Q4
	Hypothetical protein		-5.75778	-5.56461	-5.92004	-5.7887	-4.67742	-5.45592	-3.37735	-5.199	1	5	0.0091429	1.5054	Trire2_JGI_053947jgi|Trire2|53947|e_gw1.1.1053.1	Trire2_JGI_053947jgi|Trire2|53947|e_gw1.1.1053.1	jgi|Trire2|53947|e_gw1.1.1053.1	1.08036	0.178247	-0.748977	-5.75778	-4.67742	837	Q4
Actin cytoskeleton-regulatory complex protein sla1	other		-5.78459	-5.59978	-5.58408	-6.1699	-1.3234	-1.30433	-0.642245	-2.02362	2	1.3	0.0012563	2.483	Trire2_JGI_045775jgi|Trire2|45775|estExt_Genewise1.C_40041	Trire2_JGI_045775jgi|Trire2|45775|estExt_Genewise1.C_40041	jgi|Trire2|45775|estExt_Genewise1.C_40041	4.46119	0.00054691	-3.26208	-5.78459	-1.3234	838	Q4
Peptidase S58	Peptidase		-5.79045	-5.4658	-6.38336	-5.52219	-5.30718	-5.49522	-6.30771	-4.1186	1	2.9	0.0090498	1.4581	Trire2_JGI_069426jgi|Trire2|69426|e_gw1.28.227.1	Trire2_JGI_069426jgi|Trire2|69426|e_gw1.28.227.1	jgi|Trire2|69426|e_gw1.28.227.1	0.483271	0.53043	-0.275372	-5.79045	-5.30718	839	Q4
glucosylceramidase	GH	GH30	-5.805	-4.39231	-7.70983	-5.31286	-2.15578	-3.35072	-1.14804	-1.96858	4	10.1	0	6.9261	Trire2_JGI_069736jgi|Trire2|69736|e_gw1.30.36.1	Trire2_JGI_069736jgi|Trire2|69736|e_gw1.30.36.1	jgi|Trire2|69736|e_gw1.30.36.1	3.64922	0.0364202	-1.43866	-5.805	-2.15578	840	Q4
Serine carboxypeptidase	Peptidase		-5.81953	-5.06734	-6.95384	-5.43743	-5.7508	-4.76801	-4.49231	-7.99207	1	2.1	0.0090806	1.4626	Trire2_JGI_061127jgi|Trire2|61127|e_gw1.8.603.1	Trire2_JGI_061127jgi|Trire2|61127|e_gw1.8.603.1	jgi|Trire2|61127|e_gw1.8.603.1	0.0687375	0.959208	-0.0180872	-5.81953	-5.7508	841	Q4
Aminotransferase class I and II	Other		-5.8313	-5.14921	-5.69419	-6.65049	-2.51825	-2.36424	-3.21666	-1.97386	2	5.1	0	3.1826	Trire2_JGI_004109jgi|Trire2|4109|fgenesh1_pm.C_scaffold_10000087	Trire2_JGI_004109jgi|Trire2|4109|fgenesh1_pm.C_scaffold_10000087	jgi|Trire2|4109|fgenesh1_pm.C_scaffold_10000087	3.31305	0.0044162	-2.35495	-5.8313	-2.51825	842	Q4
	Hypothetical protein		-5.83537	-6.17191	-6.27599	-5.05822	-3.2739	-3.91038	-2.31455	-3.59676	2	20.6	0.001218	2.0854	Trire2_JGI_001777jgi|Trire2|1777|fgenesh1_pm.C_scaffold_1000111	Trire2_JGI_001777jgi|Trire2|1777|fgenesh1_pm.C_scaffold_1000111	jgi|Trire2|1777|fgenesh1_pm.C_scaffold_1000111	2.56148	0.0148444	-1.82844	-5.83537	-3.2739	843	Q4
	Hypothetical protein		-5.85378	-4.8425	-7.56154	-5.1573	-4.22068	-4.18503	-4.37688	-4.10012	1	4.8	0.005848	1.7079	Trire2_JGI_061097jgi|Trire2|61097|e_gw1.8.379.1	Trire2_JGI_061097jgi|Trire2|61097|e_gw1.8.379.1	jgi|Trire2|61097|e_gw1.8.379.1	1.6331	0.131258	-0.881874	-5.85378	-4.22068	844	Q4
Transcription initiation factor IIF (TFIIF)	Other		-5.86942	-6.33416	-5.36422	-5.90988	-4.68156	-4.4094	-5.1073	-4.52797	1	2.5	0.0012771	2.6134	Trire2_JGI_109457jgi|Trire2|109457|fgenesh5_pg.C_scaffold_16000041	Trire2_JGI_109457jgi|Trire2|109457|fgenesh5_pg.C_scaffold_16000041	jgi|Trire2|109457|fgenesh5_pg.C_scaffold_16000041	1.18787	0.0284139	-1.54647	-5.86942	-4.68156	845	Q4
dihydrodiol dehydrogenase	Oxidoreductase	Other	-5.87161	-5.96981	-5.80241	-5.84262	-3.98145	-3.68566	-4.58302	-3.67567	1	2.6	0.0069525	1.6563	Trire2_JGI_053673jgi|Trire2|53673|e_gw1.1.615.1	Trire2_JGI_053673jgi|Trire2|53673|e_gw1.1.615.1	jgi|Trire2|53673|e_gw1.1.615.1	1.89017	0.00344741	-2.46251	-5.87161	-3.98145	846	Q4
Subtilisin-like proprotein	Peptidase		-5.87989	-5.4462	-6.99046	-5.20301	-2.50601	-2.83062	-3.2182	-1.4692	3	6.2	0	5.4723	Trire2_JGI_123561jgi|Trire2|123561|estExt_fgenesh5_pg.C_230104	Trire2_JGI_123561jgi|Trire2|123561|estExt_fgenesh5_pg.C_230104	jgi|Trire2|123561|estExt_fgenesh5_pg.C_230104	3.37388	0.0119153	-1.92389	-5.87989	-2.50601	847	Q4
Monooxygenase	Oxidoreductase	Stress response	-5.88384	-5.07392	-6.03182	-6.54578	-6.06523	-6.36292	-4.62902	-7.20375	2	4.8	0	4.3547	Trire2_JGI_108781jgi|Trire2|108781|fgenesh5_pg.C_scaffold_13000127	Trire2_JGI_108781jgi|Trire2|108781|fgenesh5_pg.C_scaffold_13000127	jgi|Trire2|108781|fgenesh5_pg.C_scaffold_13000127	-0.18139	0.8454	-0.0729379	-5.88384	-6.06523	848	Q4
Alpha-D-galactosidase	GH	GH27	-5.88453	-6.4732	-5.73055	-5.44983	-4.15765	-3.1767	-2.01295	-7.28329	1	2.7	0.0012225	2.1641	Trire2_JGI_072704jgi|Trire2|72704|kg2.C_scaffold_30000003	Trire2_JGI_072704jgi|Trire2|72704|kg2.C_scaffold_30000003	jgi|Trire2|72704|kg2.C_scaffold_30000003	1.72688	0.348456	-0.457852	-5.88453	-4.15765	849	Q4
UNKNOWN	Hypothetical protein		-5.89617	-6.36473	-6.31036	-5.01341	-1.97512	-1.95339	-0.919454	-3.05252	1	8.8	0.0012438	2.3553	Trire2_JGI_111495jgi|Trire2|111495|fgenesh5_pg.C_scaffold_27000066	Trire2_JGI_111495jgi|Trire2|111495|fgenesh5_pg.C_scaffold_27000066	jgi|Trire2|111495|fgenesh5_pg.C_scaffold_27000066	3.92105	0.00663424	-2.17821	-5.89617	-1.97512	850	Q4
beta-mannosidase	GH	GH2	-5.91882	-4.84761	-6.52205	-6.38681	-3.05098	-3.13628	-3.5815	-2.43517	3	3.5	0	3.3655	Trire2_JGI_057857jgi|Trire2|57857|e_gw1.4.650.1	Trire2_JGI_057857jgi|Trire2|57857|e_gw1.4.650.1	jgi|Trire2|57857|e_gw1.4.650.1	2.86784	0.0105289	-1.97762	-5.91882	-3.05098	851	Q4
mannose-6-phosphate isomerase	other		-5.9421	-6.28934	-5.59138	-5.94559	-5.79712	-7.41695	-3.08412	-6.8903	1	2.9	0	2.7716	Trire2_JGI_081700jgi|Trire2|81700|estExt_GeneWisePlus.C_270015	Trire2_JGI_081700jgi|Trire2|81700|estExt_GeneWisePlus.C_270015	jgi|Trire2|81700|estExt_GeneWisePlus.C_270015	0.14498	0.921375	-0.0355636	-5.9421	-5.79712	852	Q4
Hypothetical protein	Hypothetical protein		-5.9461	-5.77913	-4.97519	-7.08397	-2.20415	-2.41356	-0.611226	-3.58766	2	8.3	0.00123	2.2592	Trire2_JGI_049649jgi|Trire2|49649|estExt_Genewise1.C_140021	Trire2_JGI_049649jgi|Trire2|49649|estExt_Genewise1.C_140021	jgi|Trire2|49649|estExt_Genewise1.C_140021	3.74195	0.0243367	-1.61374	-5.9461	-2.20415	853	Q4
Response regulator receiver domain-containing protein	Hypothetical protein		-5.98712	-4.62196	-6.84643	-6.49295	1.83663	2.1083	1.78387	1.61771	13	56.8	0	85.561	Trire2_JGI_005359jgi|Trire2|5359|fgenesh1_pm.C_scaffold_22000052	Trire2_JGI_005359jgi|Trire2|5359|fgenesh1_pm.C_scaffold_22000052	jgi|Trire2|5359|fgenesh1_pm.C_scaffold_22000052	7.82374	0.000375129	-3.42582	-5.98712	1.83663	854	Q4
Glia maturation factor beta	other		-5.98794	-5.95762	-6.2228	-5.78341	-0.051904	-0.0982428	-0.0704813	0.0130119	3	21.8	0	5.8353	Trire2_JGI_103720jgi|Trire2|103720|fgenesh5_pg.C_scaffold_2000308	Trire2_JGI_103720jgi|Trire2|103720|fgenesh5_pg.C_scaffold_2000308	jgi|Trire2|103720|fgenesh5_pg.C_scaffold_2000308	5.93604	1.46437e-06	-5.83435	-5.98794	-0.051904	855	Q4
40S ribosomal protein S13	other		-6.01432	-5.64627	-4.92508	-7.47161	-4.26445	-4.84406	-4.00223	-3.94706	1	4.6	0.0091013	1.4839	Trire2_JGI_120868jgi|Trire2|120868|estExt_fgenesh5_pg.C_40582	Trire2_JGI_120868jgi|Trire2|120868|estExt_fgenesh5_pg.C_40582	jgi|Trire2|120868|estExt_fgenesh5_pg.C_40582	1.74987	0.0972826	-1.01196	-6.01432	-4.26445	856	Q4
	Hypothetical protein		-6.05317	-6.16309	-5.55851	-6.43792	-3.18643	-3.82757	-1.95792	-3.77379	2	8.5	0	8.0792	Trire2_JGI_069189jgi|Trire2|69189|e_gw1.28.265.1	Trire2_JGI_069189jgi|Trire2|69189|e_gw1.28.265.1	jgi|Trire2|69189|e_gw1.28.265.1	2.86675	0.012672	-1.89715	-6.05317	-3.18643	857	Q4
Cytidine and deoxycytidylate deaminase zinc-binding region	hydrolase	Other	-6.07119	-5.36023	-6.40986	-6.44347	-3.34353	-3.63654	-3.73808	-2.65598	2	12.6	0.0047226	1.7888	Trire2_JGI_065925jgi|Trire2|65925|e_gw1.17.432.1	Trire2_JGI_065925jgi|Trire2|65925|e_gw1.17.432.1	jgi|Trire2|65925|e_gw1.17.432.1	2.72765	0.00531045	-2.27487	-6.07119	-3.34353	858	Q4
Elongation factor	Other		-6.08238	-6.25153	-5.27819	-6.71741	-3.03406	-1.88789	-3.49345	-3.72083	2	1.8	0	4.4613	Trire2_JGI_071363jgi|Trire2|71363|kg2.C_scaffold_1000148	Trire2_JGI_071363jgi|Trire2|71363|kg2.C_scaffold_1000148	jgi|Trire2|71363|kg2.C_scaffold_1000148	3.04832	0.0130735	-1.88361	-6.08238	-3.03406	859	Q4
	Hypothetical protein		-6.08376	-6.68497	-5.46878	-6.09753	-5.18269	-4.34892	-7.0118	-4.18736	1	7.2	0.0024067	1.9812	Trire2_JGI_104220jgi|Trire2|104220|fgenesh5_pg.C_scaffold_3000175	Trire2_JGI_104220jgi|Trire2|104220|fgenesh5_pg.C_scaffold_3000175	jgi|Trire2|104220|fgenesh5_pg.C_scaffold_3000175	0.901065	0.410219	-0.386984	-6.08376	-5.18269	860	Q4
Golgi reassembly stacking protein	other		-6.12254	-6.91476	-5.6114	-5.84147	-3.52302	-5.9682	-1.54146	-3.05941	1	3.6	0	7.8182	Trire2_JGI_105692jgi|Trire2|105692|fgenesh5_pg.C_scaffold_5000477	Trire2_JGI_105692jgi|Trire2|105692|fgenesh5_pg.C_scaffold_5000477	jgi|Trire2|105692|fgenesh5_pg.C_scaffold_5000477	2.59952	0.128419	-0.891372	-6.12254	-3.52302	861	Q4
FAD binding domain	Oxidoreductase	Stress response	-6.15416	-4.8234	-7.58086	-6.05823	-2.91121	-2.61711	-2.86937	-3.24715	1	4.9	0	5.4035	Trire2_JGI_058333jgi|Trire2|58333|e_gw1.5.640.1	Trire2_JGI_058333jgi|Trire2|58333|e_gw1.5.640.1	jgi|Trire2|58333|e_gw1.5.640.1	3.24295	0.0166284	-1.77915	-6.15416	-2.91121	862	Q4
Fructose-bisphosphate aldolase	other		-6.21489	-5.38608	-6.69945	-6.55914	-0.293634	-0.582038	-0.0914755	-0.20739	1	7.2	0.0023838	1.8956	Trire2_JGI_122736jgi|Trire2|122736|estExt_fgenesh5_pg.C_140193	Trire2_JGI_122736jgi|Trire2|122736|estExt_fgenesh5_pg.C_140193	jgi|Trire2|122736|estExt_fgenesh5_pg.C_140193	5.92126	0.000179423	-3.74612	-6.21489	-0.293634	863	Q4
Isopentenyl-diphosphate delta-isomerase	other		-6.37213	-6.2353	-6.92919	-5.95189	-1.54804	-1.85345	-1.82256	-0.968119	2	18.6	0	10.557	Trire2_JGI_120106jgi|Trire2|120106|estExt_fgenesh5_pg.C_20222	Trire2_JGI_120106jgi|Trire2|120106|estExt_fgenesh5_pg.C_20222	jgi|Trire2|120106|estExt_fgenesh5_pg.C_20222	4.82408	0.000299688	-3.52333	-6.37213	-1.54804	864	Q4
Amidohydrolase	hydrolase	other	-6.38699	-5.53082	-6.94621	-6.68393	-4.52869	-4.7038	-4.73655	-4.14572	1	1.4	0	3.1652	Trire2_JGI_059119jgi|Trire2|59119|e_gw1.5.665.1	Trire2_JGI_059119jgi|Trire2|59119|e_gw1.5.665.1	jgi|Trire2|59119|e_gw1.5.665.1	1.8583	0.0173763	-1.76004	-6.38699	-4.52869	865	Q4
Ubiquitin carboxyl-terminal hydrolase	Peptidase		-6.41246	-7.40985	-5.25154	-6.57597	-2.82466	-2.63437	-3.61509	-2.22451	2	2.1	0	4.2814	Trire2_JGI_081859jgi|Trire2|81859|estExt_GeneWisePlus.C_280074	Trire2_JGI_081859jgi|Trire2|81859|estExt_GeneWisePlus.C_280074	jgi|Trire2|81859|estExt_GeneWisePlus.C_280074	3.5878	0.00882175	-2.05445	-6.41246	-2.82466	866	Q4
Methyltransferase	Other		-6.4339	-5.36674	-5.30425	-8.6307	-2.0145	-2.31439	-2.34517	-1.38395	3	10.5	0	5.0611	Trire2_JGI_046209jgi|Trire2|46209|estExt_Genewise1.C_40802	Trire2_JGI_046209jgi|Trire2|46209|estExt_Genewise1.C_40802	jgi|Trire2|46209|estExt_Genewise1.C_40802	4.41939	0.0180438	-1.74367	-6.4339	-2.0145	867	Q4
Extracellular metalloproteinase mep	Peptidase		-6.46327	-6.69259	-6.92802	-5.76918	-1.78381	-2.06733	-2.29888	-0.985229	2	5.9	0	9.9601	Trire2_JGI_070800jgi|Trire2|70800|e_gw1.41.27.1	Trire2_JGI_070800jgi|Trire2|70800|e_gw1.41.27.1	jgi|Trire2|70800|e_gw1.41.27.1	4.67945	0.000958892	-3.01823	-6.46327	-1.78381	868	Q4
Guanylate kinase	Other		-6.50249	-6.20884	-6.82232	-6.47631	-3.28684	-3.53589	-2.8992	-3.42543	2	6.4	0	8.1674	Trire2_JGI_107402jgi|Trire2|107402|fgenesh5_pg.C_scaffold_9000205	Trire2_JGI_107402jgi|Trire2|107402|fgenesh5_pg.C_scaffold_9000205	jgi|Trire2|107402|fgenesh5_pg.C_scaffold_9000205	3.21565	0.000263844	-3.57865	-6.50249	-3.28684	869	Q4
1-aminocyclopropane-1-carboxylate synthase	other		-6.53054	-6.13553	-5.96491	-7.49117	-5.5412	-5.91576	-6.09712	-4.61071	1	1.9	0.0069686	1.6709	Trire2_JGI_069823jgi|Trire2|69823|e_gw1.30.48.1	Trire2_JGI_069823jgi|Trire2|69823|e_gw1.30.48.1	jgi|Trire2|69823|e_gw1.30.48.1	0.989339	0.215245	-0.667067	-6.53054	-5.5412	870	Q4
VPS10	other		-6.57732	-4.7414	-8.88744	-6.10313	-4.6341	-3.5656	-3.23313	-7.10359	2	0.9	0.0012516	2.4072	Trire2_JGI_021641jgi|Trire2|21641|estExt_fgenesh1_pm.C_30173	Trire2_JGI_021641jgi|Trire2|21641|estExt_fgenesh1_pm.C_30173	jgi|Trire2|21641|estExt_fgenesh1_pm.C_30173	1.94322	0.326277	-0.486414	-6.57732	-4.6341	871	Q4
Protein kinase	Other		-6.59692	-6.28227	-8.05557	-5.45293	-2.95702	-2.8813	-3.81389	-2.17586	1	0.6	0.0090703	1.4625	Trire2_JGI_003830jgi|Trire2|3830|fgenesh1_pm.C_scaffold_8000197	Trire2_JGI_003830jgi|Trire2|3830|fgenesh1_pm.C_scaffold_8000197	jgi|Trire2|3830|fgenesh1_pm.C_scaffold_8000197	3.63991	0.0156848	-1.80452	-6.59692	-2.95702	872	Q4
ABC transporter	other		-6.60382	-5.97552	-7.56656	-6.26937	-5.7271	-5.01301	-6.61582	-5.55247	1	1.2	0.0091116	1.4913	Trire2_JGI_122909jgi|Trire2|122909|estExt_fgenesh5_pg.C_160137	Trire2_JGI_122909jgi|Trire2|122909|estExt_fgenesh5_pg.C_160137	jgi|Trire2|122909|estExt_fgenesh5_pg.C_160137	0.876716	0.266018	-0.575088	-6.60382	-5.7271	873	Q4
Phosphoglycerate mutase	other		-6.90488	-7.72109	-7.53113	-5.46243	-1.23364	-0.431455	-0.226224	-3.04323	2	9.6	0	26.875	Trire2_JGI_069061jgi|Trire2|69061|e_gw1.27.235.1	Trire2_JGI_069061jgi|Trire2|69061|e_gw1.27.235.1	jgi|Trire2|69061|e_gw1.27.235.1	5.67125	0.00810514	-2.09124	-6.90488	-1.23364	874	Q4
uncharacterized BSD domain-containing protein 1-B	Hypothetical protein		-7.34113	-7.66098	-8.06723	-6.29519	-3.34955	-3.31288	-3.07339	-3.66239	2	5.4	0	3.4846	Trire2_JGI_079627jgi|Trire2|79627|estExt_GeneWisePlus.C_140341	Trire2_JGI_079627jgi|Trire2|79627|estExt_GeneWisePlus.C_140341	jgi|Trire2|79627|estExt_GeneWisePlus.C_140341	3.99158	0.00208392	-2.68112	-7.34113	-3.34955	875	Q4

## Sheet: T. versicolor all proteins
This table shows all the different proteins found in Trametes versicolor when analyzing concentration changes between treated (oxidized) and non-treated samples
*Positive Log2FC values represent an increase after treatment
Annotation	Class	Type	Intensity untreated avg	Intensity Tv_1a	Intensity Tv_1b	Intensity Tv_1c	Intensity treated avg	Intensity Tv_2a	Intensity Tv_2b	Intensity Tv_2c	Unique peptides	Sequence coverage [%]	Q-value	Score	Protein IDs	Majority protein IDs	Accession	log2FC	pvalue	log10P	avg_control	avg_treat	protein number (intensity rank 1-695)	Quartile			Q1	174
nucleoside diphosphate kinase activity	Other		10.774	10.7419	10.8917	10.6884	3.06339	3.39466	2.65012	3.14539	74	93.4	0	323.31	jgi|Trave1|28124|fgenesh1_kg.4_#_404_#_isotig03566jgi|Trave1|28124|fgenesh1_kg.4_#_404_#_isotig03566	jgi|Trave1|28124|fgenesh1_kg.4_#_404_#_isotig03566jgi|Trave1|28124|fgenesh1_kg.4_#_404_#_isotig03566	jgi|Trave1|28124|fgenesh1_kg.4_#_404_#_isotig03566	-7.71061	4.4891e-06	-5.34784	10.774	3.06339	1	Q1			Q2	348
Transaldolase	Other		8.70595	8.54914	8.87304	8.69566	8.64763	8.64338	8.74553	8.55397	97	83.1	0	323.31	jgi|Trave1|30435|fgenesh1_kg.9_#_141_#_isotig00819jgi|Trave1|30435|fgenesh1_kg.9_#_141_#_isotig00819;jgi|Trave1|32599|fgenesh1_kg.151_#_1_#_isotig00819jgi|Trave1|32599|fgenesh1_kg.151_#_1_#_isotig00819;jgi|Trave1|54781|gm1.13665_gjgi|Trave1|54781|gm1.13665_g	jgi|Trave1|30435|fgenesh1_kg.9_#_141_#_isotig00819jgi|Trave1|30435|fgenesh1_kg.9_#_141_#_isotig00819;jgi|Trave1|32599|fgenesh1_kg.151_#_1_#_isotig00819jgi|Trave1|32599|fgenesh1_kg.151_#_1_#_isotig00819;jgi|Trave1|54781|gm1.13665_gjgi|Trave1|54781|gm1.13665_g	jgi|Trave1|30435|fgenesh1_kg.9_#_141_#_isotig00819	-0.058322	0.620271	-0.207418	8.70595	8.64763	2	Q1			Q3	522
Aldo/keto reductase	Oxidoreductase	other	8.69826	8.52893	8.79361	8.77225	8.23904	7.78772	8.43987	8.48953	79	78	0	323.31	jgi|Trave1|68124|estExt_Genemark1.C_1_t20080jgi|Trave1|68124|estExt_Genemark1.C_1_t20080	jgi|Trave1|68124|estExt_Genemark1.C_1_t20080jgi|Trave1|68124|estExt_Genemark1.C_1_t20080	jgi|Trave1|68124|estExt_Genemark1.C_1_t20080	-0.459224	0.130036	-0.885935	8.69826	8.23904	3	Q1			Q4	695
14-3-3 domain protein	Other		8.3746	8.37144	8.32668	8.42567	6.78348	6.51296	6.66677	7.17071	52	54.3	0	323.31	jgi|Trave1|27130|fgenesh1_kg.3_#_279_#_isotig00243jgi|Trave1|27130|fgenesh1_kg.3_#_279_#_isotig00243	jgi|Trave1|27130|fgenesh1_kg.3_#_279_#_isotig00243jgi|Trave1|27130|fgenesh1_kg.3_#_279_#_isotig00243	jgi|Trave1|27130|fgenesh1_kg.3_#_279_#_isotig00243	-1.59112	0.00137011	-2.86324	8.3746	6.78348	4	Q1
protein refolding	Other		7.2348	7.04761	7.47493	7.18187	4.67163	4.62105	4.85572	4.53811	62	56.5	0	323.31	jgi|Trave1|61252|estExt_fgenesh1_pm.C_130309jgi|Trave1|61252|estExt_fgenesh1_pm.C_130309	jgi|Trave1|61252|estExt_fgenesh1_pm.C_130309jgi|Trave1|61252|estExt_fgenesh1_pm.C_130309	jgi|Trave1|61252|estExt_fgenesh1_pm.C_130309	-2.56318	8.44748e-05	-4.07327	7.2348	4.67163	5	Q1
hydrolase activity	Hydrolase	Other	6.87121	6.82612	7.00951	6.77799	4.02961	3.78602	4.18121	4.12159	46	81.3	0	276.94	jgi|Trave1|42128|gm1.1012_gjgi|Trave1|42128|gm1.1012_g	jgi|Trave1|42128|gm1.1012_gjgi|Trave1|42128|gm1.1012_g	jgi|Trave1|42128|gm1.1012_g	-2.8416	3.65861e-05	-4.43668	6.87121	4.02961	6	Q1
Hsp70 protein	Other		6.86986	6.55397	7.53785	6.51776	7.47784	7.36611	7.46614	7.60126	67	44.3	0	323.31	jgi|Trave1|27783|fgenesh1_kg.4_#_63_#_isotig00747jgi|Trave1|27783|fgenesh1_kg.4_#_63_#_isotig00747	jgi|Trave1|27783|fgenesh1_kg.4_#_63_#_isotig00747jgi|Trave1|27783|fgenesh1_kg.4_#_63_#_isotig00747	jgi|Trave1|27783|fgenesh1_kg.4_#_63_#_isotig00747	0.607979	0.149205	-0.826217	6.86986	7.47784	7	Q1				total proteins	Quartile	proteins in quartile	%		GHs in Q1 & Q2
Tropomyosin	Other		6.69986	6.49356	6.86951	6.73651	6.04222	6.13562	5.88503	6.10602	59	96.3	0	323.31	jgi|Trave1|37525|fgenesh1_pm.6_#_377jgi|Trave1|37525|fgenesh1_pm.6_#_377	jgi|Trave1|37525|fgenesh1_pm.6_#_377jgi|Trave1|37525|fgenesh1_pm.6_#_377	jgi|Trave1|37525|fgenesh1_pm.6_#_377	-0.657634	0.0083222	-2.07976	6.69986	6.04222	8	Q1			GH	64	Q1	8	1.15108		2.58993
succinate dehydrogenase activity	Oxidoreductase	Stress response	6.48717	6.35171	6.55764	6.55215	-3.24972	-3.0777	-3.72389	-2.94757	6	6.3	0	16.709	jgi|Trave1|113884|e_gw1.2.151.1jgi|Trave1|113884|e_gw1.2.151.1	jgi|Trave1|113884|e_gw1.2.151.1jgi|Trave1|113884|e_gw1.2.151.1	jgi|Trave1|113884|e_gw1.2.151.1	-9.73689	2.57213e-06	-5.58971	6.48717	-3.24972	9	Q1					Q2	10	1.43885
Lysine-ketoglutarate reductase	Oxidoreductase	other	6.39014	6.36712	6.14325	6.66005	5.15335	5.10732	5.26728	5.08546	53	42.9	0	240.1	jgi|Trave1|53623|gm1.12507_gjgi|Trave1|53623|gm1.12507_g	jgi|Trave1|53623|gm1.12507_gjgi|Trave1|53623|gm1.12507_g	jgi|Trave1|53623|gm1.12507_g	-1.23679	0.00151649	-2.81916	6.39014	5.15335	10	Q1					Q3	16	2.30216
serine protease	Peptidase		6.33788	5.99283	6.45242	6.56839	5.82372	5.72282	5.92871	5.81963	54	60.7	0	262.2	jgi|Trave1|117177|e_gw1.3.2644.1jgi|Trave1|117177|e_gw1.3.2644.1	jgi|Trave1|117177|e_gw1.3.2644.1jgi|Trave1|117177|e_gw1.3.2644.1	jgi|Trave1|117177|e_gw1.3.2644.1	-0.514161	0.0502675	-1.29871	6.33788	5.82372	11	Q1					Q4	30	4.31655
UNKNOWN	Hypothetical protein		6.3204	6.37365	6.29939	6.28816	3.70354	3.75652	3.56766	3.78644	10	80.2	0	102.47	jgi|Trave1|173263|estExt_Genewise1Plus.C_11_t10220jgi|Trave1|173263|estExt_Genewise1Plus.C_11_t10220	jgi|Trave1|173263|estExt_Genewise1Plus.C_11_t10220jgi|Trave1|173263|estExt_Genewise1Plus.C_11_t10220	jgi|Trave1|173263|estExt_Genewise1Plus.C_11_t10220	-2.61686	3.72502e-06	-5.42887	6.3204	3.70354	12	Q1			Glutathione-S-tranferase	7	Q1	4	0.57554
transketolase	Other		6.29274	6.19266	6.37151	6.31404	5.69221	5.65892	5.79529	5.62244	69	55.9	0	323.31	jgi|Trave1|149921|estExt_Genewise1.C_7_t20257jgi|Trave1|149921|estExt_Genewise1.C_7_t20257	jgi|Trave1|149921|estExt_Genewise1.C_7_t20257jgi|Trave1|149921|estExt_Genewise1.C_7_t20257	jgi|Trave1|149921|estExt_Genewise1.C_7_t20257	-0.60052	0.00128447	-2.89127	6.29274	5.69221	13	Q1					Q2	1	0.143885
Thioredoxin reductase	Oxidoreductase	Stress response	6.14618	6.02971	6.18143	6.22742	5.30853	5.32239	5.35555	5.24765	37	56.4	0	172.01	jgi|Trave1|156571|estExt_Genewise1.C_14_t20108jgi|Trave1|156571|estExt_Genewise1.C_14_t20108	jgi|Trave1|156571|estExt_Genewise1.C_14_t20108jgi|Trave1|156571|estExt_Genewise1.C_14_t20108	jgi|Trave1|156571|estExt_Genewise1.C_14_t20108	-0.837654	0.000245541	-3.60988	6.14618	5.30853	14	Q1					Q3	2	0.28777
Glutathione reductase	Oxidoreductase	Stress response	6.12931	6.03512	6.11646	6.23634	5.99335	5.89868	6.10313	5.97825	45	51.4	0	261.5	jgi|Trave1|36446|fgenesh1_pm.4_#_735jgi|Trave1|36446|fgenesh1_pm.4_#_735	jgi|Trave1|36446|fgenesh1_pm.4_#_735jgi|Trave1|36446|fgenesh1_pm.4_#_735	jgi|Trave1|36446|fgenesh1_pm.4_#_735	-0.135953	0.178408	-0.748585	6.12931	5.99335	15	Q1					Q4	0	0
glutathione transferase activity	Glutathione S tranferase	Stress response	6.01894	5.81775	6.18531	6.05376	8.30529	8.24018	8.44669	8.22901	35	76.3	0	164.22	jgi|Trave1|157166|estExt_Genewise1.C_170104jgi|Trave1|157166|estExt_Genewise1.C_170104	jgi|Trave1|157166|estExt_Genewise1.C_170104jgi|Trave1|157166|estExt_Genewise1.C_170104	jgi|Trave1|157166|estExt_Genewise1.C_170104	2.28635	5.90335e-05	-4.2289	6.01894	8.30529	16	Q1			Hydrolase	90	Q1	13	1.8705
nascent polypeptide-associated complex	Other		5.94561	5.63036	6.11655	6.0899	3.36276	3.57089	3.21171	3.30568	16	23.5	0	87.169	jgi|Trave1|60398|estExt_fgenesh1_pm.C_100277jgi|Trave1|60398|estExt_fgenesh1_pm.C_100277	jgi|Trave1|60398|estExt_fgenesh1_pm.C_100277jgi|Trave1|60398|estExt_fgenesh1_pm.C_100277	jgi|Trave1|60398|estExt_fgenesh1_pm.C_100277	-2.58285	0.000172955	-3.76207	5.94561	3.36276	17	Q1					Q2	30	4.31655
endo-polygalacturonase	GH	GH28	5.89568	5.73737	5.96589	5.98378	7.1857	6.95894	7.31985	7.27831	28	56.6	0	323.31	jgi|Trave1|171861|estExt_Genewise1Plus.C_9_t30158jgi|Trave1|171861|estExt_Genewise1Plus.C_9_t30158	jgi|Trave1|171861|estExt_Genewise1Plus.C_9_t30158jgi|Trave1|171861|estExt_Genewise1Plus.C_9_t30158	jgi|Trave1|171861|estExt_Genewise1Plus.C_9_t30158	1.29002	0.000747565	-3.12635	5.89568	7.1857	18	Q1					Q3	23	3.30935
IMP dehydrogenase	Oxidoreductase	other	5.80481	5.79091	5.87532	5.74821	4.14926	4.01965	4.35154	4.07661	27	31.5	0	133.1	jgi|Trave1|144891|estExt_Genewise1.C_3_t70136jgi|Trave1|144891|estExt_Genewise1.C_3_t70136	jgi|Trave1|144891|estExt_Genewise1.C_3_t70136jgi|Trave1|144891|estExt_Genewise1.C_3_t70136	jgi|Trave1|144891|estExt_Genewise1.C_3_t70136	-1.65555	0.000109786	-3.95945	5.80481	4.14926	19	Q1					Q4	24	3.45324
large ribosomal subunit	Other		5.80124	5.75637	5.92863	5.71872	3.79822	3.75785	3.94866	3.68815	36	55.7	0	143.27	jgi|Trave1|43986|gm1.2870_gjgi|Trave1|43986|gm1.2870_g	jgi|Trave1|43986|gm1.2870_gjgi|Trave1|43986|gm1.2870_g	jgi|Trave1|43986|gm1.2870_g	-2.00302	3.84118e-05	-4.41554	5.80124	3.79822	20	Q1			Hypothetical protein	109	Q1	17	2.44604
Mitochondrial glycoprotein	Other		5.75315	5.60256	5.9846	5.67229	5.08434	4.9735	5.21206	5.06746	28	65.8	0	170.02	jgi|Trave1|66353|estExt_fgenesh1_pg.C_10_t10140jgi|Trave1|66353|estExt_fgenesh1_pg.C_10_t10140	jgi|Trave1|66353|estExt_fgenesh1_pg.C_10_t10140jgi|Trave1|66353|estExt_fgenesh1_pg.C_10_t10140	jgi|Trave1|66353|estExt_fgenesh1_pg.C_10_t10140	-0.668813	0.00802993	-2.09529	5.75315	5.08434	21	Q1					Q2	29	4.17266
Flavonol reductase	Oxidoreductase	other	5.73871	5.48934	6.00766	5.71914	5.15491	5.05906	5.35579	5.04989	42	72.7	0	184.35	jgi|Trave1|168897|estExt_Genewise1Plus.C_7_t10249jgi|Trave1|168897|estExt_Genewise1Plus.C_7_t10249;jgi|Trave1|37200|fgenesh1_pm.6_#_52jgi|Trave1|37200|fgenesh1_pm.6_#_52	jgi|Trave1|168897|estExt_Genewise1Plus.C_7_t10249jgi|Trave1|168897|estExt_Genewise1Plus.C_7_t10249	jgi|Trave1|168897|estExt_Genewise1Plus.C_7_t10249	-0.583795	0.0318422	-1.497	5.73871	5.15491	22	Q1					Q3	36	5.17986
UDP-glucose/GDP-mannose dehydrogenase	Oxidoreductase		5.58981	5.58244	5.74031	5.44668	5.23144	5.33602	5.35604	5.00225	57	57.1	0	305.04	jgi|Trave1|60939|estExt_fgenesh1_pm.C_120239jgi|Trave1|60939|estExt_fgenesh1_pm.C_120239	jgi|Trave1|60939|estExt_fgenesh1_pm.C_120239jgi|Trave1|60939|estExt_fgenesh1_pm.C_120239	jgi|Trave1|60939|estExt_fgenesh1_pm.C_120239	-0.358373	0.065961	-1.18071	5.58981	5.23144	23	Q1					Q4	27	3.88489
Mn-Peroxidase	Oxidoreductase	ROS generating	5.58979	6.02207	5.11983	5.62748	4.06858	4.15316	4.03787	4.01471	6	34.9	0	54.795	jgi|Trave1|130496|e_gw1.10.609.1jgi|Trave1|130496|e_gw1.10.609.1;jgi|Trave1|131080|e_gw1.10.521.1jgi|Trave1|131080|e_gw1.10.521.1;jgi|Trave1|112835|e_gw1.2.1070.1jgi|Trave1|112835|e_gw1.2.1070.1	jgi|Trave1|130496|e_gw1.10.609.1jgi|Trave1|130496|e_gw1.10.609.1;jgi|Trave1|131080|e_gw1.10.521.1jgi|Trave1|131080|e_gw1.10.521.1	jgi|Trave1|130496|e_gw1.10.609.1	-1.52122	0.00453921	-2.34302	5.58979	4.06858	24	Q1			Other	235	Q1	70	10.0719
GDP dissociation inhibitor	Other		5.57579	5.45865	5.73122	5.53749	4.34094	4.28059	4.35173	4.39049	46	55.2	0	201.48	jgi|Trave1|67848|estExt_Genemark1.C_1_t10191jgi|Trave1|67848|estExt_Genemark1.C_1_t10191	jgi|Trave1|67848|estExt_Genemark1.C_1_t10191jgi|Trave1|67848|estExt_Genemark1.C_1_t10191	jgi|Trave1|67848|estExt_Genemark1.C_1_t10191	-1.23485	0.000143969	-3.84173	5.57579	4.34094	25	Q1					Q2	56	8.05755
Glucosamine-6-phosphate isomerase	Other		5.40312	5.30128	5.44393	5.46414	4.71612	4.83454	4.59562	4.71819	21	36.1	0	183.34	jgi|Trave1|160837|estExt_Genewise1Plus.C_2_t20463jgi|Trave1|160837|estExt_Genewise1Plus.C_2_t20463;jgi|Trave1|69087|estExt_Genemark1.C_2_t10409jgi|Trave1|69087|estExt_Genemark1.C_2_t10409	jgi|Trave1|160837|estExt_Genewise1Plus.C_2_t20463jgi|Trave1|160837|estExt_Genewise1Plus.C_2_t20463;jgi|Trave1|69087|estExt_Genemark1.C_2_t10409jgi|Trave1|69087|estExt_Genemark1.C_2_t10409	jgi|Trave1|160837|estExt_Genewise1Plus.C_2_t20463	-0.687001	0.00132742	-2.87699	5.40312	4.71612	26	Q1					Q3	56	8.05755
	Hypothetical protein		5.37304	5.10348	5.86851	5.14714	6.01045	5.7728	6.1193	6.13925	31	31.2	0	133.47	jgi|Trave1|72991|estExt_Genemark1.C_8_t10130jgi|Trave1|72991|estExt_Genemark1.C_8_t10130	jgi|Trave1|72991|estExt_Genemark1.C_8_t10130jgi|Trave1|72991|estExt_Genemark1.C_8_t10130	jgi|Trave1|72991|estExt_Genemark1.C_8_t10130	0.637405	0.0814095	-1.08933	5.37304	6.01045	27	Q1					Q4	53	7.6259
3-isopropylmalate dehydrogenase	Oxidoreductase	other	5.3692	5.248	5.54233	5.31728	4.68062	4.69141	4.73328	4.61717	37	57.2	0	158.49	jgi|Trave1|44509|gm1.3393_gjgi|Trave1|44509|gm1.3393_g	jgi|Trave1|44509|gm1.3393_gjgi|Trave1|44509|gm1.3393_g	jgi|Trave1|44509|gm1.3393_g	-0.688582	0.00193148	-2.71411	5.3692	4.68062	28	Q1			Oxidoreductase	114	Q1	36	5.17986
peroxidase activity	Oxidoreductase	ROS generating	5.33736	5.48467	5.23198	5.29542	3.17879	3.18516	3.02064	3.33058	14	28.5	0	68.542	jgi|Trave1|51375|gm1.10259_gjgi|Trave1|51375|gm1.10259_g	jgi|Trave1|51375|gm1.10259_gjgi|Trave1|51375|gm1.10259_g	jgi|Trave1|51375|gm1.10259_g	-2.15857	5.14314e-05	-4.28877	5.33736	3.17879	29	Q1					Q2	24	3.45324
zinc ion binding	Other		5.3283	5.38399	4.96695	5.63395	7.63071	7.79815	7.5899	7.50407	30	22.5	0	241.45	jgi|Trave1|17178|fgenesh1_pg.2_#_57jgi|Trave1|17178|fgenesh1_pg.2_#_57;jgi|Trave1|47672|gm1.6556_gjgi|Trave1|47672|gm1.6556_g;jgi|Trave1|139903|estExt_Genewise1.C_1_t60159jgi|Trave1|139903|estExt_Genewise1.C_1_t60159;jgi|Trave1|115187|e_gw1.2.586.1jgi|Trave1|115187|e_gw1.2.586.1;jgi|Trave1|104903|gw1.1.3860.1jgi|Trave1|104903|gw1.1.3860.1;jgi|Trave1|42868|gm1.1752_gjgi|Trave1|42868|gm1.1752_g	jgi|Trave1|17178|fgenesh1_pg.2_#_57jgi|Trave1|17178|fgenesh1_pg.2_#_57;jgi|Trave1|47672|gm1.6556_gjgi|Trave1|47672|gm1.6556_g;jgi|Trave1|139903|estExt_Genewise1.C_1_t60159jgi|Trave1|139903|estExt_Genewise1.C_1_t60159;jgi|Trave1|115187|e_gw1.2.586.1jgi|Trave1|115187|e_gw1.2.586.1;jgi|Trave1|104903|gw1.1.3860.1jgi|Trave1|104903|gw1.1.3860.1	jgi|Trave1|17178|fgenesh1_pg.2_#_57	2.30241	0.000417341	-3.37951	5.3283	7.63071	30	Q1					Q3	30	4.31655
Cytochrome b5	Oxidoreductase	Stress response	5.30128	5.20245	5.35692	5.34446	5.22976	5.18872	5.28717	5.21339	15	62.4	0	89.875	jgi|Trave1|143158|estExt_Genewise1.C_3_t20229jgi|Trave1|143158|estExt_Genewise1.C_3_t20229	jgi|Trave1|143158|estExt_Genewise1.C_3_t20229jgi|Trave1|143158|estExt_Genewise1.C_3_t20229	jgi|Trave1|143158|estExt_Genewise1.C_3_t20229	-0.071517	0.282932	-0.548318	5.30128	5.22976	31	Q1					Q4	24	3.45324
	Hypothetical protein		5.1743	5.12051	5.23217	5.17022	6.96508	6.93736	7.07484	6.88305	26	72.4	0	132.82	jgi|Trave1|67635|estExt_fgenesh1_pg.C_170004jgi|Trave1|67635|estExt_fgenesh1_pg.C_170004	jgi|Trave1|67635|estExt_fgenesh1_pg.C_170004jgi|Trave1|67635|estExt_fgenesh1_pg.C_170004	jgi|Trave1|67635|estExt_fgenesh1_pg.C_170004	1.79078	1.06958e-05	-4.97078	5.1743	6.96508	32	Q1			Peptidase	76	Q1	26	3.74101
glycerol kinase	Other		5.07035	5.10016	4.90574	5.20514	5.43714	5.46475	5.54539	5.30127	44	53.8	0	244.49	jgi|Trave1|72036|estExt_Genemark1.C_6_t10360jgi|Trave1|72036|estExt_Genemark1.C_6_t10360	jgi|Trave1|72036|estExt_Genemark1.C_6_t10360jgi|Trave1|72036|estExt_Genemark1.C_6_t10360	jgi|Trave1|72036|estExt_Genemark1.C_6_t10360	0.366787	0.0318004	-1.49757	5.07035	5.43714	33	Q1					Q2	24	3.45324
peroxiredoxin activity	Oxidoreductase	Stress response	5.06317	5.06353	5.19347	4.93252	4.00374	4.01396	4.1441	3.85315	14	50.7	0	54.86	jgi|Trave1|135477|e_gw1.13.744.1jgi|Trave1|135477|e_gw1.13.744.1	jgi|Trave1|135477|e_gw1.13.744.1jgi|Trave1|135477|e_gw1.13.744.1	jgi|Trave1|135477|e_gw1.13.744.1	-1.05943	0.000719519	-3.14296	5.06317	4.00374	34	Q1					Q3	11	1.58273
	Other		5.06284	5.0401	4.94345	5.20496	3.66349	3.57275	3.85564	3.56209	12	26.5	0	110.17	jgi|Trave1|36780|fgenesh1_pm.5_#_209jgi|Trave1|36780|fgenesh1_pm.5_#_209	jgi|Trave1|36780|fgenesh1_pm.5_#_209jgi|Trave1|36780|fgenesh1_pm.5_#_209	jgi|Trave1|36780|fgenesh1_pm.5_#_209	-1.39934	0.000337739	-3.47142	5.06284	3.66349	35	Q1					Q4	15	2.15827
Nucleosome assembly protein	Other		5.02559	4.95242	5.21156	4.9128	3.84073	3.74583	3.94785	3.82851	29	43.4	0	81.455	jgi|Trave1|140844|estExt_Genewise1.C_1_t90054jgi|Trave1|140844|estExt_Genewise1.C_1_t90054	jgi|Trave1|140844|estExt_Genewise1.C_1_t90054jgi|Trave1|140844|estExt_Genewise1.C_1_t90054	jgi|Trave1|140844|estExt_Genewise1.C_1_t90054	-1.18486	0.000429051	-3.36749	5.02559	3.84073	36	Q1						695
Manganese superoxide dismutase	Oxidoreductase	Stress response	5.02231	4.71721	5.24707	5.10265	6.14025	6.08117	6.17798	6.1616	25	55.9	0	97.542	jgi|Trave1|175708|estExt_Genewise1Plus.C_150177jgi|Trave1|175708|estExt_Genewise1Plus.C_150177	jgi|Trave1|175708|estExt_Genewise1Plus.C_150177jgi|Trave1|175708|estExt_Genewise1Plus.C_150177	jgi|Trave1|175708|estExt_Genewise1Plus.C_150177	1.11794	0.00225683	-2.6465	5.02231	6.14025	37	Q1
S-methyl-5-thioadenosine phosphorylase activity	Other		4.96499	4.94077	5.01249	4.94171	1.72332	1.74888	1.45848	1.9626	16	50.6	0	87.384	jgi|Trave1|57263|estExt_fgenesh1_pm.C_3_t20360jgi|Trave1|57263|estExt_fgenesh1_pm.C_3_t20360	jgi|Trave1|57263|estExt_fgenesh1_pm.C_3_t20360jgi|Trave1|57263|estExt_fgenesh1_pm.C_3_t20360	jgi|Trave1|57263|estExt_fgenesh1_pm.C_3_t20360	-3.24167	2.5714e-05	-4.58983	4.96499	1.72332	38	Q1
	Hypothetical protein		4.84918	4.99495	4.73408	4.81851	4.12081	4.29954	4.00785	4.05502	28	33.2	0	121.39	jgi|Trave1|160067|estExt_Genewise1Plus.C_1_t80156jgi|Trave1|160067|estExt_Genewise1Plus.C_1_t80156	jgi|Trave1|160067|estExt_Genewise1Plus.C_1_t80156jgi|Trave1|160067|estExt_Genewise1Plus.C_1_t80156	jgi|Trave1|160067|estExt_Genewise1Plus.C_1_t80156	-0.728372	0.00356988	-2.44735	4.84918	4.12081	39	Q1
Endoribonuclease L-PSP	Hydrolase	other	4.73113	4.74553	4.71156	4.73629	5.31813	5.34501	5.4887	5.12069	15	59.1	0	49.545	jgi|Trave1|166451|estExt_Genewise1Plus.C_5_t10275jgi|Trave1|166451|estExt_Genewise1Plus.C_5_t10275	jgi|Trave1|166451|estExt_Genewise1Plus.C_5_t10275jgi|Trave1|166451|estExt_Genewise1Plus.C_5_t10275	jgi|Trave1|166451|estExt_Genewise1Plus.C_5_t10275	0.587005	0.00547943	-2.26126	4.73113	5.31813	40	Q1
3-hydroxyisobutyryl-Coenzyme A hydrolase	Hydrolase	other	4.69818	4.83459	4.55062	4.70934	4.63669	4.65471	4.72893	4.52643	40	66.6	0	173.84	jgi|Trave1|27849|fgenesh1_kg.4_#_129_#_isotig05960jgi|Trave1|27849|fgenesh1_kg.4_#_129_#_isotig05960	jgi|Trave1|27849|fgenesh1_kg.4_#_129_#_isotig05960jgi|Trave1|27849|fgenesh1_kg.4_#_129_#_isotig05960	jgi|Trave1|27849|fgenesh1_kg.4_#_129_#_isotig05960	-0.061492	0.576376	-0.239294	4.69818	4.63669	41	Q1
Aldehyde dehydrogenase	Oxidoreductase	other	4.69062	4.55876	4.72337	4.78974	4.96897	4.89665	5.14879	4.86146	58	50.1	0	266.25	jgi|Trave1|34882|fgenesh1_pm.3_#_172jgi|Trave1|34882|fgenesh1_pm.3_#_172	jgi|Trave1|34882|fgenesh1_pm.3_#_172jgi|Trave1|34882|fgenesh1_pm.3_#_172	jgi|Trave1|34882|fgenesh1_pm.3_#_172	0.278343	0.0704079	-1.15238	4.69062	4.96897	42	Q1
DNA polymerase processivity factor activity	Other		4.68266	4.71486	4.77063	4.5625	1.45747	1.22537	1.53198	1.61506	18	35.8	0	82.578	jgi|Trave1|175325|estExt_Genewise1Plus.C_14_t10163jgi|Trave1|175325|estExt_Genewise1Plus.C_14_t10163;jgi|Trave1|77681|gw1.14.42.1jgi|Trave1|77681|gw1.14.42.1	jgi|Trave1|175325|estExt_Genewise1Plus.C_14_t10163jgi|Trave1|175325|estExt_Genewise1Plus.C_14_t10163;jgi|Trave1|77681|gw1.14.42.1jgi|Trave1|77681|gw1.14.42.1	jgi|Trave1|175325|estExt_Genewise1Plus.C_14_t10163	-3.22519	1.75888e-05	-4.75476	4.68266	1.45747	43	Q1
Peptidase family M28	Peptidase		4.67073	4.62021	4.83389	4.55809	4.13301	4.27118	4.08886	4.039	23	42.7	0	205.54	jgi|Trave1|27233|fgenesh1_kg.3_#_382_#_isotig06637jgi|Trave1|27233|fgenesh1_kg.3_#_382_#_isotig06637	jgi|Trave1|27233|fgenesh1_kg.3_#_382_#_isotig06637jgi|Trave1|27233|fgenesh1_kg.3_#_382_#_isotig06637	jgi|Trave1|27233|fgenesh1_kg.3_#_382_#_isotig06637	-0.537718	0.00794268	-2.10003	4.67073	4.13301	44	Q1
Hsp70	Other		4.61241	4.59649	4.76261	4.47814	4.5501	4.4688	4.59564	4.58587	32	31.8	0	166.49	jgi|Trave1|173663|estExt_Genewise1Plus.C_11_t30031jgi|Trave1|173663|estExt_Genewise1Plus.C_11_t30031	jgi|Trave1|173663|estExt_Genewise1Plus.C_11_t30031jgi|Trave1|173663|estExt_Genewise1Plus.C_11_t30031	jgi|Trave1|173663|estExt_Genewise1Plus.C_11_t30031	-0.0623096	0.535463	-0.27127	4.61241	4.5501	45	Q1
beta-1,6-N-acetylglucosaminyltransferase	GH	GH3	4.59698	4.53374	4.66376	4.59343	5.38424	5.25934	5.44385	5.44951	12	25.8	0	157	jgi|Trave1|170938|estExt_Genewise1Plus.C_8_t30423jgi|Trave1|170938|estExt_Genewise1Plus.C_8_t30423	jgi|Trave1|170938|estExt_Genewise1Plus.C_8_t30423jgi|Trave1|170938|estExt_Genewise1Plus.C_8_t30423	jgi|Trave1|170938|estExt_Genewise1Plus.C_8_t30423	0.787258	0.000417023	-3.37984	4.59698	5.38424	46	Q1
phosphoenolpyruvate carboxykinase	Other		4.53065	4.41408	4.72558	4.4523	4.09577	4.05376	4.4115	3.82207	42	45.2	0	164.69	jgi|Trave1|69281|estExt_Genemark1.C_2_t20214jgi|Trave1|69281|estExt_Genemark1.C_2_t20214	jgi|Trave1|69281|estExt_Genemark1.C_2_t20214jgi|Trave1|69281|estExt_Genemark1.C_2_t20214	jgi|Trave1|69281|estExt_Genemark1.C_2_t20214	-0.434875	0.092483	-1.03394	4.53065	4.09577	47	Q1
Dihydrolipoamide dehydrogenase	Oxidoreductase	other	4.47219	4.29395	4.67559	4.44703	5.19929	5.20026	5.32553	5.07208	37	52.8	0	231.38	jgi|Trave1|127790|e_gw1.8.1782.1jgi|Trave1|127790|e_gw1.8.1782.1	jgi|Trave1|127790|e_gw1.8.1782.1jgi|Trave1|127790|e_gw1.8.1782.1	jgi|Trave1|127790|e_gw1.8.1782.1	0.727098	0.00542343	-2.26573	4.47219	5.19929	48	Q1
prolyl aminopeptidase	Peptidase		4.45932	4.61901	4.34543	4.41352	3.35565	3.32582	3.42483	3.31631	20	58.8	0	89.147	jgi|Trave1|59093|estExt_fgenesh1_pm.C_7_t10170jgi|Trave1|59093|estExt_fgenesh1_pm.C_7_t10170	jgi|Trave1|59093|estExt_fgenesh1_pm.C_7_t10170jgi|Trave1|59093|estExt_fgenesh1_pm.C_7_t10170	jgi|Trave1|59093|estExt_fgenesh1_pm.C_7_t10170	-1.10367	0.000245769	-3.60947	4.45932	3.35565	49	Q1
Hexokinase	Other		4.41972	4.39339	4.6123	4.25347	3.71792	3.54427	3.97801	3.63148	34	48.1	0	183.58	jgi|Trave1|116044|e_gw1.3.3312.1jgi|Trave1|116044|e_gw1.3.3312.1	jgi|Trave1|116044|e_gw1.3.3312.1jgi|Trave1|116044|e_gw1.3.3312.1	jgi|Trave1|116044|e_gw1.3.3312.1	-0.701802	0.014135	-1.8497	4.41972	3.71792	50	Q1
peptidyl-prolyl cis-trans isomerase activity	Other		4.3814	4.2442	4.27741	4.62259	-2.66063	-2.91393	-2.81101	-2.25697	1	3.7	0	5.4547	jgi|Trave1|66902|estExt_fgenesh1_pg.C_120058jgi|Trave1|66902|estExt_fgenesh1_pg.C_120058	jgi|Trave1|66902|estExt_fgenesh1_pg.C_120058jgi|Trave1|66902|estExt_fgenesh1_pg.C_120058	jgi|Trave1|66902|estExt_fgenesh1_pg.C_120058	-7.04203	7.66288e-06	-5.11561	4.3814	-2.66063	51	Q1
thioredoxin-disulfide reductase	Oxidoreductase	Stress response	4.3529	4.16506	4.47213	4.42151	2.80477	2.58612	3.10565	2.72253	11	78.3	0	21.871	jgi|Trave1|32746|fgenesh1_pm.1_#_90jgi|Trave1|32746|fgenesh1_pm.1_#_90	jgi|Trave1|32746|fgenesh1_pm.1_#_90jgi|Trave1|32746|fgenesh1_pm.1_#_90	jgi|Trave1|32746|fgenesh1_pm.1_#_90	-1.54814	0.0010533	-2.97745	4.3529	2.80477	52	Q1
Transcription factor containing NAC	Other		4.30003	4.01666	4.53846	4.34499	2.41809	2.62692	2.37136	2.25598	29	33	0	124.84	jgi|Trave1|40829|fgenesh1_pm.16_#_8jgi|Trave1|40829|fgenesh1_pm.16_#_8;jgi|Trave1|71007|estExt_Genemark1.C_4_t20206jgi|Trave1|71007|estExt_Genemark1.C_4_t20206	jgi|Trave1|40829|fgenesh1_pm.16_#_8jgi|Trave1|40829|fgenesh1_pm.16_#_8	jgi|Trave1|40829|fgenesh1_pm.16_#_8	-1.88195	0.000555558	-3.25527	4.30003	2.41809	53	Q1
Aldo/keto reductase	Oxidoreductase	other	4.22795	4.02165	4.45549	4.20672	2.68395	2.55677	2.76979	2.72528	24	48	0	94.325	jgi|Trave1|33990|fgenesh1_pm.2_#_76jgi|Trave1|33990|fgenesh1_pm.2_#_76;jgi|Trave1|40560|fgenesh1_pm.13_#_288jgi|Trave1|40560|fgenesh1_pm.13_#_288	jgi|Trave1|33990|fgenesh1_pm.2_#_76jgi|Trave1|33990|fgenesh1_pm.2_#_76	jgi|Trave1|33990|fgenesh1_pm.2_#_76	-1.54401	0.000399894	-3.39805	4.22795	2.68395	54	Q1
Glutathione S-transferase	Glutathione S tranferase		4.16317	4.13051	4.12316	4.23583	2.47218	2.47041	2.52753	2.41862	14	27.7	0	76.843	jgi|Trave1|75639|estExt_Genemark1.C_170026jgi|Trave1|75639|estExt_Genemark1.C_170026;jgi|Trave1|54345|gm1.13229_gjgi|Trave1|54345|gm1.13229_g	jgi|Trave1|75639|estExt_Genemark1.C_170026jgi|Trave1|75639|estExt_Genemark1.C_170026	jgi|Trave1|75639|estExt_Genemark1.C_170026	-1.69098	3.90757e-06	-5.40809	4.16317	2.47218	55	Q1
serine-type endopeptidase activity	Peptidase		4.15625	4.21293	4.37802	3.87779	1.5732	2.15424	1.76743	0.797924	7	9.8	0	29.602	jgi|Trave1|69742|estExt_Genemark1.C_3_t10234jgi|Trave1|69742|estExt_Genemark1.C_3_t10234	jgi|Trave1|69742|estExt_Genemark1.C_3_t10234jgi|Trave1|69742|estExt_Genemark1.C_3_t10234	jgi|Trave1|69742|estExt_Genemark1.C_3_t10234	-2.58305	0.00384608	-2.41498	4.15625	1.5732	56	Q1
	Hypothetical protein		4.13597	4.06907	3.95719	4.38164	3.79692	3.79455	3.85959	3.73661	29	51.8	0	96.569	jgi|Trave1|67321|estExt_fgenesh1_pg.C_130333jgi|Trave1|67321|estExt_fgenesh1_pg.C_130333	jgi|Trave1|67321|estExt_fgenesh1_pg.C_130333jgi|Trave1|67321|estExt_fgenesh1_pg.C_130333	jgi|Trave1|67321|estExt_fgenesh1_pg.C_130333	-0.339049	0.0619262	-1.20813	4.13597	3.79692	57	Q1
Glyoxalase	Other		4.11576	4.1742	3.93295	4.24012	3.72807	3.75618	3.72644	3.70158	16	81.3	0	53.338	jgi|Trave1|114667|e_gw1.2.1097.1jgi|Trave1|114667|e_gw1.2.1097.1	jgi|Trave1|114667|e_gw1.2.1097.1jgi|Trave1|114667|e_gw1.2.1097.1	jgi|Trave1|114667|e_gw1.2.1097.1	-0.387692	0.0149211	-1.8262	4.11576	3.72807	58	Q1
oxidoreductase activity	Oxidoreductase	Other	4.10028	3.88399	4.27892	4.13792	2.00937	2.06917	1.72496	2.23399	10	32.2	0	45.873	jgi|Trave1|49285|gm1.8169_gjgi|Trave1|49285|gm1.8169_g;jgi|Trave1|48237|gm1.7121_gjgi|Trave1|48237|gm1.7121_g;jgi|Trave1|167686|estExt_Genewise1Plus.C_6_t10297jgi|Trave1|167686|estExt_Genewise1Plus.C_6_t10297;jgi|Trave1|56109|estExt_fgenesh1_pm.C_2_t10238jgi|Trave1|56109|estExt_fgenesh1_pm.C_2_t10238	jgi|Trave1|49285|gm1.8169_gjgi|Trave1|49285|gm1.8169_g	jgi|Trave1|49285|gm1.8169_g	-2.0909	0.00038207	-3.41786	4.10028	2.00937	59	Q1
Zinc-binding oxidoreductase	Oxidoreductase	other	4.08765	3.86298	4.19552	4.20444	5.505	5.53411	5.6654	5.31549	25	62.6	0	136.39	jgi|Trave1|37734|fgenesh1_pm.7_#_37jgi|Trave1|37734|fgenesh1_pm.7_#_37;jgi|Trave1|72393|estExt_Genemark1.C_7_t10112jgi|Trave1|72393|estExt_Genemark1.C_7_t10112;jgi|Trave1|48232|gm1.7116_gjgi|Trave1|48232|gm1.7116_g	jgi|Trave1|37734|fgenesh1_pm.7_#_37jgi|Trave1|37734|fgenesh1_pm.7_#_37	jgi|Trave1|37734|fgenesh1_pm.7_#_37	1.41735	0.00073236	-3.13528	4.08765	5.505	60	Q1
	Other		4.0324	3.95054	4.10827	4.0384	-5.73935	-4.96458	-6.13692	-6.11656	3	23.7	0	39.284	jgi|Trave1|25580|fgenesh1_kg.1_#_401_#_isotig10128jgi|Trave1|25580|fgenesh1_kg.1_#_401_#_isotig10128	jgi|Trave1|25580|fgenesh1_kg.1_#_401_#_isotig10128jgi|Trave1|25580|fgenesh1_kg.1_#_401_#_isotig10128	jgi|Trave1|25580|fgenesh1_kg.1_#_401_#_isotig10128	-9.77176	1.50799e-05	-4.8216	4.0324	-5.73935	61	Q1
Deuterolysin metalloprotease	Peptidase		3.97935	3.76176	4.09825	4.07802	3.78103	3.33857	4.15152	3.853	9	31.1	0	35.351	jgi|Trave1|158002|estExt_Genewise1Plus.C_1_t20352jgi|Trave1|158002|estExt_Genewise1Plus.C_1_t20352	jgi|Trave1|158002|estExt_Genewise1Plus.C_1_t20352jgi|Trave1|158002|estExt_Genewise1Plus.C_1_t20352	jgi|Trave1|158002|estExt_Genewise1Plus.C_1_t20352	-0.198316	0.490028	-0.309779	3.97935	3.78103	62	Q1
Thiamine pyrophosphate-requiring enzyme	Other		3.97621	3.8889	4.13179	3.90795	2.01358	1.97302	1.98948	2.07824	21	29.1	0	136.02	jgi|Trave1|67419|estExt_fgenesh1_pg.C_140106jgi|Trave1|67419|estExt_fgenesh1_pg.C_140106	jgi|Trave1|67419|estExt_fgenesh1_pg.C_140106jgi|Trave1|67419|estExt_fgenesh1_pg.C_140106	jgi|Trave1|67419|estExt_fgenesh1_pg.C_140106	-1.96263	2.0416e-05	-4.69003	3.97621	2.01358	63	Q1
1, 2-alpha-mannosidase	GH	GH47	3.96374	3.88325	4.11745	3.89052	5.93228	5.82886	6.05508	5.91291	20	22.6	0	76.671	jgi|Trave1|131501|e_gw1.10.272.1jgi|Trave1|131501|e_gw1.10.272.1	jgi|Trave1|131501|e_gw1.10.272.1jgi|Trave1|131501|e_gw1.10.272.1	jgi|Trave1|131501|e_gw1.10.272.1	1.96854	4.1407e-05	-4.38293	3.96374	5.93228	64	Q1
phosphopantetheine binding	Other		3.93545	3.90498	4.17588	3.7255	0.621331	0.451759	0.566166	0.846067	5	9.8	0	41.91	jgi|Trave1|31293|fgenesh1_kg.11_#_166_#_isotig05502jgi|Trave1|31293|fgenesh1_kg.11_#_166_#_isotig05502	jgi|Trave1|31293|fgenesh1_kg.11_#_166_#_isotig05502jgi|Trave1|31293|fgenesh1_kg.11_#_166_#_isotig05502	jgi|Trave1|31293|fgenesh1_kg.11_#_166_#_isotig05502	-3.31412	4.64708e-05	-4.33282	3.93545	0.621331	65	Q1
Actin depolymerizing factor	Other		3.87624	3.48496	4.27753	3.86622	2.96453	2.74857	3.0872	3.05782	19	75.5	0	37.422	jgi|Trave1|28597|fgenesh1_kg.5_#_183_#_isotig03482jgi|Trave1|28597|fgenesh1_kg.5_#_183_#_isotig03482	jgi|Trave1|28597|fgenesh1_kg.5_#_183_#_isotig03482jgi|Trave1|28597|fgenesh1_kg.5_#_183_#_isotig03482	jgi|Trave1|28597|fgenesh1_kg.5_#_183_#_isotig03482	-0.911705	0.0227404	-1.6432	3.87624	2.96453	66	Q1
oxidoreductase activity, acting on the aldehyde or oxo group of donors, NAD or NADP as acceptor	Oxidoreductase	other	3.83672	3.5843	4.00766	3.91821	1.11335	1.27732	1.40968	0.653051	19	32.4	0	61.986	jgi|Trave1|75105|estExt_Genemark1.C_13_t10340jgi|Trave1|75105|estExt_Genemark1.C_13_t10340	jgi|Trave1|75105|estExt_Genemark1.C_13_t10340jgi|Trave1|75105|estExt_Genemark1.C_13_t10340	jgi|Trave1|75105|estExt_Genemark1.C_13_t10340	-2.72337	0.000516786	-3.28669	3.83672	1.11335	67	Q1
dienelactone hydrolase	Hydrolase	other	3.76565	3.59132	4.05781	3.64781	5.01705	4.96816	5.24033	4.84266	12	61	0	64.634	jgi|Trave1|28810|fgenesh1_kg.5_#_396_#_isotig08752jgi|Trave1|28810|fgenesh1_kg.5_#_396_#_isotig08752	jgi|Trave1|28810|fgenesh1_kg.5_#_396_#_isotig08752jgi|Trave1|28810|fgenesh1_kg.5_#_396_#_isotig08752	jgi|Trave1|28810|fgenesh1_kg.5_#_396_#_isotig08752	1.2514	0.00265082	-2.57662	3.76565	5.01705	68	Q1
single-stranded DNA binding	Other		3.74373	3.72025	3.78398	3.72695	0.806931	0.769987	0.672585	0.97822	7	39.4	0	22.37	jgi|Trave1|35227|fgenesh1_pm.3_#_517jgi|Trave1|35227|fgenesh1_pm.3_#_517	jgi|Trave1|35227|fgenesh1_pm.3_#_517jgi|Trave1|35227|fgenesh1_pm.3_#_517	jgi|Trave1|35227|fgenesh1_pm.3_#_517	-2.93679	5.83644e-06	-5.23385	3.74373	0.806931	69	Q1
serine-type endopeptidase activity	Peptidase		3.72555	3.46363	3.81933	3.89369	-0.142915	-0.0237904	-0.213757	-0.191198	15	20.6	0	50.153	jgi|Trave1|153966|estExt_Genewise1.C_11_t10318jgi|Trave1|153966|estExt_Genewise1.C_11_t10318	jgi|Trave1|153966|estExt_Genewise1.C_11_t10318jgi|Trave1|153966|estExt_Genewise1.C_11_t10318	jgi|Trave1|153966|estExt_Genewise1.C_11_t10318	-3.86846	1.19302e-05	-4.92335	3.72555	-0.142915	70	Q1
Histidine phosphatase	Hydrolase	other	3.71247	3.73648	3.74989	3.65104	3.26391	3.28489	3.09081	3.41604	20	42.9	0	119.74	jgi|Trave1|173225|estExt_Genewise1Plus.C_11_t10166jgi|Trave1|173225|estExt_Genewise1Plus.C_11_t10166	jgi|Trave1|173225|estExt_Genewise1Plus.C_11_t10166jgi|Trave1|173225|estExt_Genewise1Plus.C_11_t10166	jgi|Trave1|173225|estExt_Genewise1Plus.C_11_t10166	-0.448557	0.0107235	-1.96967	3.71247	3.26391	71	Q1
DNA replication	Other		3.64455	3.58282	3.78251	3.56832	-1.72172	-1.74749	-1.83782	-1.57984	17	21	0	71.796	jgi|Trave1|27847|fgenesh1_kg.4_#_127_#_isotig05751jgi|Trave1|27847|fgenesh1_kg.4_#_127_#_isotig05751	jgi|Trave1|27847|fgenesh1_kg.4_#_127_#_isotig05751jgi|Trave1|27847|fgenesh1_kg.4_#_127_#_isotig05751	jgi|Trave1|27847|fgenesh1_kg.4_#_127_#_isotig05751	-5.36627	7.93928e-07	-6.10022	3.64455	-1.72172	72	Q1
subtilase activity	Peptidase		3.60816	3.89412	3.71039	3.21999	5.14483	5.0529	5.21166	5.16994	9	20.1	0	181.3	jgi|Trave1|113847|e_gw1.2.1539.1jgi|Trave1|113847|e_gw1.2.1539.1	jgi|Trave1|113847|e_gw1.2.1539.1jgi|Trave1|113847|e_gw1.2.1539.1	jgi|Trave1|113847|e_gw1.2.1539.1	1.53667	0.00174932	-2.75713	3.60816	5.14483	73	Q1
	Hypothetical protein		3.60174	3.50084	3.64896	3.65543	4.07816	3.99554	4.15258	4.08635	23	32.8	0	117.11	jgi|Trave1|169226|estExt_Genewise1Plus.C_7_t20172jgi|Trave1|169226|estExt_Genewise1Plus.C_7_t20172	jgi|Trave1|169226|estExt_Genewise1Plus.C_7_t20172jgi|Trave1|169226|estExt_Genewise1Plus.C_7_t20172	jgi|Trave1|169226|estExt_Genewise1Plus.C_7_t20172	0.476413	0.00218218	-2.66111	3.60174	4.07816	74	Q1
spliceosomal snRNP assembly	Other		3.55969	3.5291	3.80676	3.34321	-4.87449	-4.5727	-5.57591	-4.47485	6	34.4	0	99.977	jgi|Trave1|153771|estExt_Genewise1.C_10_t30447jgi|Trave1|153771|estExt_Genewise1.C_10_t30447	jgi|Trave1|153771|estExt_Genewise1.C_10_t30447jgi|Trave1|153771|estExt_Genewise1.C_10_t30447	jgi|Trave1|153771|estExt_Genewise1.C_10_t30447	-8.43418	2.35734e-05	-4.62758	3.55969	-4.87449	75	Q1
extracellular space	Peptidase		3.52305	3.83701	3.65666	3.07549	6.64616	6.57891	6.87719	6.48238	28	32.1	0	177.58	jgi|Trave1|176097|estExt_Genewise1Plus.C_170004jgi|Trave1|176097|estExt_Genewise1Plus.C_170004	jgi|Trave1|176097|estExt_Genewise1Plus.C_170004jgi|Trave1|176097|estExt_Genewise1Plus.C_170004	jgi|Trave1|176097|estExt_Genewise1Plus.C_170004	3.12311	0.000269877	-3.56883	3.52305	6.64616	76	Q1
cyanase	Other		3.51141	3.65391	3.4827	3.39763	4.78494	4.88579	4.93713	4.53189	17	76.1	0	49.006	jgi|Trave1|38130|fgenesh1_pm.7_#_433jgi|Trave1|38130|fgenesh1_pm.7_#_433	jgi|Trave1|38130|fgenesh1_pm.7_#_433jgi|Trave1|38130|fgenesh1_pm.7_#_433	jgi|Trave1|38130|fgenesh1_pm.7_#_433	1.27352	0.00100271	-2.99883	3.51141	4.78494	77	Q1
20S proteasome	Peptidase		3.48215	3.2619	3.68915	3.49539	2.48466	2.51215	2.19372	2.74811	22	44.5	0	70.787	jgi|Trave1|144814|estExt_Genewise1.C_3_t70016jgi|Trave1|144814|estExt_Genewise1.C_3_t70016	jgi|Trave1|144814|estExt_Genewise1.C_3_t70016jgi|Trave1|144814|estExt_Genewise1.C_3_t70016	jgi|Trave1|144814|estExt_Genewise1.C_3_t70016	-0.997491	0.0079133	-2.10164	3.48215	2.48466	78	Q1
pyridoxal phosphate binding	Other		3.47536	3.36833	3.69044	3.36732	0.512261	0.425833	0.451847	0.659103	14	30.6	0	75.9	jgi|Trave1|48654|gm1.7538_gjgi|Trave1|48654|gm1.7538_g	jgi|Trave1|48654|gm1.7538_gjgi|Trave1|48654|gm1.7538_g	jgi|Trave1|48654|gm1.7538_g	-2.9631	2.22354e-05	-4.65295	3.47536	0.512261	79	Q1
acyl-CoA dehydrogenase activity	Oxidoreductase	other	3.45981	3.45765	3.33838	3.58339	-1.1575	-1.42046	-1.35973	-0.692307	5	6.8	0	16.885	jgi|Trave1|72464|estExt_Genemark1.C_7_t10212jgi|Trave1|72464|estExt_Genemark1.C_7_t10212	jgi|Trave1|72464|estExt_Genemark1.C_7_t10212jgi|Trave1|72464|estExt_Genemark1.C_7_t10212	jgi|Trave1|72464|estExt_Genemark1.C_7_t10212	-4.6173	4.57415e-05	-4.33969	3.45981	-1.1575	80	Q1
Rho GDP-dissociation inhibitor	Other		3.45128	3.48563	3.17401	3.6942	4.34933	4.45034	4.42349	4.17415	18	44.1	0	59.862	jgi|Trave1|162184|estExt_Genewise1Plus.C_3_t10182jgi|Trave1|162184|estExt_Genewise1Plus.C_3_t10182	jgi|Trave1|162184|estExt_Genewise1Plus.C_3_t10182jgi|Trave1|162184|estExt_Genewise1Plus.C_3_t10182	jgi|Trave1|162184|estExt_Genewise1Plus.C_3_t10182	0.898044	0.00681123	-2.16677	3.45128	4.34933	81	Q1
carboxylesterase	Hydrolase	esterase/lipase	3.44055	3.50553	3.17869	3.63743	3.70813	3.89951	3.47798	3.74692	15	21.4	0	87.209	jgi|Trave1|68896|estExt_Genemark1.C_2_t10061jgi|Trave1|68896|estExt_Genemark1.C_2_t10061;jgi|Trave1|113190|e_gw1.2.1241.1jgi|Trave1|113190|e_gw1.2.1241.1;jgi|Trave1|114756|e_gw1.2.2516.1jgi|Trave1|114756|e_gw1.2.2516.1	jgi|Trave1|68896|estExt_Genemark1.C_2_t10061jgi|Trave1|68896|estExt_Genemark1.C_2_t10061	jgi|Trave1|68896|estExt_Genemark1.C_2_t10061	0.267585	0.219106	-0.659345	3.44055	3.70813	82	Q1
serine carboxypeptidase	Peptidase		3.37155	3.51227	3.34648	3.25591	2.64346	2.46109	2.66976	2.79953	6	8.9	0	15.935	jgi|Trave1|60064|estExt_fgenesh1_pm.C_9_t10360jgi|Trave1|60064|estExt_fgenesh1_pm.C_9_t10360	jgi|Trave1|60064|estExt_fgenesh1_pm.C_9_t10360jgi|Trave1|60064|estExt_fgenesh1_pm.C_9_t10360	jgi|Trave1|60064|estExt_fgenesh1_pm.C_9_t10360	-0.728094	0.00419009	-2.37778	3.37155	2.64346	83	Q1
Alanine-glyoxylate aminotransferase	Other		3.3555	3.1254	3.45081	3.49029	4.68687	4.67527	4.94426	4.44107	23	38.9	0	99.586	jgi|Trave1|29244|fgenesh1_kg.6_#_384_#_isotig02944jgi|Trave1|29244|fgenesh1_kg.6_#_384_#_isotig02944	jgi|Trave1|29244|fgenesh1_kg.6_#_384_#_isotig02944jgi|Trave1|29244|fgenesh1_kg.6_#_384_#_isotig02944	jgi|Trave1|29244|fgenesh1_kg.6_#_384_#_isotig02944	1.33137	0.00200568	-2.69774	3.3555	4.68687	84	Q1
Proteasome subunit	Peptidase		3.34791	3.13638	3.41752	3.48983	2.23143	2.14547	2.39129	2.15752	20	52.2	0	90.916	jgi|Trave1|162206|estExt_Genewise1Plus.C_3_t10207jgi|Trave1|162206|estExt_Genewise1Plus.C_3_t10207	jgi|Trave1|162206|estExt_Genewise1Plus.C_3_t10207jgi|Trave1|162206|estExt_Genewise1Plus.C_3_t10207	jgi|Trave1|162206|estExt_Genewise1Plus.C_3_t10207	-1.11648	0.00114201	-2.94233	3.34791	2.23143	85	Q1
	Oxidoreductase	other	3.34372	3.16516	3.54926	3.31676	-4.86539	-5.12023	-5.6083	-3.86764	2	3	0	26.474	jgi|Trave1|68523|estExt_Genemark1.C_1_t30098jgi|Trave1|68523|estExt_Genemark1.C_1_t30098	jgi|Trave1|68523|estExt_Genemark1.C_1_t30098jgi|Trave1|68523|estExt_Genemark1.C_1_t30098	jgi|Trave1|68523|estExt_Genemark1.C_1_t30098	-8.20911	0.000101631	-3.99298	3.34372	-4.86539	86	Q1
Microtubule-binding protein	Other		3.32602	3.13321	3.54333	3.30153	3.71417	3.88964	3.37941	3.87348	19	42.9	0	58.283	jgi|Trave1|35395|fgenesh1_pm.3_#_685jgi|Trave1|35395|fgenesh1_pm.3_#_685	jgi|Trave1|35395|fgenesh1_pm.3_#_685jgi|Trave1|35395|fgenesh1_pm.3_#_685	jgi|Trave1|35395|fgenesh1_pm.3_#_685	0.388155	0.131842	-0.879948	3.32602	3.71417	87	Q1
6,7-dimethyl-8-ribityllumazine synthase	Other		3.2896	3.06841	3.57119	3.22921	-1.23568	-3.87011	0.533539	-0.370464	11	52.9	0	106.06	jgi|Trave1|145512|estExt_Genewise1.C_4_t20273jgi|Trave1|145512|estExt_Genewise1.C_4_t20273	jgi|Trave1|145512|estExt_Genewise1.C_4_t20273jgi|Trave1|145512|estExt_Genewise1.C_4_t20273	jgi|Trave1|145512|estExt_Genewise1.C_4_t20273	-4.52528	0.0285784	-1.54396	3.2896	-1.23568	88	Q1
glutathione transferase	Glutathione S tranferase		3.27595	3.01421	3.45177	3.36189	3.08939	2.99449	3.28167	2.992	19	43.1	0	37.871	jgi|Trave1|60698|estExt_fgenesh1_pm.C_110265jgi|Trave1|60698|estExt_fgenesh1_pm.C_110265	jgi|Trave1|60698|estExt_fgenesh1_pm.C_110265jgi|Trave1|60698|estExt_fgenesh1_pm.C_110265	jgi|Trave1|60698|estExt_fgenesh1_pm.C_110265	-0.186569	0.319965	-0.494897	3.27595	3.08939	89	Q1
protein disulfide isomerase activity	Other		3.2744	3.18755	3.21968	3.41597	-0.305392	-0.950487	-0.116154	0.150465	9	21.9	0	39.799	jgi|Trave1|144227|estExt_Genewise1.C_3_t50122jgi|Trave1|144227|estExt_Genewise1.C_3_t50122	jgi|Trave1|144227|estExt_Genewise1.C_3_t50122jgi|Trave1|144227|estExt_Genewise1.C_3_t50122	jgi|Trave1|144227|estExt_Genewise1.C_3_t50122	-3.57979	0.000456028	-3.34101	3.2744	-0.305392	90	Q1
	Other		3.25046	3.36375	3.1751	3.21253	-0.258482	-0.729343	0.617186	-0.663288	12	24.6	0	36.048	jgi|Trave1|158425|estExt_Genewise1Plus.C_1_t30405jgi|Trave1|158425|estExt_Genewise1Plus.C_1_t30405	jgi|Trave1|158425|estExt_Genewise1Plus.C_1_t30405jgi|Trave1|158425|estExt_Genewise1Plus.C_1_t30405	jgi|Trave1|158425|estExt_Genewise1Plus.C_1_t30405	-3.50894	0.00136344	-2.86536	3.25046	-0.258482	91	Q1
Glutathione S-transferase	Glutathione S tranferase		3.22417	3.09935	3.55271	3.02044	3.25642	3.34624	3.42657	2.99645	20	61.4	0	59.938	jgi|Trave1|62807|estExt_fgenesh1_pg.C_2_t10480jgi|Trave1|62807|estExt_fgenesh1_pg.C_2_t10480;jgi|Trave1|46821|gm1.5705_gjgi|Trave1|46821|gm1.5705_g;jgi|Trave1|28656|fgenesh1_kg.5_#_242_#_isotig08855jgi|Trave1|28656|fgenesh1_kg.5_#_242_#_isotig08855;jgi|Trave1|129631|e_gw1.9.1363.1jgi|Trave1|129631|e_gw1.9.1363.1	jgi|Trave1|62807|estExt_fgenesh1_pg.C_2_t10480jgi|Trave1|62807|estExt_fgenesh1_pg.C_2_t10480	jgi|Trave1|62807|estExt_fgenesh1_pg.C_2_t10480	0.0322542	0.886432	-0.0523548	3.22417	3.25642	92	Q1
GDSL-like Lipase	Hydrolase	esterase/lipase	3.22127	3.02554	3.21941	3.41886	3.28185	3.35779	3.19167	3.29609	23	59.2	0	73.498	jgi|Trave1|165799|estExt_Genewise1Plus.C_4_t40447jgi|Trave1|165799|estExt_Genewise1Plus.C_4_t40447;jgi|Trave1|172822|estExt_Genewise1Plus.C_10_t20469jgi|Trave1|172822|estExt_Genewise1Plus.C_10_t20469	jgi|Trave1|165799|estExt_Genewise1Plus.C_4_t40447jgi|Trave1|165799|estExt_Genewise1Plus.C_4_t40447	jgi|Trave1|165799|estExt_Genewise1Plus.C_4_t40447	0.0605764	0.649377	-0.187503	3.22127	3.28185	93	Q1
agmatinase	Hydrolase	other	3.21975	3.48752	3.13315	3.03858	2.58906	2.80228	2.58486	2.38003	18	35.7	0	60.421	jgi|Trave1|157325|estExt_Genewise1.C_180040jgi|Trave1|157325|estExt_Genewise1.C_180040	jgi|Trave1|157325|estExt_Genewise1.C_180040jgi|Trave1|157325|estExt_Genewise1.C_180040	jgi|Trave1|157325|estExt_Genewise1.C_180040	-0.630694	0.0261934	-1.58181	3.21975	2.58906	94	Q1
phagophore assembly site	Other		3.21279	3.15439	3.33863	3.14535	-1.71862	-1.82059	-1.49799	-1.83727	8	8	0	93.995	jgi|Trave1|24665|fgenesh1_pg.15_#_4jgi|Trave1|24665|fgenesh1_pg.15_#_4	jgi|Trave1|24665|fgenesh1_pg.15_#_4jgi|Trave1|24665|fgenesh1_pg.15_#_4	jgi|Trave1|24665|fgenesh1_pg.15_#_4	-4.93141	2.63695e-06	-5.5789	3.21279	-1.71862	95	Q1
Microtubule-binding protein	Other		3.16652	2.85216	3.25889	3.38851	3.93637	3.81178	4.00345	3.99387	17	31.6	0	57.966	jgi|Trave1|175445|estExt_Genewise1Plus.C_14_t10356jgi|Trave1|175445|estExt_Genewise1Plus.C_14_t10356	jgi|Trave1|175445|estExt_Genewise1Plus.C_14_t10356jgi|Trave1|175445|estExt_Genewise1Plus.C_14_t10356	jgi|Trave1|175445|estExt_Genewise1Plus.C_14_t10356	0.769846	0.0112889	-1.94735	3.16652	3.93637	96	Q1
mannosidase	GH	GH92	3.15114	3.16882	3.44604	2.83858	4.35625	4.26233	4.4821	4.32433	16	21.2	0	94.055	jgi|Trave1|43566|gm1.2450_gjgi|Trave1|43566|gm1.2450_g	jgi|Trave1|43566|gm1.2450_gjgi|Trave1|43566|gm1.2450_g	jgi|Trave1|43566|gm1.2450_g	1.20511	0.00300563	-2.52206	3.15114	4.35625	97	Q1
	Hypothetical protein		3.11648	3.05223	3.26878	3.02841	4.8305	5.17465	4.37739	4.93946	15	35.6	0	60.166	jgi|Trave1|48950|gm1.7834_gjgi|Trave1|48950|gm1.7834_g	jgi|Trave1|48950|gm1.7834_gjgi|Trave1|48950|gm1.7834_g	jgi|Trave1|48950|gm1.7834_g	1.71403	0.00231884	-2.63473	3.11648	4.8305	98	Q1
Coproporphyrinogen III oxidase	Oxidoreductase	other	3.00117	2.85344	3.11932	3.03076	3.58727	3.50343	3.66111	3.59726	18	35.3	0	79.812	jgi|Trave1|156126|estExt_Genewise1.C_140296jgi|Trave1|156126|estExt_Genewise1.C_140296	jgi|Trave1|156126|estExt_Genewise1.C_140296jgi|Trave1|156126|estExt_Genewise1.C_140296	jgi|Trave1|156126|estExt_Genewise1.C_140296	0.586093	0.00294056	-2.53157	3.00117	3.58727	99	Q1
nucleic acid binding	Other		2.95486	2.77772	3.00162	3.08525	3.36292	2.83049	3.57647	3.68181	11	30.3	0	54.303	jgi|Trave1|115488|e_gw1.3.2898.1jgi|Trave1|115488|e_gw1.3.2898.1	jgi|Trave1|115488|e_gw1.3.2898.1jgi|Trave1|115488|e_gw1.3.2898.1	jgi|Trave1|115488|e_gw1.3.2898.1	0.408062	0.223102	-0.651497	2.95486	3.36292	100	Q1
dipeptidyl-peptidase III	Peptidase		2.92537	2.81284	3.26668	2.69659	4.18086	4.09376	4.31283	4.13599	32	39.5	0	90.684	jgi|Trave1|56726|estExt_fgenesh1_pm.C_3_t10209jgi|Trave1|56726|estExt_fgenesh1_pm.C_3_t10209	jgi|Trave1|56726|estExt_fgenesh1_pm.C_3_t10209jgi|Trave1|56726|estExt_fgenesh1_pm.C_3_t10209	jgi|Trave1|56726|estExt_fgenesh1_pm.C_3_t10209	1.25549	0.00253275	-2.59641	2.92537	4.18086	101	Q1
	Other		2.82391	2.78496	2.89348	2.79328	-4.9385	-5.22321	-3.95856	-5.63371	6	10.5	0	60.238	jgi|Trave1|18509|fgenesh1_pg.3_#_568jgi|Trave1|18509|fgenesh1_pg.3_#_568	jgi|Trave1|18509|fgenesh1_pg.3_#_568jgi|Trave1|18509|fgenesh1_pg.3_#_568	jgi|Trave1|18509|fgenesh1_pg.3_#_568	-7.7624	0.000104758	-3.97981	2.82391	-4.9385	102	Q1
formamidase	Hydrolase	other	2.82085	2.86692	2.71805	2.87759	2.35393	2.32727	2.18537	2.54916	10	30.3	0	35.538	jgi|Trave1|53612|gm1.12496_gjgi|Trave1|53612|gm1.12496_g	jgi|Trave1|53612|gm1.12496_gjgi|Trave1|53612|gm1.12496_g	jgi|Trave1|53612|gm1.12496_g	-0.466919	0.0165885	-1.78019	2.82085	2.35393	103	Q1
proteosome subnit	Peptidase		2.80664	2.64105	2.81907	2.95981	2.34487	2.1517	2.50314	2.37977	15	55.2	0	26.398	jgi|Trave1|40225|fgenesh1_pm.12_#_288jgi|Trave1|40225|fgenesh1_pm.12_#_288	jgi|Trave1|40225|fgenesh1_pm.12_#_288jgi|Trave1|40225|fgenesh1_pm.12_#_288	jgi|Trave1|40225|fgenesh1_pm.12_#_288	-0.461771	0.0288088	-1.54047	2.80664	2.34487	104	Q1
Dipeptidyl aminopeptidase	Peptidase		2.78287	2.59907	2.75911	2.99045	1.66537	1.82937	1.59864	1.5681	17	24.5	0	89.7	jgi|Trave1|167196|estExt_Genewise1Plus.C_5_t30453jgi|Trave1|167196|estExt_Genewise1Plus.C_5_t30453	jgi|Trave1|167196|estExt_Genewise1Plus.C_5_t30453jgi|Trave1|167196|estExt_Genewise1Plus.C_5_t30453	jgi|Trave1|167196|estExt_Genewise1Plus.C_5_t30453	-1.1175	0.00134919	-2.86993	2.78287	1.66537	105	Q1
laccase	Oxidoreductase	ROS generating	2.76688	2.92916	2.75684	2.61464	3.74154	3.83894	3.47696	3.90872	9	22.5	0	134.68	jgi|Trave1|115295|e_gw1.3.986.1jgi|Trave1|115295|e_gw1.3.986.1	jgi|Trave1|115295|e_gw1.3.986.1jgi|Trave1|115295|e_gw1.3.986.1	jgi|Trave1|115295|e_gw1.3.986.1	0.974659	0.00382536	-2.41733	2.76688	3.74154	106	Q1
UNKNOWN	Hypothetical protein		2.75031	3.20613	1.86555	3.17925	-5.19607	-5.9559	-5.51833	-4.11399	1	4	0.0086083	1.8383	jgi|Trave1|53011|gm1.11895_gjgi|Trave1|53011|gm1.11895_g	jgi|Trave1|53011|gm1.11895_gjgi|Trave1|53011|gm1.11895_g	jgi|Trave1|53011|gm1.11895_g	-7.94638	0.00036334	-3.43969	2.75031	-5.19607	107	Q1
Proteasome subunit	Peptidase		2.73483	2.55568	2.90891	2.73991	1.34065	1.1527	1.4854	1.38384	9	19.7	0	25.285	jgi|Trave1|67268|estExt_fgenesh1_pg.C_130258jgi|Trave1|67268|estExt_fgenesh1_pg.C_130258	jgi|Trave1|67268|estExt_fgenesh1_pg.C_130258jgi|Trave1|67268|estExt_fgenesh1_pg.C_130258	jgi|Trave1|67268|estExt_fgenesh1_pg.C_130258	-1.39419	0.000599356	-3.22232	2.73483	1.34065	108	Q1
phagophore assembly site membrane	Other		2.62934	2.38817	3.10657	2.39329	-0.417442	-0.261713	-0.346651	-0.643961	7	16.2	0	38.427	jgi|Trave1|40964|fgenesh1_pm.17_#_12jgi|Trave1|40964|fgenesh1_pm.17_#_12	jgi|Trave1|40964|fgenesh1_pm.17_#_12jgi|Trave1|40964|fgenesh1_pm.17_#_12	jgi|Trave1|40964|fgenesh1_pm.17_#_12	-3.04678	0.000328008	-3.48412	2.62934	-0.417442	109	Q1
	Other		2.61124	2.56397	2.67741	2.59233	-4.14457	-4.07056	-5.05117	-3.31199	2	14	0	23.095	jgi|Trave1|170156|estExt_Genewise1Plus.C_8_t10076jgi|Trave1|170156|estExt_Genewise1Plus.C_8_t10076;jgi|Trave1|127573|e_gw1.8.397.1jgi|Trave1|127573|e_gw1.8.397.1	jgi|Trave1|170156|estExt_Genewise1Plus.C_8_t10076jgi|Trave1|170156|estExt_Genewise1Plus.C_8_t10076;jgi|Trave1|127573|e_gw1.8.397.1jgi|Trave1|127573|e_gw1.8.397.1	jgi|Trave1|170156|estExt_Genewise1Plus.C_8_t10076	-6.75581	0.00017995	-3.74485	2.61124	-4.14457	110	Q1
NAD dependent epimerase	Other		2.58557	2.63101	2.4331	2.6926	2.6324	2.61051	2.7179	2.5688	13	30.8	0	36.451	jgi|Trave1|64570|estExt_fgenesh1_pg.C_5_t10374jgi|Trave1|64570|estExt_fgenesh1_pg.C_5_t10374	jgi|Trave1|64570|estExt_fgenesh1_pg.C_5_t10374jgi|Trave1|64570|estExt_fgenesh1_pg.C_5_t10374	jgi|Trave1|64570|estExt_fgenesh1_pg.C_5_t10374	0.0468321	0.6303	-0.200453	2.58557	2.6324	111	Q1
beta-mannosidase	GH	GH2	2.57026	2.60795	2.59488	2.50795	3.01356	2.96259	3.05383	3.02425	25	25.8	0	87.97	jgi|Trave1|162659|estExt_Genewise1Plus.C_3_t20312jgi|Trave1|162659|estExt_Genewise1Plus.C_3_t20312	jgi|Trave1|162659|estExt_Genewise1Plus.C_3_t20312jgi|Trave1|162659|estExt_Genewise1Plus.C_3_t20312	jgi|Trave1|162659|estExt_Genewise1Plus.C_3_t20312	0.443299	0.000427777	-3.36878	2.57026	3.01356	112	Q1
Cytochrome C peroxidase	Oxidoreductase	Stress response	2.55946	2.52025	2.75884	2.39931	0.877953	0.706362	0.864613	1.06288	11	41.8	0	59.043	jgi|Trave1|26601|fgenesh1_kg.2_#_411_#_isotig06605jgi|Trave1|26601|fgenesh1_kg.2_#_411_#_isotig06605	jgi|Trave1|26601|fgenesh1_kg.2_#_411_#_isotig06605jgi|Trave1|26601|fgenesh1_kg.2_#_411_#_isotig06605	jgi|Trave1|26601|fgenesh1_kg.2_#_411_#_isotig06605	-1.68151	0.000338842	-3.47	2.55946	0.877953	113	Q1
Hsp70	Other		2.54596	2.35973	2.73325	2.5449	-5.63511	-6.43188	-4.85397	-5.61947	9	8.3	0	20.961	jgi|Trave1|119097|e_gw1.4.411.1jgi|Trave1|119097|e_gw1.4.411.1	jgi|Trave1|119097|e_gw1.4.411.1jgi|Trave1|119097|e_gw1.4.411.1	jgi|Trave1|119097|e_gw1.4.411.1	-8.18106	6.29578e-05	-4.20095	2.54596	-5.63511	114	Q1
aspartic-type endopeptidase activity	Peptidase		2.54577	2.41997	2.56016	2.65719	4.90981	4.61184	5.04405	5.07353	9	25.8	0	48.205	jgi|Trave1|69348|estExt_Genemark1.C_2_t20327jgi|Trave1|69348|estExt_Genemark1.C_2_t20327	jgi|Trave1|69348|estExt_Genemark1.C_2_t20327jgi|Trave1|69348|estExt_Genemark1.C_2_t20327	jgi|Trave1|69348|estExt_Genemark1.C_2_t20327	2.36403	0.000135735	-3.86731	2.54577	4.90981	115	Q1
	Hypothetical protein		2.49972	2.61925	1.9384	2.94151	3.45266	3.31618	3.58705	3.45474	11	16	0	55.607	jgi|Trave1|28442|fgenesh1_kg.5_#_28_#_isotig05950jgi|Trave1|28442|fgenesh1_kg.5_#_28_#_isotig05950;jgi|Trave1|74595|estExt_Genemark1.C_12_t10028jgi|Trave1|74595|estExt_Genemark1.C_12_t10028	jgi|Trave1|28442|fgenesh1_kg.5_#_28_#_isotig05950jgi|Trave1|28442|fgenesh1_kg.5_#_28_#_isotig05950	jgi|Trave1|28442|fgenesh1_kg.5_#_28_#_isotig05950	0.952935	0.0356722	-1.44767	2.49972	3.45266	116	Q1
	Hypothetical protein		2.48779	2.37267	2.68525	2.40544	2.61298	2.64168	2.72555	2.47171	9	16.5	0	28.214	jgi|Trave1|25788|fgenesh1_kg.1_#_609_#_isotig02402jgi|Trave1|25788|fgenesh1_kg.1_#_609_#_isotig02402	jgi|Trave1|25788|fgenesh1_kg.1_#_609_#_isotig02402jgi|Trave1|25788|fgenesh1_kg.1_#_609_#_isotig02402	jgi|Trave1|25788|fgenesh1_kg.1_#_609_#_isotig02402	0.125195	0.370296	-0.43145	2.48779	2.61298	117	Q1
Kynurenine 3-monooxygenase	Oxidoreductase	Stress response	2.48468	2.6261	2.70729	2.12064	1.76497	1.83043	1.97017	1.49431	13	25.8	0	39.197	jgi|Trave1|157716|estExt_Genewise1Plus.C_1_t10468jgi|Trave1|157716|estExt_Genewise1Plus.C_1_t10468	jgi|Trave1|157716|estExt_Genewise1Plus.C_1_t10468jgi|Trave1|157716|estExt_Genewise1Plus.C_1_t10468	jgi|Trave1|157716|estExt_Genewise1Plus.C_1_t10468	-0.719706	0.0359406	-1.44441	2.48468	1.76497	118	Q1
glyceraldehyde-3-phosphate dehydrogenase (NAD+) (phosphorylating) activity	Oxidoreductase	other	2.48443	2.15629	2.80167	2.49533	-1.15452	-0.897699	-0.795597	-1.77027	10	21.4	0	38.396	jgi|Trave1|30062|fgenesh1_kg.8_#_166_#_isotig00201jgi|Trave1|30062|fgenesh1_kg.8_#_166_#_isotig00201	jgi|Trave1|30062|fgenesh1_kg.8_#_166_#_isotig00201jgi|Trave1|30062|fgenesh1_kg.8_#_166_#_isotig00201	jgi|Trave1|30062|fgenesh1_kg.8_#_166_#_isotig00201	-3.63895	0.000545488	-3.26321	2.48443	-1.15452	119	Q1
	Peptidase		2.46394	2.40026	2.48001	2.51157	-0.354174	-0.539032	-0.666302	0.142813	7	14.7	0	9.2617	jgi|Trave1|69060|estExt_Genemark1.C_2_t10361jgi|Trave1|69060|estExt_Genemark1.C_2_t10361	jgi|Trave1|69060|estExt_Genemark1.C_2_t10361jgi|Trave1|69060|estExt_Genemark1.C_2_t10361	jgi|Trave1|69060|estExt_Genemark1.C_2_t10361	-2.81812	0.000371773	-3.42972	2.46394	-0.354174	120	Q1
proteasome core complex, alpha-subunit complex	Peptidase		2.41613	2.36094	2.88661	2.00085	-0.576602	-0.614464	-0.480776	-0.634565	13	48	0	43.782	jgi|Trave1|35262|fgenesh1_pm.3_#_552jgi|Trave1|35262|fgenesh1_pm.3_#_552	jgi|Trave1|35262|fgenesh1_pm.3_#_552jgi|Trave1|35262|fgenesh1_pm.3_#_552	jgi|Trave1|35262|fgenesh1_pm.3_#_552	-2.99274	0.000333502	-3.4769	2.41613	-0.576602	121	Q1
unfolded protein binding Hsp20	Other		2.34887	1.70889	2.78842	2.54931	-0.729668	-0.684074	-0.47864	-1.02629	8	19.3	0	25.157	jgi|Trave1|159026|estExt_Genewise1Plus.C_1_t50138jgi|Trave1|159026|estExt_Genewise1Plus.C_1_t50138	jgi|Trave1|159026|estExt_Genewise1Plus.C_1_t50138jgi|Trave1|159026|estExt_Genewise1Plus.C_1_t50138	jgi|Trave1|159026|estExt_Genewise1Plus.C_1_t50138	-3.07854	0.00107363	-2.96915	2.34887	-0.729668	122	Q1
Glycolate oxidase	Oxidoreductase	ROS generating	2.34028	1.95641	2.5298	2.53464	2.3831	2.27308	1.98549	2.89074	8	25	0	22.957	jgi|Trave1|74496|estExt_Genemark1.C_11_t20089jgi|Trave1|74496|estExt_Genemark1.C_11_t20089	jgi|Trave1|74496|estExt_Genemark1.C_11_t20089jgi|Trave1|74496|estExt_Genemark1.C_11_t20089	jgi|Trave1|74496|estExt_Genemark1.C_11_t20089	0.0428222	0.902687	-0.0444628	2.34028	2.3831	123	Q1
isomerase activity	Other		2.32117	2.18468	2.52235	2.25648	3.17723	2.96092	3.32059	3.25017	11	24.9	0	35.516	jgi|Trave1|66045|estExt_fgenesh1_pg.C_9_t10199jgi|Trave1|66045|estExt_fgenesh1_pg.C_9_t10199	jgi|Trave1|66045|estExt_fgenesh1_pg.C_9_t10199jgi|Trave1|66045|estExt_fgenesh1_pg.C_9_t10199	jgi|Trave1|66045|estExt_fgenesh1_pg.C_9_t10199	0.85606	0.00472048	-2.32601	2.32117	3.17723	124	Q1
Peptidase family M1	Peptidase		2.30288	2.36281	2.24298	2.30284	2.91519	2.76103	3.0552	2.92933	19	19	0	57.235	jgi|Trave1|36361|fgenesh1_pm.4_#_650jgi|Trave1|36361|fgenesh1_pm.4_#_650	jgi|Trave1|36361|fgenesh1_pm.4_#_650jgi|Trave1|36361|fgenesh1_pm.4_#_650	jgi|Trave1|36361|fgenesh1_pm.4_#_650	0.61231	0.00264335	-2.57784	2.30288	2.91519	125	Q1
	Hypothetical protein		2.2817	2.21397	2.64866	1.98247	-0.505452	-0.445763	-0.402027	-0.668566	9	52.5	0	21.971	jgi|Trave1|146369|estExt_Genewise1.C_4_t40437jgi|Trave1|146369|estExt_Genewise1.C_4_t40437	jgi|Trave1|146369|estExt_Genewise1.C_4_t40437jgi|Trave1|146369|estExt_Genewise1.C_4_t40437	jgi|Trave1|146369|estExt_Genewise1.C_4_t40437	-2.78715	0.000193308	-3.71375	2.2817	-0.505452	126	Q1
Glycolipid transfer protein	Other		2.25798	1.96378	2.30285	2.5073	1.43207	1.60941	1.63191	1.0549	9	31.4	0	29.816	jgi|Trave1|69032|estExt_Genemark1.C_2_t10327jgi|Trave1|69032|estExt_Genemark1.C_2_t10327	jgi|Trave1|69032|estExt_Genemark1.C_2_t10327jgi|Trave1|69032|estExt_Genemark1.C_2_t10327	jgi|Trave1|69032|estExt_Genemark1.C_2_t10327	-0.825905	0.0285298	-1.5447	2.25798	1.43207	127	Q1
	Hypothetical protein		2.25456	2.35836	2.22303	2.18229	1.35583	1.58689	1.29867	1.18193	5	43.7	0	33.858	jgi|Trave1|143777|estExt_Genewise1.C_3_t30497jgi|Trave1|143777|estExt_Genewise1.C_3_t30497	jgi|Trave1|143777|estExt_Genewise1.C_3_t30497jgi|Trave1|143777|estExt_Genewise1.C_3_t30497	jgi|Trave1|143777|estExt_Genewise1.C_3_t30497	-0.898731	0.00240335	-2.61918	2.25456	1.35583	128	Q1
Ubiquitin protein ligase	Other		2.22719	1.83346	2.46031	2.38781	1.50488	1.62007	1.51234	1.38222	7	4.5	0	21.722	jgi|Trave1|146382|estExt_Genewise1.C_4_t40451jgi|Trave1|146382|estExt_Genewise1.C_4_t40451	jgi|Trave1|146382|estExt_Genewise1.C_4_t40451jgi|Trave1|146382|estExt_Genewise1.C_4_t40451	jgi|Trave1|146382|estExt_Genewise1.C_4_t40451	-0.722318	0.026137	-1.58274	2.22719	1.50488	129	Q1
Elongation factor 1 beta	Other		2.20515	2.00764	2.60509	2.00272	0.88884	0.788515	0.887432	0.990572	3	10.1	0	7.3609	jgi|Trave1|29992|fgenesh1_kg.8_#_96_#_isotig03561jgi|Trave1|29992|fgenesh1_kg.8_#_96_#_isotig03561	jgi|Trave1|29992|fgenesh1_kg.8_#_96_#_isotig03561jgi|Trave1|29992|fgenesh1_kg.8_#_96_#_isotig03561	jgi|Trave1|29992|fgenesh1_kg.8_#_96_#_isotig03561	-1.31631	0.00320862	-2.49368	2.20515	0.88884	130	Q1
	Hypothetical protein		2.20446	1.99251	2.51829	2.10259	2.14077	2.21597	2.5313	1.67505	9	29.6	0	42.598	jgi|Trave1|48305|gm1.7189_gjgi|Trave1|48305|gm1.7189_g;jgi|Trave1|24612|fgenesh1_pg.14_#_167jgi|Trave1|24612|fgenesh1_pg.14_#_167	jgi|Trave1|48305|gm1.7189_gjgi|Trave1|48305|gm1.7189_g	jgi|Trave1|48305|gm1.7189_g	-0.0636911	0.840626	-0.075397	2.20446	2.14077	131	Q1
DNA-binding transcription activator activity	Other		2.1694	2.28768	2.08336	2.13717	0.14643	0.187098	0.235058	0.0171356	14	16.6	0	34.65	jgi|Trave1|142202|estExt_Genewise1.C_2_t50177jgi|Trave1|142202|estExt_Genewise1.C_2_t50177	jgi|Trave1|142202|estExt_Genewise1.C_2_t50177jgi|Trave1|142202|estExt_Genewise1.C_2_t50177	jgi|Trave1|142202|estExt_Genewise1.C_2_t50177	-2.02297	2.32531e-05	-4.63352	2.1694	0.14643	132	Q1
Dienelactone hydrolase	Hydrolase	other	2.13209	1.71805	2.48308	2.19515	2.30513	2.45294	2.16258	2.29988	8	29.7	0	30.571	jgi|Trave1|159764|estExt_Genewise1Plus.C_1_t70205jgi|Trave1|159764|estExt_Genewise1Plus.C_1_t70205	jgi|Trave1|159764|estExt_Genewise1Plus.C_1_t70205jgi|Trave1|159764|estExt_Genewise1Plus.C_1_t70205	jgi|Trave1|159764|estExt_Genewise1Plus.C_1_t70205	0.173038	0.508012	-0.294126	2.13209	2.30513	133	Q1
PhosphatidylEthanolamine-Binding Protein	Other		2.04842	2.00006	2.00895	2.13626	1.86412	1.79663	1.86429	1.93143	8	35.4	0	26.901	jgi|Trave1|172200|estExt_Genewise1Plus.C_9_t40152jgi|Trave1|172200|estExt_Genewise1Plus.C_9_t40152	jgi|Trave1|172200|estExt_Genewise1Plus.C_9_t40152jgi|Trave1|172200|estExt_Genewise1Plus.C_9_t40152	jgi|Trave1|172200|estExt_Genewise1Plus.C_9_t40152	-0.184309	0.0349132	-1.45701	2.04842	1.86412	134	Q1
Hsp70 protein	Other		2.04543	1.94898	2.30707	1.88024	1.88837	2.16641	1.46408	2.03463	24	37.3	0	80.738	jgi|Trave1|170635|estExt_Genewise1Plus.C_8_t20346jgi|Trave1|170635|estExt_Genewise1Plus.C_8_t20346	jgi|Trave1|170635|estExt_Genewise1Plus.C_8_t20346jgi|Trave1|170635|estExt_Genewise1Plus.C_8_t20346	jgi|Trave1|170635|estExt_Genewise1Plus.C_8_t20346	-0.157057	0.568227	-0.245478	2.04543	1.88837	135	Q1
ubiquitin-like	Other		2.04379	1.85437	2.24996	2.02704	2.95535	3.11383	2.88973	2.86248	14	44.1	0	70.926	jgi|Trave1|146085|estExt_Genewise1.C_4_t40041jgi|Trave1|146085|estExt_Genewise1.C_4_t40041	jgi|Trave1|146085|estExt_Genewise1.C_4_t40041jgi|Trave1|146085|estExt_Genewise1.C_4_t40041	jgi|Trave1|146085|estExt_Genewise1.C_4_t40041	0.911555	0.00283158	-2.54797	2.04379	2.95535	136	Q1
Polysaccharide deacetylase	Hydrolase	esterase/lipase	1.96303	1.71782	2.13127	2.04001	1.77413	1.96275	1.74512	1.61453	5	6.4	0	27.917	jgi|Trave1|168111|estExt_Genewise1Plus.C_6_t20430jgi|Trave1|168111|estExt_Genewise1Plus.C_6_t20430	jgi|Trave1|168111|estExt_Genewise1Plus.C_6_t20430jgi|Trave1|168111|estExt_Genewise1Plus.C_6_t20430	jgi|Trave1|168111|estExt_Genewise1Plus.C_6_t20430	-0.188897	0.306758	-0.513204	1.96303	1.77413	137	Q1
glutathione peroxidase activity	Oxidoreductase	Stress response	1.94777	1.35449	2.56006	1.92876	-0.301064	-0.430853	-0.510405	0.038065	12	59.9	0	23.555	jgi|Trave1|124939|e_gw1.7.894.1jgi|Trave1|124939|e_gw1.7.894.1;jgi|Trave1|48599|gm1.7483_gjgi|Trave1|48599|gm1.7483_g	jgi|Trave1|124939|e_gw1.7.894.1jgi|Trave1|124939|e_gw1.7.894.1	jgi|Trave1|124939|e_gw1.7.894.1	-2.24883	0.00440273	-2.35628	1.94777	-0.301064	138	Q1
peptidyl-prolyl cis-trans isomerase activity	Other		1.92823	1.87061	1.85801	2.05606	-2.2193	-2.31746	-1.9842	-2.35626	8	19.4	0	24.478	jgi|Trave1|26444|fgenesh1_kg.2_#_254_#_isotig07216jgi|Trave1|26444|fgenesh1_kg.2_#_254_#_isotig07216	jgi|Trave1|26444|fgenesh1_kg.2_#_254_#_isotig07216jgi|Trave1|26444|fgenesh1_kg.2_#_254_#_isotig07216	jgi|Trave1|26444|fgenesh1_kg.2_#_254_#_isotig07216	-4.14753	6.5551e-06	-5.18342	1.92823	-2.2193	139	Q1
Hsp20-like protein	Other		1.92338	1.5687	1.61313	2.5883	2.31345	1.84588	2.60158	2.49291	11	39	0	24.193	jgi|Trave1|42032|gm1.916_gjgi|Trave1|42032|gm1.916_g	jgi|Trave1|42032|gm1.916_gjgi|Trave1|42032|gm1.916_g	jgi|Trave1|42032|gm1.916_g	0.390077	0.393012	-0.405594	1.92338	2.31345	140	Q1
copper ion binding	Oxidoreductase	ROS generating	1.9075	2.38378	2.0378	1.30093	5.92239	6.11198	5.77926	5.87593	14	25.6	0	184.41	jgi|Trave1|138261|estExt_Genewise1.C_1_t20010jgi|Trave1|138261|estExt_Genewise1.C_1_t20010;jgi|Trave1|68023|estExt_Genemark1.C_1_t10451jgi|Trave1|68023|estExt_Genemark1.C_1_t10451	jgi|Trave1|138261|estExt_Genewise1.C_1_t20010jgi|Trave1|138261|estExt_Genewise1.C_1_t20010	jgi|Trave1|138261|estExt_Genewise1.C_1_t20010	4.01488	0.00027539	-3.56005	1.9075	5.92239	141	Q1
	Hypothetical protein		1.90438	2.12976	1.83433	1.74906	1.3574	1.34759	1.23302	1.4916	10	15.4	0	16.839	jgi|Trave1|175105|estExt_Genewise1Plus.C_13_t20389jgi|Trave1|175105|estExt_Genewise1Plus.C_13_t20389	jgi|Trave1|175105|estExt_Genewise1Plus.C_13_t20389jgi|Trave1|175105|estExt_Genewise1Plus.C_13_t20389	jgi|Trave1|175105|estExt_Genewise1Plus.C_13_t20389	-0.54698	0.0164201	-1.78462	1.90438	1.3574	142	Q1
serine-type endopeptidase activity	Peptidase		1.90056	2.12056	1.89303	1.68808	4.31312	4.38734	4.34809	4.20394	7	13.3	0	56.913	jgi|Trave1|166188|estExt_Genewise1Plus.C_4_t50484jgi|Trave1|166188|estExt_Genewise1Plus.C_4_t50484	jgi|Trave1|166188|estExt_Genewise1Plus.C_4_t50484jgi|Trave1|166188|estExt_Genewise1Plus.C_4_t50484	jgi|Trave1|166188|estExt_Genewise1Plus.C_4_t50484	2.41257	6.06853e-05	-4.21692	1.90056	4.31312	143	Q1
threonine-type peptidase activity	Peptidase		1.88542	1.81342	2.06296	1.77989	-5.81698	-4.09155	-6.22176	-7.13762	6	17.9	0	13.668	jgi|Trave1|155593|estExt_Genewise1.C_13_t20036jgi|Trave1|155593|estExt_Genewise1.C_13_t20036	jgi|Trave1|155593|estExt_Genewise1.C_13_t20036jgi|Trave1|155593|estExt_Genewise1.C_13_t20036	jgi|Trave1|155593|estExt_Genewise1.C_13_t20036	-7.7024	0.00105306	-2.97755	1.88542	-5.81698	144	Q1
Histone chaperone	Other		1.88479	1.64313	2.00465	2.00658	0.315309	0.292582	0.374279	0.279066	6	16	0	14.765	jgi|Trave1|170411|estExt_Genewise1Plus.C_8_t10426jgi|Trave1|170411|estExt_Genewise1Plus.C_8_t10426	jgi|Trave1|170411|estExt_Genewise1Plus.C_8_t10426jgi|Trave1|170411|estExt_Genewise1Plus.C_8_t10426	jgi|Trave1|170411|estExt_Genewise1Plus.C_8_t10426	-1.56948	0.000227465	-3.64309	1.88479	0.315309	145	Q1
	Hypothetical protein		1.88334	2.17559	1.9018	1.57261	0.995752	0.928782	1.00245	1.05603	11	32.5	0	44.717	jgi|Trave1|143364|estExt_Genewise1.C_3_t20461jgi|Trave1|143364|estExt_Genewise1.C_3_t20461	jgi|Trave1|143364|estExt_Genewise1.C_3_t20461jgi|Trave1|143364|estExt_Genewise1.C_3_t20461	jgi|Trave1|143364|estExt_Genewise1.C_3_t20461	-0.887583	0.00758869	-2.11983	1.88334	0.995752	146	Q1
proteosome subnit	Peptidase		1.88163	1.81279	1.86099	1.97111	1.91535	1.96671	1.69711	2.08222	16	50.2	0	37.147	jgi|Trave1|27866|fgenesh1_kg.4_#_146_#_isotig08848jgi|Trave1|27866|fgenesh1_kg.4_#_146_#_isotig08848	jgi|Trave1|27866|fgenesh1_kg.4_#_146_#_isotig08848jgi|Trave1|27866|fgenesh1_kg.4_#_146_#_isotig08848	jgi|Trave1|27866|fgenesh1_kg.4_#_146_#_isotig08848	0.033721	0.798089	-0.0979486	1.88163	1.91535	147	Q1
Fungalysin	Peptidase		1.87945	1.85012	1.81722	1.971	3.69493	3.48225	3.99839	3.60417	11	16.5	0	41.233	jgi|Trave1|175079|estExt_Genewise1Plus.C_13_t20329jgi|Trave1|175079|estExt_Genewise1Plus.C_13_t20329	jgi|Trave1|175079|estExt_Genewise1Plus.C_13_t20329jgi|Trave1|175079|estExt_Genewise1Plus.C_13_t20329	jgi|Trave1|175079|estExt_Genewise1Plus.C_13_t20329	1.81549	0.000366428	-3.43601	1.87945	3.69493	148	Q1
glycerol dehydrogenase	Oxidoreductase	other	1.8765	1.83249	1.84941	1.9476	2.42321	2.5153	2.5993	2.15503	12	32.2	0	52.101	jgi|Trave1|137276|e_gw1.18.61.1jgi|Trave1|137276|e_gw1.18.61.1	jgi|Trave1|137276|e_gw1.18.61.1jgi|Trave1|137276|e_gw1.18.61.1	jgi|Trave1|137276|e_gw1.18.61.1	0.546707	0.0178432	-1.74853	1.8765	2.42321	149	Q1
enoyl-CoA hydratase activity	Other		1.85906	1.51475	1.78156	2.28086	-0.348183	-0.220621	-0.498899	-0.325029	6	22	0	41.428	jgi|Trave1|150210|estExt_Genewise1.C_7_t30129jgi|Trave1|150210|estExt_Genewise1.C_7_t30129	jgi|Trave1|150210|estExt_Genewise1.C_7_t30129jgi|Trave1|150210|estExt_Genewise1.C_7_t30129	jgi|Trave1|150210|estExt_Genewise1.C_7_t30129	-2.20724	0.000760933	-3.11865	1.85906	-0.348183	150	Q1
alpha-glucosidase	GH	GH31	1.83186	1.93709	1.82358	1.73492	3.56295	3.68461	3.48855	3.51569	19	25.3	0	116.07	jgi|Trave1|58033|estExt_fgenesh1_pm.C_4_t20333jgi|Trave1|58033|estExt_fgenesh1_pm.C_4_t20333	jgi|Trave1|58033|estExt_fgenesh1_pm.C_4_t20333jgi|Trave1|58033|estExt_fgenesh1_pm.C_4_t20333	jgi|Trave1|58033|estExt_fgenesh1_pm.C_4_t20333	1.73109	3.39473e-05	-4.4692	1.83186	3.56295	151	Q1
Beta-N-acetylhexosaminidase	GH	GH20	1.81945	1.53914	2.15307	1.76614	0.620749	0.773272	0.739326	0.349649	12	15.2	0	23.884	jgi|Trave1|175547|estExt_Genewise1Plus.C_14_t20016jgi|Trave1|175547|estExt_Genewise1Plus.C_14_t20016;jgi|Trave1|53838|gm1.12722_gjgi|Trave1|53838|gm1.12722_g	jgi|Trave1|175547|estExt_Genewise1Plus.C_14_t20016jgi|Trave1|175547|estExt_Genewise1Plus.C_14_t20016	jgi|Trave1|175547|estExt_Genewise1Plus.C_14_t20016	-1.1987	0.00596764	-2.2242	1.81945	0.620749	152	Q1
peroxiredoxin activity	Oxidoreductase	Stress response	1.78214	1.90566	1.88958	1.55117	4.63942	4.90001	4.75454	4.26371	12	67.6	0	77.093	jgi|Trave1|60144|estExt_fgenesh1_pm.C_9_t10458jgi|Trave1|60144|estExt_fgenesh1_pm.C_9_t10458	jgi|Trave1|60144|estExt_fgenesh1_pm.C_9_t10458jgi|Trave1|60144|estExt_fgenesh1_pm.C_9_t10458	jgi|Trave1|60144|estExt_fgenesh1_pm.C_9_t10458	2.85728	0.000219642	-3.65828	1.78214	4.63942	153	Q1
carboxypeptidase activity	Peptidase		1.76496	1.44719	2.10528	1.74242	-0.380642	-0.343752	0.0314007	-0.829575	9	10.3	0	21.732	jgi|Trave1|115468|e_gw1.3.654.1jgi|Trave1|115468|e_gw1.3.654.1	jgi|Trave1|115468|e_gw1.3.654.1jgi|Trave1|115468|e_gw1.3.654.1	jgi|Trave1|115468|e_gw1.3.654.1	-2.14561	0.00238723	-2.62211	1.76496	-0.380642	154	Q1
	Hypothetical protein		1.76128	1.90194	1.42271	1.9592	0.782965	0.926868	0.552004	0.870024	1	2.5	0.0015552	2.4069	jgi|Trave1|153181|estExt_Genewise1.C_10_t10456jgi|Trave1|153181|estExt_Genewise1.C_10_t10456	jgi|Trave1|153181|estExt_Genewise1.C_10_t10456jgi|Trave1|153181|estExt_Genewise1.C_10_t10456	jgi|Trave1|153181|estExt_Genewise1.C_10_t10456	-0.978319	0.00901403	-2.04508	1.76128	0.782965	155	Q1
post-mRNA release spliceosomal complex	Other		1.75904	1.46058	2.34244	1.47411	-1.45818	-1.467	-1.7813	-1.12625	5	25.8	0	19.501	jgi|Trave1|149048|estExt_Genewise1.C_6_t30399jgi|Trave1|149048|estExt_Genewise1.C_6_t30399	jgi|Trave1|149048|estExt_Genewise1.C_6_t30399jgi|Trave1|149048|estExt_Genewise1.C_6_t30399	jgi|Trave1|149048|estExt_Genewise1.C_6_t30399	-3.21723	0.000758328	-3.12014	1.75904	-1.45818	156	Q1
oxidoreductase activity, acting on CH-OH group of donors	Oxidoreductase	ROS generating	1.71653	1.44635	1.67862	2.02462	4.7856	4.74439	4.79431	4.81809	22	27.3	0	117.52	jgi|Trave1|174721|estExt_Genewise1Plus.C_13_t10247jgi|Trave1|174721|estExt_Genewise1Plus.C_13_t10247	jgi|Trave1|174721|estExt_Genewise1Plus.C_13_t10247jgi|Trave1|174721|estExt_Genewise1Plus.C_13_t10247	jgi|Trave1|174721|estExt_Genewise1Plus.C_13_t10247	3.06907	5.45786e-05	-4.26298	1.71653	4.7856	157	Q1
proteasome core complex, alpha-subunit complex	Peptidase		1.70515	1.74336	1.67019	1.70189	-0.673121	-0.244659	-1.01656	-0.758144	7	21.1	0	33.038	jgi|Trave1|111373|e_gw1.1.1674.1jgi|Trave1|111373|e_gw1.1.1674.1	jgi|Trave1|111373|e_gw1.1.1674.1jgi|Trave1|111373|e_gw1.1.1674.1	jgi|Trave1|111373|e_gw1.1.1674.1	-2.37827	0.000475851	-3.32253	1.70515	-0.673121	158	Q1
proteosome subnit	Peptidase		1.67799	1.32176	2.00714	1.70508	1.96196	1.81838	2.21016	1.85735	8	21.3	0	13.361	jgi|Trave1|164705|estExt_Genewise1Plus.C_4_t10492jgi|Trave1|164705|estExt_Genewise1Plus.C_4_t10492	jgi|Trave1|164705|estExt_Genewise1Plus.C_4_t10492jgi|Trave1|164705|estExt_Genewise1Plus.C_4_t10492	jgi|Trave1|164705|estExt_Genewise1Plus.C_4_t10492	0.283971	0.292053	-0.534538	1.67799	1.96196	159	Q1
small nuclear ribonucleoprotein complex	Other		1.67548	1.14082	2.2225	1.66311	-4.06505	-3.41164	-4.99915	-3.78437	8	52.3	0	25.893	jgi|Trave1|55600|estExt_fgenesh1_pm.C_1_t20347jgi|Trave1|55600|estExt_fgenesh1_pm.C_1_t20347	jgi|Trave1|55600|estExt_fgenesh1_pm.C_1_t20347jgi|Trave1|55600|estExt_fgenesh1_pm.C_1_t20347	jgi|Trave1|55600|estExt_fgenesh1_pm.C_1_t20347	-5.74053	0.000554488	-3.25611	1.67548	-4.06505	160	Q1
phosphatase activity	Hydrolase	other	1.6637	1.56352	1.64381	1.78379	-3.29607	-3.36891	-3.76216	-2.75713	3	9.5	0	18.795	jgi|Trave1|27121|fgenesh1_kg.3_#_270_#_isotig04279jgi|Trave1|27121|fgenesh1_kg.3_#_270_#_isotig04279	jgi|Trave1|27121|fgenesh1_kg.3_#_270_#_isotig04279jgi|Trave1|27121|fgenesh1_kg.3_#_270_#_isotig04279	jgi|Trave1|27121|fgenesh1_kg.3_#_270_#_isotig04279	-4.95977	7.77782e-05	-4.10914	1.6637	-3.29607	161	Q1
Beta-galactosidase	GH	GH35	1.65933	1.7085	1.58453	1.68497	2.5357	2.54828	2.38808	2.67074	13	12	0	50.167	jgi|Trave1|37024|fgenesh1_pm.5_#_453jgi|Trave1|37024|fgenesh1_pm.5_#_453	jgi|Trave1|37024|fgenesh1_pm.5_#_453jgi|Trave1|37024|fgenesh1_pm.5_#_453	jgi|Trave1|37024|fgenesh1_pm.5_#_453	0.876368	0.000629293	-3.20115	1.65933	2.5357	162	Q1
	Hypothetical protein		1.65034	1.45247	2.06202	1.43653	0.472719	0.610535	0.544395	0.263226	6	42.6	0	12.569	jgi|Trave1|113478|e_gw1.2.2091.1jgi|Trave1|113478|e_gw1.2.2091.1	jgi|Trave1|113478|e_gw1.2.2091.1jgi|Trave1|113478|e_gw1.2.2091.1	jgi|Trave1|113478|e_gw1.2.2091.1	-1.17762	0.00707847	-2.15006	1.65034	0.472719	163	Q1
Ricin-type beta-trefoil lectin	Other		1.61801	1.77575	1.58641	1.49187	2.51531	2.40911	2.42225	2.71458	5	18.9	0	10.06	jgi|Trave1|20736|fgenesh1_pg.6_#_524jgi|Trave1|20736|fgenesh1_pg.6_#_524	jgi|Trave1|20736|fgenesh1_pg.6_#_524jgi|Trave1|20736|fgenesh1_pg.6_#_524	jgi|Trave1|20736|fgenesh1_pg.6_#_524	0.897298	0.00231225	-2.63597	1.61801	2.51531	164	Q1
nucleic acid binding protein	Other		1.60824	1.33957	1.47453	2.01062	2.48301	2.5567	2.36341	2.52893	10	57.1	0	46.022	jgi|Trave1|161318|estExt_Genewise1Plus.C_2_t40179jgi|Trave1|161318|estExt_Genewise1Plus.C_2_t40179	jgi|Trave1|161318|estExt_Genewise1Plus.C_2_t40179jgi|Trave1|161318|estExt_Genewise1Plus.C_2_t40179	jgi|Trave1|161318|estExt_Genewise1Plus.C_2_t40179	0.874773	0.0149158	-1.82635	1.60824	2.48301	165	Q1
FAD binding	Oxidoreductase	Stress response	1.60009	1.51201	1.5798	1.70847	-1.8079	-1.4073	-2.16297	-1.85343	6	6.9	0	26.669	jgi|Trave1|58730|estExt_fgenesh1_pm.C_6_t10263jgi|Trave1|58730|estExt_fgenesh1_pm.C_6_t10263	jgi|Trave1|58730|estExt_fgenesh1_pm.C_6_t10263jgi|Trave1|58730|estExt_fgenesh1_pm.C_6_t10263	jgi|Trave1|58730|estExt_fgenesh1_pm.C_6_t10263	-3.40799	0.000114229	-3.94222	1.60009	-1.8079	166	Q1
Enoyl-CoA isomerase	Other		1.56449	1.20765	1.44592	2.03989	2.16011	2.27965	1.91539	2.2853	12	43.8	0	57.115	jgi|Trave1|42724|gm1.1608_gjgi|Trave1|42724|gm1.1608_g	jgi|Trave1|42724|gm1.1608_gjgi|Trave1|42724|gm1.1608_g	jgi|Trave1|42724|gm1.1608_g	0.595627	0.0971489	-1.01256	1.56449	2.16011	167	Q1
carboxylesterase	Hydrolase	esterase/lipase	1.52555	1.42049	1.83989	1.31627	2.99356	3.14831	3.05965	2.77272	9	19.7	0	34.683	jgi|Trave1|72308|estExt_Genemark1.C_6_t20266jgi|Trave1|72308|estExt_Genemark1.C_6_t20266	jgi|Trave1|72308|estExt_Genemark1.C_6_t20266jgi|Trave1|72308|estExt_Genemark1.C_6_t20266	jgi|Trave1|72308|estExt_Genemark1.C_6_t20266	1.46801	0.00170282	-2.76883	1.52555	2.99356	168	Q1
	Other		1.50942	1.34516	1.70506	1.47806	-5.07205	-4.83851	-4.32766	-6.05	2	9.8	0	3.3286	jgi|Trave1|170164|estExt_Genewise1Plus.C_8_t10084jgi|Trave1|170164|estExt_Genewise1Plus.C_8_t10084	jgi|Trave1|170164|estExt_Genewise1Plus.C_8_t10084jgi|Trave1|170164|estExt_Genewise1Plus.C_8_t10084	jgi|Trave1|170164|estExt_Genewise1Plus.C_8_t10084	-6.58148	0.000226811	-3.64434	1.50942	-5.07205	169	Q1
Acyl carrier protein	other		1.5059	1.36426	1.93046	1.22297	1.5537	1.30833	1.71102	1.64175	7	14.7	0	35.351	jgi|Trave1|110745|e_gw1.1.3763.1jgi|Trave1|110745|e_gw1.1.3763.1	jgi|Trave1|110745|e_gw1.1.3763.1jgi|Trave1|110745|e_gw1.1.3763.1	jgi|Trave1|110745|e_gw1.1.3763.1	0.0478029	0.857312	-0.0668612	1.5059	1.5537	170	Q1
tRNA synthetases class I	Other		1.47741	1.44127	1.45809	1.53288	2.03658	1.69175	2.11281	2.30518	7	10.4	0	28.735	jgi|Trave1|149996|estExt_Genewise1.C_7_t20356jgi|Trave1|149996|estExt_Genewise1.C_7_t20356	jgi|Trave1|149996|estExt_Genewise1.C_7_t20356jgi|Trave1|149996|estExt_Genewise1.C_7_t20356	jgi|Trave1|149996|estExt_Genewise1.C_7_t20356	0.559171	0.0380149	-1.42005	1.47741	2.03658	171	Q1
epimerase	Other		1.47209	0.986736	1.63609	1.79345	1.47451	1.40537	1.4379	1.58025	11	28.8	0	39.025	jgi|Trave1|171842|estExt_Genewise1Plus.C_9_t30097jgi|Trave1|171842|estExt_Genewise1Plus.C_9_t30097	jgi|Trave1|171842|estExt_Genewise1Plus.C_9_t30097jgi|Trave1|171842|estExt_Genewise1Plus.C_9_t30097	jgi|Trave1|171842|estExt_Genewise1Plus.C_9_t30097	0.00241248	0.992839	-0.00312115	1.47209	1.47451	172	Q1
	Other		1.4544	1.49418	1.4449	1.42412	-2.72599	-3.09396	-2.38621	-2.69779	7	12.9	0	23.634	jgi|Trave1|39399|fgenesh1_pm.10_#_184jgi|Trave1|39399|fgenesh1_pm.10_#_184	jgi|Trave1|39399|fgenesh1_pm.10_#_184jgi|Trave1|39399|fgenesh1_pm.10_#_184	jgi|Trave1|39399|fgenesh1_pm.10_#_184	-4.18039	3.47123e-05	-4.45952	1.4544	-2.72599	173	Q1
Cytochrome c	Oxidoreductase	Stress response	1.4361	1.20014	1.37682	1.73133	1.24183	1.04658	0.934036	1.74487	6	51.9	0	13.344	jgi|Trave1|37723|fgenesh1_pm.7_#_26jgi|Trave1|37723|fgenesh1_pm.7_#_26	jgi|Trave1|37723|fgenesh1_pm.7_#_26jgi|Trave1|37723|fgenesh1_pm.7_#_26	jgi|Trave1|37723|fgenesh1_pm.7_#_26	-0.194268	0.54982	-0.25978	1.4361	1.24183	174	Q1
tripeptidyl-peptidase I	Peptidase		1.40036	2.08268	1.04867	1.06971	1.29459	1.27454	1.42261	1.18661	6	15.5	0	44.003	jgi|Trave1|114132|e_gw1.2.351.1jgi|Trave1|114132|e_gw1.2.351.1;jgi|Trave1|119513|e_gw1.4.1479.1jgi|Trave1|119513|e_gw1.4.1479.1;jgi|Trave1|129640|e_gw1.9.870.1jgi|Trave1|129640|e_gw1.9.870.1;jgi|Trave1|22306|fgenesh1_pg.9_#_329jgi|Trave1|22306|fgenesh1_pg.9_#_329;jgi|Trave1|53633|gm1.12517_gjgi|Trave1|53633|gm1.12517_g;jgi|Trave1|141203|estExt_Genewise1.C_2_t20130jgi|Trave1|141203|estExt_Genewise…	jgi|Trave1|114132|e_gw1.2.351.1jgi|Trave1|114132|e_gw1.2.351.1	jgi|Trave1|114132|e_gw1.2.351.1	-0.105769	0.776393	-0.109919	1.40036	1.29459	175	Q2
2 iron, 2 sulfur cluster binding	Oxidoreductase	Stress response	1.38326	1.55269	1.70494	0.892155	-2.00116	-1.86196	-2.07081	-2.07071	3	10.3	0	15.606	jgi|Trave1|42584|gm1.1468_gjgi|Trave1|42584|gm1.1468_g	jgi|Trave1|42584|gm1.1468_gjgi|Trave1|42584|gm1.1468_g	jgi|Trave1|42584|gm1.1468_g	-3.38442	0.000197939	-3.70347	1.38326	-2.00116	176	Q2
endopeptidase	Peptidase		1.37801	0.889954	2.33371	0.910378	1.29793	1.3191	1.0567	1.51799	5	17.9	0	12.215	jgi|Trave1|162201|estExt_Genewise1Plus.C_3_t10202jgi|Trave1|162201|estExt_Genewise1Plus.C_3_t10202	jgi|Trave1|162201|estExt_Genewise1Plus.C_3_t10202jgi|Trave1|162201|estExt_Genewise1Plus.C_3_t10202	jgi|Trave1|162201|estExt_Genewise1Plus.C_3_t10202	-0.0800835	0.879608	-0.0557108	1.37801	1.29793	177	Q2
ATP binding	Other		1.36997	1.43132	1.52359	1.15499	-4.04294	-3.79594	-4.90976	-3.42311	5	4.5	0	12.723	jgi|Trave1|72201|estExt_Genemark1.C_6_t20093jgi|Trave1|72201|estExt_Genemark1.C_6_t20093	jgi|Trave1|72201|estExt_Genemark1.C_6_t20093jgi|Trave1|72201|estExt_Genemark1.C_6_t20093	jgi|Trave1|72201|estExt_Genemark1.C_6_t20093	-5.4129	0.000298675	-3.5248	1.36997	-4.04294	178	Q2
Proteasome subunit	Peptidase		1.36048	1.46058	1.31857	1.30227	0.225601	0.469543	-0.075676	0.282936	8	32.8	0	11.7	jgi|Trave1|160573|estExt_Genewise1Plus.C_2_t10478jgi|Trave1|160573|estExt_Genewise1Plus.C_2_t10478	jgi|Trave1|160573|estExt_Genewise1Plus.C_2_t10478jgi|Trave1|160573|estExt_Genewise1Plus.C_2_t10478	jgi|Trave1|160573|estExt_Genewise1Plus.C_2_t10478	-1.13487	0.00248724	-2.60428	1.36048	0.225601	179	Q2
thiosulfate sulfurtransferase activity	Hypothetical protein		1.326	1.63891	1.54164	0.797459	3.74322	3.74623	3.66318	3.82025	14	63	0	40.583	jgi|Trave1|50235|gm1.9119_gjgi|Trave1|50235|gm1.9119_g	jgi|Trave1|50235|gm1.9119_gjgi|Trave1|50235|gm1.9119_g	jgi|Trave1|50235|gm1.9119_g	2.41721	0.000856283	-3.06738	1.326	3.74322	180	Q2
F-actin capping protein complex	Other		1.31407	1.29887	1.63282	1.01053	-1.45951	-0.971334	-1.73921	-1.668	7	36.5	0	15.489	jgi|Trave1|126825|e_gw1.7.2079.1jgi|Trave1|126825|e_gw1.7.2079.1	jgi|Trave1|126825|e_gw1.7.2079.1jgi|Trave1|126825|e_gw1.7.2079.1	jgi|Trave1|126825|e_gw1.7.2079.1	-2.77359	0.000799276	-3.0973	1.31407	-1.45951	181	Q2
small nuclear ribonucleoprotein	Other		1.31288	1.48435	0.972827	1.48146	-0.147142	0.100897	-0.192017	-0.350307	4	36.8	0	10.254	jgi|Trave1|25956|fgenesh1_kg.1_#_777_#_isotig11118jgi|Trave1|25956|fgenesh1_kg.1_#_777_#_isotig11118	jgi|Trave1|25956|fgenesh1_kg.1_#_777_#_isotig11118jgi|Trave1|25956|fgenesh1_kg.1_#_777_#_isotig11118	jgi|Trave1|25956|fgenesh1_kg.1_#_777_#_isotig11118	-1.46002	0.00247084	-2.60716	1.31288	-0.147142	182	Q2
Carbonic anhydrase	Other		1.31109	1.28432	1.623	1.02596	1.2709	1.3428	1.14829	1.32162	10	52.4	0	26.109	jgi|Trave1|62312|estExt_fgenesh1_pg.C_1_t20325jgi|Trave1|62312|estExt_fgenesh1_pg.C_1_t20325	jgi|Trave1|62312|estExt_fgenesh1_pg.C_1_t20325jgi|Trave1|62312|estExt_fgenesh1_pg.C_1_t20325	jgi|Trave1|62312|estExt_fgenesh1_pg.C_1_t20325	-0.0401913	0.83737	-0.0770828	1.31109	1.2709	183	Q2
oxidoreductase activity	Oxidoreductase	Stress response	1.30788	0.956192	1.97772	0.989723	-6.17486	-5.81852	-5.91486	-6.79121	5	19.9	0	14.046	jgi|Trave1|31299|fgenesh1_kg.11_#_172_#_isotig07629jgi|Trave1|31299|fgenesh1_kg.11_#_172_#_isotig07629	jgi|Trave1|31299|fgenesh1_kg.11_#_172_#_isotig07629jgi|Trave1|31299|fgenesh1_kg.11_#_172_#_isotig07629	jgi|Trave1|31299|fgenesh1_kg.11_#_172_#_isotig07629	-7.48274	8.07979e-05	-4.0926	1.30788	-6.17486	184	Q2
Calnexin	Other		1.28359	1.10961	1.6551	1.08604	0.680141	0.946798	0.818144	0.27548	7	14.5	0	11.221	jgi|Trave1|110458|e_gw1.1.153.1jgi|Trave1|110458|e_gw1.1.153.1	jgi|Trave1|110458|e_gw1.1.153.1jgi|Trave1|110458|e_gw1.1.153.1	jgi|Trave1|110458|e_gw1.1.153.1	-0.603445	0.0951144	-1.02175	1.28359	0.680141	185	Q2
copper ion binding	Oxidoreductase	ROS generating	1.27742	1.04575	1.89495	0.89156	5.48347	5.58694	5.45461	5.40886	17	32.8	0	154.95	jgi|Trave1|146232|estExt_Genewise1.C_4_t40247jgi|Trave1|146232|estExt_Genewise1.C_4_t40247	jgi|Trave1|146232|estExt_Genewise1.C_4_t40247jgi|Trave1|146232|estExt_Genewise1.C_4_t40247	jgi|Trave1|146232|estExt_Genewise1.C_4_t40247	4.20605	0.000185308	-3.73211	1.27742	5.48347	186	Q2
apoptotic DNA fragmentation	Hydrolase	other	1.27595	1.2622	1.2482	1.31746	-4.73989	-5.17036	-4.84284	-4.20648	4	16.2	0	10.435	jgi|Trave1|119099|e_gw1.4.1276.1jgi|Trave1|119099|e_gw1.4.1276.1	jgi|Trave1|119099|e_gw1.4.1276.1jgi|Trave1|119099|e_gw1.4.1276.1	jgi|Trave1|119099|e_gw1.4.1276.1	-6.01585	2.92642e-05	-4.53366	1.27595	-4.73989	187	Q2
NADH:flavin oxidoreductase	Oxidoreductase	other	1.26909	1.39011	1.10952	1.30764	1.06257	1.00151	1.01618	1.17003	8	27.4	0	44.711	jgi|Trave1|56531|estExt_fgenesh1_pm.C_2_t20261jgi|Trave1|56531|estExt_fgenesh1_pm.C_2_t20261;jgi|Trave1|69072|estExt_Genemark1.C_2_t10384jgi|Trave1|69072|estExt_Genemark1.C_2_t10384	jgi|Trave1|56531|estExt_fgenesh1_pm.C_2_t20261jgi|Trave1|56531|estExt_fgenesh1_pm.C_2_t20261	jgi|Trave1|56531|estExt_fgenesh1_pm.C_2_t20261	-0.206517	0.105758	-0.975688	1.26909	1.06257	188	Q2
NADPH dehydrogenase	Oxidoreductase	other	1.26863	1.11039	1.46023	1.23526	2.5998	2.51588	2.72712	2.55641	13	39.1	0	41.381	jgi|Trave1|49236|gm1.8120_gjgi|Trave1|49236|gm1.8120_g;jgi|Trave1|127448|e_gw1.8.555.1jgi|Trave1|127448|e_gw1.8.555.1;jgi|Trave1|35972|fgenesh1_pm.4_#_261jgi|Trave1|35972|fgenesh1_pm.4_#_261	jgi|Trave1|49236|gm1.8120_gjgi|Trave1|49236|gm1.8120_g	jgi|Trave1|49236|gm1.8120_g	1.33118	0.000389259	-3.40976	1.26863	2.5998	189	Q2
ATP-dependent NAD(P)H-hydrate dehydratase activity	other		1.26805	1.07447	1.56191	1.16777	-1.81589	-1.20955	-1.51584	-2.72229	4	21.6	0	8.8886	jgi|Trave1|168170|estExt_Genewise1Plus.C_6_t30018jgi|Trave1|168170|estExt_Genewise1Plus.C_6_t30018	jgi|Trave1|168170|estExt_Genewise1Plus.C_6_t30018jgi|Trave1|168170|estExt_Genewise1Plus.C_6_t30018	jgi|Trave1|168170|estExt_Genewise1Plus.C_6_t30018	-3.08394	0.00314253	-2.50272	1.26805	-1.81589	190	Q2
dihydroxy-acid dehydratase activity	Other		1.24545	1.39387	1.30454	1.03795	-2.01611	-1.56226	-1.75812	-2.72795	10	20.6	0	21.392	jgi|Trave1|112760|e_gw1.2.2461.1jgi|Trave1|112760|e_gw1.2.2461.1	jgi|Trave1|112760|e_gw1.2.2461.1jgi|Trave1|112760|e_gw1.2.2461.1	jgi|Trave1|112760|e_gw1.2.2461.1	-3.26156	0.000971074	-3.01275	1.24545	-2.01611	191	Q2
Thioesterase superfamily	Hydrolase	esterase/lipase	1.23596	1.21846	1.04838	1.44104	2.04388	2.33152	1.97697	1.82316	7	49.4	0	46.121	jgi|Trave1|157075|estExt_Genewise1.C_160382jgi|Trave1|157075|estExt_Genewise1.C_160382	jgi|Trave1|157075|estExt_Genewise1.C_160382jgi|Trave1|157075|estExt_Genewise1.C_160382	jgi|Trave1|157075|estExt_Genewise1.C_160382	0.807927	0.012815	-1.89228	1.23596	2.04388	192	Q2
protein folding	Other		1.21984	1.52438	1.26672	0.868422	-4.18997	-5.17942	-5.37702	-2.01346	5	18.7	0	9.3727	jgi|Trave1|29896|fgenesh1_kg.7_#_553_#_isotig03811jgi|Trave1|29896|fgenesh1_kg.7_#_553_#_isotig03811	jgi|Trave1|29896|fgenesh1_kg.7_#_553_#_isotig03811jgi|Trave1|29896|fgenesh1_kg.7_#_553_#_isotig03811	jgi|Trave1|29896|fgenesh1_kg.7_#_553_#_isotig03811	-5.40981	0.00810265	-2.09137	1.21984	-4.18997	193	Q2
Splicing factor RNPS1	Other		1.20054	1.46746	1.22308	0.911083	-0.0688413	0.0615501	-0.0464268	-0.221647	2	22.7	0	5.7522	jgi|Trave1|117641|e_gw1.3.124.1jgi|Trave1|117641|e_gw1.3.124.1	jgi|Trave1|117641|e_gw1.3.124.1jgi|Trave1|117641|e_gw1.3.124.1	jgi|Trave1|117641|e_gw1.3.124.1	-1.26938	0.00217318	-2.6629	1.20054	-0.0688413	194	Q2
Thioredoxin	Oxidoreductase	Stress response	1.17622	0.781357	1.29002	1.45728	0.268181	-0.270718	0.50337	0.571892	7	20	0	24.174	jgi|Trave1|25315|fgenesh1_kg.1_#_136_#_isotig08869jgi|Trave1|25315|fgenesh1_kg.1_#_136_#_isotig08869	jgi|Trave1|25315|fgenesh1_kg.1_#_136_#_isotig08869jgi|Trave1|25315|fgenesh1_kg.1_#_136_#_isotig08869	jgi|Trave1|25315|fgenesh1_kg.1_#_136_#_isotig08869	-0.908039	0.0548974	-1.26045	1.17622	0.268181	195	Q2
Ran GTPase binding	Other		1.15994	1.47443	2.43775	-0.432356	5.80053	5.72717	5.95334	5.72108	8	44	0	59.967	jgi|Trave1|146525|estExt_Genewise1.C_4_t50118jgi|Trave1|146525|estExt_Genewise1.C_4_t50118	jgi|Trave1|146525|estExt_Genewise1.C_4_t50118jgi|Trave1|146525|estExt_Genewise1.C_4_t50118	jgi|Trave1|146525|estExt_Genewise1.C_4_t50118	4.64059	0.00539744	-2.26781	1.15994	5.80053	196	Q2
Isochorismatase	Hydrolase	other	1.15619	1.12032	1.29345	1.05479	1.44104	1.53816	1.57537	1.20958	9	22.3	0	22.188	jgi|Trave1|159079|estExt_Genewise1Plus.C_1_t50207jgi|Trave1|159079|estExt_Genewise1Plus.C_1_t50207	jgi|Trave1|159079|estExt_Genewise1Plus.C_1_t50207jgi|Trave1|159079|estExt_Genewise1Plus.C_1_t50207	jgi|Trave1|159079|estExt_Genewise1Plus.C_1_t50207	0.284849	0.104843	-0.979461	1.15619	1.44104	197	Q2
integral component of membrane	Hypothetical protein		1.14717	1.34376	0.590854	1.50688	3.67851	3.56312	4.00197	3.47043	8	40.1	0	44.125	jgi|Trave1|109956|e_gw1.1.420.1jgi|Trave1|109956|e_gw1.1.420.1	jgi|Trave1|109956|e_gw1.1.420.1jgi|Trave1|109956|e_gw1.1.420.1	jgi|Trave1|109956|e_gw1.1.420.1	2.53134	0.00148763	-2.82751	1.14717	3.67851	198	Q2
proteosome subnit	Peptidase		1.14136	1.04636	1.13928	1.23845	0.91383	0.780401	1.35456	0.606533	6	22.6	0	20.076	jgi|Trave1|67483|estExt_fgenesh1_pg.C_140212jgi|Trave1|67483|estExt_fgenesh1_pg.C_140212	jgi|Trave1|67483|estExt_fgenesh1_pg.C_140212jgi|Trave1|67483|estExt_fgenesh1_pg.C_140212	jgi|Trave1|67483|estExt_fgenesh1_pg.C_140212	-0.227531	0.383566	-0.416159	1.14136	0.91383	199	Q2
	Hypothetical protein		1.14103	0.962742	1.27983	1.1805	0.687089	0.820894	0.909292	0.331081	5	24.1	0	16.941	jgi|Trave1|40757|fgenesh1_pm.15_#_4jgi|Trave1|40757|fgenesh1_pm.15_#_4;jgi|Trave1|136365|e_gw1.15.99.1jgi|Trave1|136365|e_gw1.15.99.1;jgi|Trave1|51581|gm1.10465_gjgi|Trave1|51581|gm1.10465_g	jgi|Trave1|40757|fgenesh1_pm.15_#_4jgi|Trave1|40757|fgenesh1_pm.15_#_4;jgi|Trave1|136365|e_gw1.15.99.1jgi|Trave1|136365|e_gw1.15.99.1	jgi|Trave1|40757|fgenesh1_pm.15_#_4	-0.453937	0.0887238	-1.05196	1.14103	0.687089	200	Q2
Hsp90	other		1.13406	1.13914	1.19148	1.07157	-0.403678	-0.184135	-0.459204	-0.567696	4	12.3	0	5.7464	jgi|Trave1|68660|estExt_Genemark1.C_1_t30287jgi|Trave1|68660|estExt_Genemark1.C_1_t30287	jgi|Trave1|68660|estExt_Genemark1.C_1_t30287jgi|Trave1|68660|estExt_Genemark1.C_1_t30287	jgi|Trave1|68660|estExt_Genemark1.C_1_t30287	-1.53774	0.000208987	-3.67988	1.13406	-0.403678	201	Q2
	Hypothetical protein		1.12899	0.36681	1.82901	1.19116	-0.365466	-0.637577	-0.04245	-0.41637	10	6.5	0	19.727	jgi|Trave1|57970|estExt_fgenesh1_pm.C_4_t20256jgi|Trave1|57970|estExt_fgenesh1_pm.C_4_t20256	jgi|Trave1|57970|estExt_fgenesh1_pm.C_4_t20256jgi|Trave1|57970|estExt_fgenesh1_pm.C_4_t20256	jgi|Trave1|57970|estExt_fgenesh1_pm.C_4_t20256	-1.49446	0.0308866	-1.51023	1.12899	-0.365466	202	Q2
calcium-mediated signaling	Other		1.1211	0.98418	1.4265	0.952633	-1.68802	-1.3454	-2.33245	-1.3862	4	14.1	0	12.432	jgi|Trave1|66035|estExt_fgenesh1_pg.C_9_t10182jgi|Trave1|66035|estExt_fgenesh1_pg.C_9_t10182	jgi|Trave1|66035|estExt_fgenesh1_pg.C_9_t10182jgi|Trave1|66035|estExt_fgenesh1_pg.C_9_t10182	jgi|Trave1|66035|estExt_fgenesh1_pg.C_9_t10182	-2.80912	0.001408	-2.8514	1.1211	-1.68802	203	Q2
Oxoprolinase	Hydrolase	other	1.11422	1.06382	1.19759	1.08125	-0.0155493	0.121271	0.00636482	-0.174284	11	20.5	0	25.893	jgi|Trave1|171539|estExt_Genewise1Plus.C_9_t20161jgi|Trave1|171539|estExt_Genewise1Plus.C_9_t20161	jgi|Trave1|171539|estExt_Genewise1Plus.C_9_t20161jgi|Trave1|171539|estExt_Genewise1Plus.C_9_t20161	jgi|Trave1|171539|estExt_Genewise1Plus.C_9_t20161	-1.12977	0.00029493	-3.53028	1.11422	-0.0155493	204	Q2
integral component of membrane	Hypothetical protein		1.09085	1.32284	1.10802	0.841705	5.80283	5.90874	5.63717	5.86257	12	20.9	0	82.113	jgi|Trave1|29347|fgenesh1_kg.7_#_4_#_isotig01747jgi|Trave1|29347|fgenesh1_kg.7_#_4_#_isotig01747	jgi|Trave1|29347|fgenesh1_kg.7_#_4_#_isotig01747jgi|Trave1|29347|fgenesh1_kg.7_#_4_#_isotig01747	jgi|Trave1|29347|fgenesh1_kg.7_#_4_#_isotig01747	4.71197	8.41805e-06	-5.07479	1.09085	5.80283	205	Q2
protein depalmitoylation	Hydrolase	other	1.05343	0.954844	1.14022	1.06521	-0.957756	-1.05936	-1.00173	-0.81218	3	9.9	0	4.7061	jgi|Trave1|113988|e_gw1.2.883.1jgi|Trave1|113988|e_gw1.2.883.1	jgi|Trave1|113988|e_gw1.2.883.1jgi|Trave1|113988|e_gw1.2.883.1	jgi|Trave1|113988|e_gw1.2.883.1	-2.01118	2.59668e-05	-4.58558	1.05343	-0.957756	206	Q2
hydrolase activity, acting on carbon-nitrogen (but not peptide) bonds	Hydrolase	Cazy	1.04266	1.10319	0.903396	1.12139	-4.56356	-3.50027	-5.22326	-4.96715	1	3.1	0	8.5989	jgi|Trave1|144169|estExt_Genewise1.C_3_t50039jgi|Trave1|144169|estExt_Genewise1.C_3_t50039	jgi|Trave1|144169|estExt_Genewise1.C_3_t50039jgi|Trave1|144169|estExt_Genewise1.C_3_t50039	jgi|Trave1|144169|estExt_Genewise1.C_3_t50039	-5.60621	0.000490515	-3.30935	1.04266	-4.56356	207	Q2
serine-type peptidase activity	Peptidase		1.03958	1.32963	1.13512	0.653984	4.59916	4.54059	4.76858	4.48831	18	33.8	0	94.361	jgi|Trave1|154838|estExt_Genewise1.C_12_t20026jgi|Trave1|154838|estExt_Genewise1.C_12_t20026	jgi|Trave1|154838|estExt_Genewise1.C_12_t20026jgi|Trave1|154838|estExt_Genewise1.C_12_t20026	jgi|Trave1|154838|estExt_Genewise1.C_12_t20026	3.55958	8.30354e-05	-4.08074	1.03958	4.59916	208	Q2
DNA-binding transcription factor activity, RNA polymerase II-specific	Oxidoreductase	Other	1.03659	0.83762	1.07324	1.19891	-3.16246	-3.44615	-2.94826	-3.09296	6	24.3	0	9.1323	jgi|Trave1|149403|estExt_Genewise1.C_7_t10084jgi|Trave1|149403|estExt_Genewise1.C_7_t10084	jgi|Trave1|149403|estExt_Genewise1.C_7_t10084jgi|Trave1|149403|estExt_Genewise1.C_7_t10084	jgi|Trave1|149403|estExt_Genewise1.C_7_t10084	-4.19905	2.08563e-05	-4.68076	1.03659	-3.16246	209	Q2
Metallo-beta-lactamase	Hydrolase	other	1.0356	1.24475	1.03838	0.823669	1.14437	1.01536	1.24254	1.17523	6	15.5	0	24.8	jgi|Trave1|68886|estExt_Genemark1.C_2_t10036jgi|Trave1|68886|estExt_Genemark1.C_2_t10036	jgi|Trave1|68886|estExt_Genemark1.C_2_t10036jgi|Trave1|68886|estExt_Genemark1.C_2_t10036	jgi|Trave1|68886|estExt_Genemark1.C_2_t10036	0.108772	0.477591	-0.320944	1.0356	1.14437	210	Q2
U6 snRNP	Other		1.03118	1.06893	0.94768	1.07692	-3.32545	-4.07146	-3.54212	-2.36277	6	47.4	0	10.741	jgi|Trave1|39441|fgenesh1_pm.10_#_226jgi|Trave1|39441|fgenesh1_pm.10_#_226	jgi|Trave1|39441|fgenesh1_pm.10_#_226jgi|Trave1|39441|fgenesh1_pm.10_#_226	jgi|Trave1|39441|fgenesh1_pm.10_#_226	-4.35663	0.00100578	-2.9975	1.03118	-3.32545	211	Q2
Imidazoleglycerol-phosphate dehydratase	Other		1.02576	1.37529	0.829833	0.872169	0.250944	0.277473	0.641605	-0.166248	4	15.4	0	9.0651	jgi|Trave1|27762|fgenesh1_kg.4_#_42_#_isotig09499jgi|Trave1|27762|fgenesh1_kg.4_#_42_#_isotig09499	jgi|Trave1|27762|fgenesh1_kg.4_#_42_#_isotig09499jgi|Trave1|27762|fgenesh1_kg.4_#_42_#_isotig09499	jgi|Trave1|27762|fgenesh1_kg.4_#_42_#_isotig09499	-0.77482	0.0567641	-1.24593	1.02576	0.250944	212	Q2
cell redox homeostasis	Oxidoreductase	Stress response	1.00514	1.3656	0.448367	1.20144	-4.01659	-4.18239	-4.04268	-3.82471	4	9.9	0	9.8434	jgi|Trave1|165702|estExt_Genewise1Plus.C_4_t40320jgi|Trave1|165702|estExt_Genewise1Plus.C_4_t40320	jgi|Trave1|165702|estExt_Genewise1Plus.C_4_t40320jgi|Trave1|165702|estExt_Genewise1Plus.C_4_t40320	jgi|Trave1|165702|estExt_Genewise1Plus.C_4_t40320	-5.02173	7.55831e-05	-4.12158	1.00514	-4.01659	213	Q2
glucan 1,4-alpha-glucosidase activity	GH		1.00269	1.03977	1.43176	0.536543	5.2636	5.01174	5.51748	5.26159	8	24.7	0	120.14	jgi|Trave1|54963|estExt_fgenesh1_pm.C_1_t10075jgi|Trave1|54963|estExt_fgenesh1_pm.C_1_t10075	jgi|Trave1|54963|estExt_fgenesh1_pm.C_1_t10075jgi|Trave1|54963|estExt_fgenesh1_pm.C_1_t10075	jgi|Trave1|54963|estExt_fgenesh1_pm.C_1_t10075	4.26091	0.000137881	-3.8605	1.00269	5.2636	214	Q2
Chitinase	GH	GH18	0.962967	0.768143	0.814193	1.30657	1.49686	1.55848	1.40083	1.53127	2	2.3	0	5.9584	jgi|Trave1|136980|e_gw1.17.249.1jgi|Trave1|136980|e_gw1.17.249.1	jgi|Trave1|136980|e_gw1.17.249.1jgi|Trave1|136980|e_gw1.17.249.1	jgi|Trave1|136980|e_gw1.17.249.1	0.533891	0.0406663	-1.39077	0.962967	1.49686	215	Q2
	Peptidase		0.959781	0.9368	0.8786	1.06394	1.55593	1.50476	1.63645	1.52658	6	32.3	0	57.835	jgi|Trave1|40281|fgenesh1_pm.13_#_9jgi|Trave1|40281|fgenesh1_pm.13_#_9	jgi|Trave1|40281|fgenesh1_pm.13_#_9jgi|Trave1|40281|fgenesh1_pm.13_#_9	jgi|Trave1|40281|fgenesh1_pm.13_#_9	0.596148	0.000945345	-3.02441	0.959781	1.55593	216	Q2
RSC-type complex	Oxidoreductase	Other	0.936903	0.792212	1.34009	0.678404	4.68749	4.72908	4.89305	4.44035	15	64.6	0	44.669	jgi|Trave1|35090|fgenesh1_pm.3_#_380jgi|Trave1|35090|fgenesh1_pm.3_#_380	jgi|Trave1|35090|fgenesh1_pm.3_#_380jgi|Trave1|35090|fgenesh1_pm.3_#_380	jgi|Trave1|35090|fgenesh1_pm.3_#_380	3.75059	0.000103453	-3.98526	0.936903	4.68749	217	Q2
dienelactone hydrolase	Hydrolase	other	0.924457	0.473518	1.35596	0.94389	-0.861361	-0.907005	-0.856697	-0.820381	5	28	0	23.551	jgi|Trave1|121400|e_gw1.5.1658.1jgi|Trave1|121400|e_gw1.5.1658.1	jgi|Trave1|121400|e_gw1.5.1658.1jgi|Trave1|121400|e_gw1.5.1658.1	jgi|Trave1|121400|e_gw1.5.1658.1	-1.78582	0.00222588	-2.6525	0.924457	-0.861361	218	Q2
Karyopherin (importin) beta 3	Other		0.91654	0.918709	1.03252	0.798391	-0.593659	-0.843918	-0.342758	-0.594301	10	10.5	0	24.313	jgi|Trave1|29283|fgenesh1_kg.6_#_423_#_isotig04132jgi|Trave1|29283|fgenesh1_kg.6_#_423_#_isotig04132	jgi|Trave1|29283|fgenesh1_kg.6_#_423_#_isotig04132jgi|Trave1|29283|fgenesh1_kg.6_#_423_#_isotig04132	jgi|Trave1|29283|fgenesh1_kg.6_#_423_#_isotig04132	-1.5102	0.00069723	-3.15662	0.91654	-0.593659	219	Q2
F-actin capping protein alpha subunit	Other		0.88486	1.0471	1.02063	0.586851	-1.93564	-2.50037	-0.495201	-2.81136	6	17.8	0	19.217	jgi|Trave1|121593|e_gw1.5.494.1jgi|Trave1|121593|e_gw1.5.494.1	jgi|Trave1|121593|e_gw1.5.494.1jgi|Trave1|121593|e_gw1.5.494.1	jgi|Trave1|121593|e_gw1.5.494.1	-2.8205	0.0189972	-1.72131	0.88486	-1.93564	220	Q2
alpha/beta hydrolase	Hydrolase	other	0.882866	0.966547	0.736362	0.94569	0.179655	0.0922489	0.518291	-0.0715752	8	18.4	0	15.685	jgi|Trave1|74763|estExt_Genemark1.C_12_t10277jgi|Trave1|74763|estExt_Genemark1.C_12_t10277	jgi|Trave1|74763|estExt_Genemark1.C_12_t10277jgi|Trave1|74763|estExt_Genemark1.C_12_t10277	jgi|Trave1|74763|estExt_Genemark1.C_12_t10277	-0.703211	0.021009	-1.67759	0.882866	0.179655	221	Q2
oxidoreductase activity	Oxidoreductase	ROS generating	0.842604	0.950834	0.980397	0.596581	4.60669	4.87171	4.31133	4.63702	17	33.3	0	62.69	jgi|Trave1|118266|e_gw1.3.999.1jgi|Trave1|118266|e_gw1.3.999.1;jgi|Trave1|117805|e_gw1.3.1288.1jgi|Trave1|117805|e_gw1.3.1288.1;jgi|Trave1|130750|e_gw1.10.598.1jgi|Trave1|130750|e_gw1.10.598.1;jgi|Trave1|116129|e_gw1.3.1154.1jgi|Trave1|116129|e_gw1.3.1154.1	jgi|Trave1|118266|e_gw1.3.999.1jgi|Trave1|118266|e_gw1.3.999.1	jgi|Trave1|118266|e_gw1.3.999.1	3.76408	5.07366e-05	-4.29468	0.842604	4.60669	222	Q2
Metal-dependent hydrolase	Hydrolase	other	0.822115	0.721222	0.882363	0.862761	-0.869174	-1.18214	-0.65715	-0.768232	2	6.3	0	6.0867	jgi|Trave1|173657|estExt_Genewise1Plus.C_11_t30025jgi|Trave1|173657|estExt_Genewise1Plus.C_11_t30025	jgi|Trave1|173657|estExt_Genewise1Plus.C_11_t30025jgi|Trave1|173657|estExt_Genewise1Plus.C_11_t30025	jgi|Trave1|173657|estExt_Genewise1Plus.C_11_t30025	-1.69129	0.000542669	-3.26546	0.822115	-0.869174	223	Q2
hydrolase activity	Hydrolase	other	0.748847	0.590126	0.937121	0.719294	-1.57799	-1.84976	-1.66271	-1.22149	4	30.3	0	8.4056	jgi|Trave1|167313|estExt_Genewise1Plus.C_5_t40140jgi|Trave1|167313|estExt_Genewise1Plus.C_5_t40140	jgi|Trave1|167313|estExt_Genewise1Plus.C_5_t40140jgi|Trave1|167313|estExt_Genewise1Plus.C_5_t40140	jgi|Trave1|167313|estExt_Genewise1Plus.C_5_t40140	-2.32683	0.000391466	-3.40731	0.748847	-1.57799	224	Q2
NADH:flavin oxidoreductase	Oxidoreductase	other	0.748631	0.659863	0.873958	0.712072	-1.39042	-1.42821	-1.42103	-1.32203	7	15.5	0	23.3	jgi|Trave1|158239|estExt_Genewise1Plus.C_1_t30142jgi|Trave1|158239|estExt_Genewise1Plus.C_1_t30142	jgi|Trave1|158239|estExt_Genewise1Plus.C_1_t30142jgi|Trave1|158239|estExt_Genewise1Plus.C_1_t30142	jgi|Trave1|158239|estExt_Genewise1Plus.C_1_t30142	-2.13905	8.0713e-06	-5.09306	0.748631	-1.39042	225	Q2
UNKNOWN	Hypothetical protein		0.73976	0.752104	0.793155	0.674023	-5.36319	-5.10037	-5.41579	-5.57341	2	26.8	0	4.6462	jgi|Trave1|126304|e_gw1.7.1557.1jgi|Trave1|126304|e_gw1.7.1557.1	jgi|Trave1|126304|e_gw1.7.1557.1jgi|Trave1|126304|e_gw1.7.1557.1	jgi|Trave1|126304|e_gw1.7.1557.1	-6.10295	1.82151e-06	-5.73957	0.73976	-5.36319	226	Q2
	Hypothetical protein		0.738456	0.832087	0.943032	0.44025	1.27192	1.14765	1.84115	0.826967	9	11.7	0	22.286	jgi|Trave1|70704|estExt_Genemark1.C_4_t10284jgi|Trave1|70704|estExt_Genemark1.C_4_t10284	jgi|Trave1|70704|estExt_Genemark1.C_4_t10284jgi|Trave1|70704|estExt_Genemark1.C_4_t10284	jgi|Trave1|70704|estExt_Genemark1.C_4_t10284	0.533465	0.187451	-0.727113	0.738456	1.27192	227	Q2
serine-type peptidase activity	Peptidase		0.73551	0.263216	0.760701	1.18261	2.94557	2.85348	3.0332	2.95003	10	20.8	0	56.163	jgi|Trave1|110969|e_gw1.1.2278.1jgi|Trave1|110969|e_gw1.1.2278.1	jgi|Trave1|110969|e_gw1.1.2278.1jgi|Trave1|110969|e_gw1.1.2278.1	jgi|Trave1|110969|e_gw1.1.2278.1	2.21006	0.0012259	-2.91155	0.73551	2.94557	228	Q2
aspartic-type endopeptidase activity	Peptidase		0.735506	0.734112	0.848512	0.623896	3.91034	3.65426	4.17731	3.89945	8	16.9	0	50.135	jgi|Trave1|69055|estExt_Genemark1.C_2_t10356jgi|Trave1|69055|estExt_Genemark1.C_2_t10356	jgi|Trave1|69055|estExt_Genemark1.C_2_t10356jgi|Trave1|69055|estExt_Genemark1.C_2_t10356	jgi|Trave1|69055|estExt_Genemark1.C_2_t10356	3.17483	4.23949e-05	-4.37269	0.735506	3.91034	229	Q2
alpha-1,2-mannosidase	GH	GH92	0.728726	0.805256	0.90379	0.477131	1.44202	1.4185	1.85201	1.05556	9	15.3	0	33.741	jgi|Trave1|40820|fgenesh1_pm.15_#_67jgi|Trave1|40820|fgenesh1_pm.15_#_67	jgi|Trave1|40820|fgenesh1_pm.15_#_67jgi|Trave1|40820|fgenesh1_pm.15_#_67	jgi|Trave1|40820|fgenesh1_pm.15_#_67	0.713298	0.0539213	-1.26824	0.728726	1.44202	230	Q2
transferase activity, transferring acyl groups	Other		0.714002	0.396208	1.1726	0.5732	-1.84828	-1.78391	-2.30928	-1.45166	6	10.8	0	20.201	jgi|Trave1|36915|fgenesh1_pm.5_#_344jgi|Trave1|36915|fgenesh1_pm.5_#_344	jgi|Trave1|36915|fgenesh1_pm.5_#_344jgi|Trave1|36915|fgenesh1_pm.5_#_344	jgi|Trave1|36915|fgenesh1_pm.5_#_344	-2.56228	0.00171281	-2.76629	0.714002	-1.84828	231	Q2
sulfite oxidase	Oxidoreductase	other	0.710521	0.562689	0.617232	0.951643	-0.1237	-0.278107	-0.0251884	-0.0678043	5	13.9	0	8.3851	jgi|Trave1|149373|estExt_Genewise1.C_7_t10039jgi|Trave1|149373|estExt_Genewise1.C_7_t10039	jgi|Trave1|149373|estExt_Genewise1.C_7_t10039jgi|Trave1|149373|estExt_Genewise1.C_7_t10039	jgi|Trave1|149373|estExt_Genewise1.C_7_t10039	-0.834221	0.00447512	-2.3492	0.710521	-0.1237	232	Q2
NAD-dependent epimerase	Other		0.709906	0.880453	0.840522	0.408743	1.74339	1.78951	1.97823	1.46243	18	35.1	0	60.355	jgi|Trave1|175251|estExt_Genewise1Plus.C_13_t30110jgi|Trave1|175251|estExt_Genewise1Plus.C_13_t30110	jgi|Trave1|175251|estExt_Genewise1Plus.C_13_t30110jgi|Trave1|175251|estExt_Genewise1Plus.C_13_t30110	jgi|Trave1|175251|estExt_Genewise1Plus.C_13_t30110	1.03348	0.00837287	-2.07713	0.709906	1.74339	233	Q2
metal-dependent hydrolase	Hydrolase	other	0.68467	0.704599	0.829213	0.520197	1.02437	1.12477	1.18902	0.759325	9	26.1	0	22.085	jgi|Trave1|116156|e_gw1.3.1655.1jgi|Trave1|116156|e_gw1.3.1655.1	jgi|Trave1|116156|e_gw1.3.1655.1jgi|Trave1|116156|e_gw1.3.1655.1	jgi|Trave1|116156|e_gw1.3.1655.1	0.339702	0.102696	-0.988448	0.68467	1.02437	234	Q2
Ribokinase	Other		0.682836	0.613859	0.697608	0.73704	-0.421937	-0.554678	-0.233271	-0.477861	4	7.1	0	20.335	jgi|Trave1|117268|e_gw1.3.749.1jgi|Trave1|117268|e_gw1.3.749.1;jgi|Trave1|21366|fgenesh1_pg.7_#_534jgi|Trave1|21366|fgenesh1_pg.7_#_534;jgi|Trave1|53937|gm1.12821_gjgi|Trave1|53937|gm1.12821_g	jgi|Trave1|117268|e_gw1.3.749.1jgi|Trave1|117268|e_gw1.3.749.1	jgi|Trave1|117268|e_gw1.3.749.1	-1.10477	0.000436122	-3.36039	0.682836	-0.421937	235	Q2
	Other		0.682183	0.632425	0.816422	0.5977	-1.76122	-1.91241	-1.90679	-1.46446	5	7.6	0	11.486	jgi|Trave1|45106|gm1.3990_gjgi|Trave1|45106|gm1.3990_g	jgi|Trave1|45106|gm1.3990_gjgi|Trave1|45106|gm1.3990_g	jgi|Trave1|45106|gm1.3990_g	-2.4434	0.000115865	-3.93605	0.682183	-1.76122	236	Q2
[truncated: 459 more rows]

## Sheet: R. placenta all proteins
This table shows all the different proteins found in Rhodonia placenta when analyzing concentration changes between treated (oxidized) and non-treated samples
*Positive Log2FC values represent an increase after treatment
[truncated: 470 more rows]

## Sheet: T.reesei significant difference
T. reesei proteins whose concentration was significantly reduced after the oxidative treatment (p-value <0.01)
[truncated: 200 more rows]

[truncated: 2 more sheets: T.versicolor significant differ, R.placenta significant differen]
