# Supplementary material for: A Fungal Secretome Adapted for Stress Enabled a Radical Wood Decay Mechanism
Source: mBio. 2021 Aug 17;12(4):e02040-21. doi: 10.1128/mBio.02040-21 (PMC8406313; doi:10.1128/mBio.02040-21)
Supplement: DATA SET S2 [file mbio.02040-21-sd002.xlsx]

## Sheet: T.reesei OxiPTM_peptide
Total Peptides		Increased Oxidized Peptides	Type	GO_id	func_desc	Annotation	Protein	Accession	Peptide	PTM 1	PTM 2	PTM3	Quality	Significance	log2FC	pvalue		*Positive Log2FC values represent an increase after treatment
22774		1497	MF_ARGOT	4499	N,N-dimethylaniline monooxygenase activity	UNKNOWN	jgi|Trire2|102966|fgenesh5_pg.C_scaffold_1000599	|Trire2|102966|fgenesh5_pg.C_scaffold_1000599	ASF(+47.98)A(+15.99)LSAPANTDVWKKPPSHDVFTAPYK	TriOxidation	MonoOxidation		21.71	60	10.6917	1.36016e-05
		0.0657329	MF_ARGOT	4499	N,N-dimethylaniline monooxygenase activity	UNKNOWN	jgi|Trire2|102966|fgenesh5_pg.C_scaffold_1000599	|Trire2|102966|fgenesh5_pg.C_scaffold_1000599	SFALSAPAN(-17.03)T(+162.05)DVWKKPPSHDVFTAPYK	Ammonia-loss (N)	Fung_O1H		8.89	12.84	4.16021	0.000299354
			MF_ARGOT	4499	N,N-dimethylaniline monooxygenase activity	UNKNOWN	jgi|Trire2|102966|fgenesh5_pg.C_scaffold_1000599	|Trire2|102966|fgenesh5_pg.C_scaffold_1000599	GIEHFN(-17.03)NAPR	Ammonia-loss (N)			6.79	60	3.28317	0.00529371
			MF_ARGOT	4499	N,N-dimethylaniline monooxygenase activity	UNKNOWN	jgi|Trire2|102966|fgenesh5_pg.C_scaffold_1000599	|Trire2|102966|fgenesh5_pg.C_scaffold_1000599	AGIEHFNN(-17.03)APR	Ammonia-loss (N)			5.16	7.54	2.92246	0.00524273
			MF_ARGOT	4499	N,N-dimethylaniline monooxygenase activity	UNKNOWN	jgi|Trire2|102966|fgenesh5_pg.C_scaffold_1000599	|Trire2|102966|fgenesh5_pg.C_scaffold_1000599	AGIEHFNNAPR(+.98)	Deamidation (R)			8.83	9.7	2.70464	0.00777264
			MF_ARGOT	4499	N,N-dimethylaniline monooxygenase activity	UNKNOWN	jgi|Trire2|102966|fgenesh5_pg.C_scaffold_1000599	|Trire2|102966|fgenesh5_pg.C_scaffold_1000599	LST(-2.02)VCCDNWADWSVADVSSSAADIQAGAK	2-amino-3-oxo-butanoic_acid			6.08	60	7.93735	0.000784684
			MF_ARGOT	16740	transferase activity	Glutathione S-transferase	jgi|Trire2|104390|fgenesh5_pg.C_scaffold_3000345	|Trire2|104390|fgenesh5_pg.C_scaffold_3000345	M(+15.99)ILKPIK	MonoOxidation			10.9	60	4.32242	0.0015668
			MF_ARGOT	16787	hydrolase activity	Alpha beta hydrolase fold domain containing	jgi|Trire2|104461|fgenesh5_pg.C_scaffold_3000416	|Trire2|104461|fgenesh5_pg.C_scaffold_3000416	TLLIVGDQDH(-10.03)VAIGGNW(+31.99)SPPEVAAK	His->aspartylurea	DiOxidation		2.8	60	6.25851	0.00807572
			MF_ARGOT	16787	hydrolase activity	Alpha beta hydrolase fold domain containing	jgi|Trire2|104461|fgenesh5_pg.C_scaffold_3000416	|Trire2|104461|fgenesh5_pg.C_scaffold_3000416	TLLIVGDQDHVAI(+13.98)GGNW(+29.97)SPPEVAAK	carbonylation unknown	Quinone		3.66	60	5.03728	0.00326258
			MF_ARGOT	16787	hydrolase activity	Alpha beta hydrolase fold domain containing	jgi|Trire2|104461|fgenesh5_pg.C_scaffold_3000416	|Trire2|104461|fgenesh5_pg.C_scaffold_3000416	VVLHGK(-1.03)N(+730.26)FCGPTWNATIAALAGAGYR	Lys->aminoadipic semialdehyde	Fung_2HN2H		14.84	60	6.35862	6.37122e-05
			MF_ARGOT	16787	hydrolase activity	Alpha beta hydrolase fold domain containing	jgi|Trire2|104461|fgenesh5_pg.C_scaffold_3000416	|Trire2|104461|fgenesh5_pg.C_scaffold_3000416	SSKPDSYQFSTNQLM(+15.99)YNTR	MonoOxidation			19.96	46.24	4.10758	0.000854669
			MF_ARGOT	16787	hydrolase activity	Alpha beta hydrolase fold domain containing	jgi|Trire2|104461|fgenesh5_pg.C_scaffold_3000416	|Trire2|104461|fgenesh5_pg.C_scaffold_3000416	NQGQIVDLVLTQP(+31.99)VSH(-10.03)YFGDVVTK	DiOxidation	His->aspartylurea		14.04	60	6.49301	0.00120359
			MF_ARGOT	16787	hydrolase activity	Alpha beta hydrolase fold domain containing	jgi|Trire2|104461|fgenesh5_pg.C_scaffold_3000416	|Trire2|104461|fgenesh5_pg.C_scaffold_3000416	NQGQIVDLV(+13.98)LTQPVSHY(+29.97)FGDVVTK	carbonylation unknown	Quinone		6.9	60	5.6713	0.00642642
			BP_ARGOT	31505	fungal-type cell wall organization	Mitochondrial outer membrane and cell wall localized SUN family member	jgi|Trire2|104664|fgenesh5_pg.C_scaffold_4000042	|Trire2|104664|fgenesh5_pg.C_scaffold_4000042	GA(+15.99)MCS(-2.02)YACPPGYQKTQWPK	MonoOxidation	2-amino-3-oxo-butanoic_acid		4.22	60	5.21724	0.000111632
			BP_ARGOT	31505	fungal-type cell wall organization	Mitochondrial outer membrane and cell wall localized SUN family member	jgi|Trire2|104664|fgenesh5_pg.C_scaffold_4000042	|Trire2|104664|fgenesh5_pg.C_scaffold_4000042	GA(+15.99)MCSY(-2.02)ACPPGYQK	MonoOxidation	2-amino-3-oxo-butanoic_acid		10.17	60	8.48224	0.00166166
			BP_ARGOT	31505	fungal-type cell wall organization	Mitochondrial outer membrane and cell wall localized SUN family member	jgi|Trire2|104664|fgenesh5_pg.C_scaffold_4000042	|Trire2|104664|fgenesh5_pg.C_scaffold_4000042	GAGN(+15.99)WSPINIGTGK	MonoOxidation			5.51	12.75	4.5012	0.0044692
			BP_ARGOT	31505	fungal-type cell wall organization	Mitochondrial outer membrane and cell wall localized SUN family member	jgi|Trire2|104664|fgenesh5_pg.C_scaffold_4000042	|Trire2|104664|fgenesh5_pg.C_scaffold_4000042	GAGNW(+31.99)SPINIGTGK	DiOxidation			14.3	60	5.46825	0.00190721
			BP_ARGOT	6807	nitrogen compound metabolic process	Nitrilase/cyanide hydratase and apolipoprotein N-acyltransferase	jgi|Trire2|104803|fgenesh5_pg.C_scaffold_4000181	|Trire2|104803|fgenesh5_pg.C_scaffold_4000181	RGAFALIYPGAFNLTTGP(+15.99)MHWR	MonoOxidation			8.61	60	7.43756	0.00121019
			BP_ARGOT	6807	nitrogen compound metabolic process	Nitrilase/cyanide hydratase and apolipoprotein N-acyltransferase	jgi|Trire2|104803|fgenesh5_pg.C_scaffold_4000181	|Trire2|104803|fgenesh5_pg.C_scaffold_4000181	RGAFALIYPGAFNLTTGP(+31.99)MHWR	DiOxidation			7.2	60	5.08407	0.00106996
			BP_ARGOT	6807	nitrogen compound metabolic process	Nitrilase/cyanide hydratase and apolipoprotein N-acyltransferase	jgi|Trire2|104803|fgenesh5_pg.C_scaffold_4000181	|Trire2|104803|fgenesh5_pg.C_scaffold_4000181	GAFALIYPGAFNLTTGP(+15.99)MHWR	MonoOxidation			5.99	60	6.42429	0.000217649
			MF_ARGOT	33971	hydroxyisourate hydrolase activity	Hydroxyisourate hydrolase	jgi|Trire2|104842|fgenesh5_pg.C_scaffold_4000220	|Trire2|104842|fgenesh5_pg.C_scaffold_4000220	GYFGD(-30.01)EAT(+486.16)FFPEATVVFR	Decarboxylation	Fung_O3H		7.86	60	5.2011	0.0099201
			BP_ARGOT	19346	transsulfuration	MetC Cystathionine beta-lyases/cystathionine gamma-synthase	jgi|Trire2|105070|fgenesh5_pg.C_scaffold_4000448	|Trire2|105070|fgenesh5_pg.C_scaffold_4000448	LEALLTSIIGQQAITYGSGLAAFHAM(+15.99)IAHLNPK	MonoOxidation			4.02	60	6.01443	0.00231926
			MF_ARGOT	4556	alpha-amylase activity	Alpha-amylase A type-3	jgi|Trire2|105956|fgenesh5_pg.C_scaffold_6000182	|Trire2|105956|fgenesh5_pg.C_scaffold_6000182	RF(+47.98)LSIKNDTALLK(-1.03)NALTYTILSR	TriOxidation	Lysine oxidation to aminoadipic semialdehyde		5.77	60	3.94432	0.00867259
			MF_ARGOT	4556	alpha-amylase activity	Alpha-amylase A type-3	jgi|Trire2|105956|fgenesh5_pg.C_scaffold_6000182	|Trire2|105956|fgenesh5_pg.C_scaffold_6000182	SGFNAQSDM(+15.99)YDAISKLTYAK	MonoOxidation			8.42	60	5.21645	0.00486328
			BP_ARGOT	6457	protein folding	Heat shock protein, mitochondrial	jgi|Trire2|106067|fgenesh5_pg.C_scaffold_6000293	|Trire2|106067|fgenesh5_pg.C_scaffold_6000293	RVP(+15.99)MSVAVGDR	MonoOxidation			2.31	60	5.57315	0.0053863
			MF_ARGOT	16787	hydrolase activity	Glycoside hydrolase family 79	jgi|Trire2|106575|fgenesh5_pg.C_scaffold_7000376	|Trire2|106575|fgenesh5_pg.C_scaffold_7000376	PTTIHIGPS(+486.16)Y(-2.02)FESYGTWPGVK	Fung_O3H	2-amino-3-oxo-butanoic_acid		8.34	60	5.12377	0.000705957
			MF_ARGOT	46983	protein dimerization activity	Quinone oxidoreductase 2	jgi|Trire2|107639|fgenesh5_pg.C_scaffold_10000029	|Trire2|107639|fgenesh5_pg.C_scaffold_10000029	AEVM(+15.99)GTHLDTEAHLR	MonoOxidation			10.46	60	4.50616	0.00362375
			MF_ARGOT	46983	protein dimerization activity	Quinone oxidoreductase 2	jgi|Trire2|107639|fgenesh5_pg.C_scaffold_10000029	|Trire2|107639|fgenesh5_pg.C_scaffold_10000029	HVFYSSLAFALPENDTTKAEVM(+15.99)GTHLDTEAHLRK	MonoOxidation			6.41	60	6.99582	0.00312419
			MF_ARGOT	46983	protein dimerization activity	Quinone oxidoreductase 2	jgi|Trire2|107639|fgenesh5_pg.C_scaffold_10000029	|Trire2|107639|fgenesh5_pg.C_scaffold_10000029	HVFYSSLAFALPENDTTKAEVM(+15.99)GTHLDTEAHLR	MonoOxidation			6.1	60	7.2092	0.00135986
			MF_ARGOT	46983	protein dimerization activity	Quinone oxidoreductase 2	jgi|Trire2|107639|fgenesh5_pg.C_scaffold_10000029	|Trire2|107639|fgenesh5_pg.C_scaffold_10000029	TWATAW(+63.98)EAIR(-42.02)EGETALVSPTLEQLLGR	Dihydroxy-N-formylkynurenine	Ornithine from Arginine		13.71	60	6.39376	0.00365207
			MF_ARGOT	16846	carbon-sulfur lyase activity	Necrosis inducing	jgi|Trire2|107704|fgenesh5_pg.C_scaffold_10000094	|Trire2|107704|fgenesh5_pg.C_scaffold_10000094	S(-15.99)KGSDGNW(+3.99)VPGQLLLSQHSGYDRLNWSDIQNTFNTEDASLQR	Deoxy	Tryptophan oxidation to kynurenin		11.3	60	6.23816	0.00024657
			MF_ARGOT	16491	oxidoreductase activity	NADPH-dependent D-xylose reductase	jgi|Trire2|107776|fgenesh5_pg.C_scaffold_10000166	|Trire2|107776|fgenesh5_pg.C_scaffold_10000166	LFDGACDY(-2.02)GNEKECGEGVAR	2-amino-3-oxo-butanoic_acid			8.82	60	7.27717	0.00220442
			MF_ARGOT	3755	peptidyl-prolyl cis-trans isomerase activity	Cyclophilin type peptidyl-prolyl cis-trans isomerase/CLD	jgi|Trire2|108180|fgenesh5_pg.C_scaffold_11000153	|Trire2|108180|fgenesh5_pg.C_scaffold_11000153	QTPLT(+15.99)CR(+.98)NFLQHCLDGYYDGTIFHR	MonoOxidation	Deamidation (R)		6.75	60	4.11482	0.00639399
			MF_ARGOT	30170	pyridoxal phosphate binding	Kynurenine-oxoglutarate transaminase	jgi|Trire2|108299|fgenesh5_pg.C_scaffold_11000272	|Trire2|108299|fgenesh5_pg.C_scaffold_11000272	IVYVPM(+15.99)HPPATGATK	MonoOxidation			8.7	60	7.07651	5.752e-05
			MF_ARGOT	16829	lyase activity	Pyruvate Phosphoenolpyruvate kinase	jgi|Trire2|108463|fgenesh5_pg.C_scaffold_12000082	|Trire2|108463|fgenesh5_pg.C_scaffold_12000082	ALFDANKPALGGWQM(+15.99)IPGSTISR	MonoOxidation			15.2	60	8.30223	0.00156391
			BP_ARGOT	9405	pathogenesis	Killer toxin	jgi|Trire2|108684|fgenesh5_pg.C_scaffold_13000030	|Trire2|108684|fgenesh5_pg.C_scaffold_13000030	LGINCHGDT(+15.99)RCGIAYLSGGR	MonoOxidation			10.04	60	3.79192	0.00915034
			MF_ARGOT	30170	pyridoxal phosphate binding	Aminotransferase class I and II	jgi|Trire2|109187|fgenesh5_pg.C_scaffold_14000261	|Trire2|109187|fgenesh5_pg.C_scaffold_14000261	FHQEFM(+15.99)DKYR	MonoOxidation			8.51	60	4.07588	0.00184855
			MF_ARGOT	4177	aminopeptidase activity	Beta-peptidyl aminopeptidase BapA	jgi|Trire2|109234|fgenesh5_pg.C_scaffold_15000036	|Trire2|109234|fgenesh5_pg.C_scaffold_15000036	VPEGNT(+648.21)GGGTGMLC(-33.99)QGFKGGTGTSSR	Fung_O4H	Dehydroalanine (C)		10.07	60	2.49096	0.00637281
			CC_ARGOT	5618	cell wall	Tripeptidyl peptidase II	jgi|Trire2|109276|fgenesh5_pg.C_scaffold_15000078	|Trire2|109276|fgenesh5_pg.C_scaffold_15000078	GSSDVNRPLDM(+15.99)GNVQK	MonoOxidation			13.77	60	4.75789	0.00254286
			CC_ARGOT	5618	cell wall	Tripeptidyl peptidase II	jgi|Trire2|109276|fgenesh5_pg.C_scaffold_15000078	|Trire2|109276|fgenesh5_pg.C_scaffold_15000078	LM(+15.99)TTARPVNELNSK	MonoOxidation			6.9	60	5.41343	0.00991655
			MF_ARGOT	50662	coenzyme binding	NAD dependent epimerase/dehydratase	jgi|Trire2|109282|fgenesh5_pg.C_scaffold_15000084	|Trire2|109282|fgenesh5_pg.C_scaffold_15000084	TC(+57.02)DVTVVQAGEEFNVPTY(+15.01)ILMHPTIYGTGKGPFNKR	Carbamidomethylation	Tyrosine oxidation to 2-aminotyrosine		10.97	60	9.82847	0.00012721
			MF_ARGOT	50662	coenzyme binding	NAD dependent epimerase/dehydratase	jgi|Trire2|109282|fgenesh5_pg.C_scaffold_15000084	|Trire2|109282|fgenesh5_pg.C_scaffold_15000084	TCDVTVVQAGEEF(+47.98)NVP(+31.99)TYILMHPTIYGTGKGPFNKR	TriOxidation	DiOxidation		7.12	60	6.4929	0.00458942
			MF_ARGOT	50662	coenzyme binding	NAD dependent epimerase/dehydratase	jgi|Trire2|109282|fgenesh5_pg.C_scaffold_15000084	|Trire2|109282|fgenesh5_pg.C_scaffold_15000084	TVVQAGEEF(+47.98)NVPT(+486.16)YILMHPTIYGTGKGPFNKR	TriOxidation	Fung_O3H		11.64	60	7.56767	5.47377e-06
			MF_ARGOT	50662	coenzyme binding	NAD dependent epimerase/dehydratase	jgi|Trire2|109282|fgenesh5_pg.C_scaffold_15000084	|Trire2|109282|fgenesh5_pg.C_scaffold_15000084	AGF(+15.99)AAGVLK	MonoOxidation			7.37	60	5.39094	0.00605959
			MF_ARGOT	50662	coenzyme binding	NAD dependent epimerase/dehydratase	jgi|Trire2|109282|fgenesh5_pg.C_scaffold_15000084	|Trire2|109282|fgenesh5_pg.C_scaffold_15000084	MYEL(+13.98)LLEK(-1.03)LFANASTVPSGR	carbonylation unknown	Lysine oxidation to aminoadipic semialdehyde		1.72	60	3.80035	0.00421557
			MF_ARGOT	50662	coenzyme binding	NAD dependent epimerase/dehydratase	jgi|Trire2|109282|fgenesh5_pg.C_scaffold_15000084	|Trire2|109282|fgenesh5_pg.C_scaffold_15000084	M(-21.99)Y(+29.97)E(+13.98)LLLEKLFANASTVPSGR	Methionine replacement by homopropargylglycine	Quinone	carbonylation unknown	15.57	60	7.37836	0.000253727
			MF_ARGOT	50662	coenzyme binding	NAD dependent epimerase/dehydratase	jgi|Trire2|109282|fgenesh5_pg.C_scaffold_15000084	|Trire2|109282|fgenesh5_pg.C_scaffold_15000084	GVWDHVHIDDTSKM(+15.99)YELLLEKLFANASTVPSGR	MonoOxidation			15.86	60	6.20954	0.000122169
			MF_ARGOT	50662	coenzyme binding	NAD dependent epimerase/dehydratase	jgi|Trire2|109282|fgenesh5_pg.C_scaffold_15000084	|Trire2|109282|fgenesh5_pg.C_scaffold_15000084	SQGM(+15.99)RPVLFENLDQVDLLKK	MonoOxidation			13.34	60	10.9124	0.000404213
			MF_ARGOT	50662	coenzyme binding	NAD dependent epimerase/dehydratase	jgi|Trire2|109282|fgenesh5_pg.C_scaffold_15000084	|Trire2|109282|fgenesh5_pg.C_scaffold_15000084	KGYAEYIGEGKGVWDHVHIDDTSKM(+15.99)YELLLEK	MonoOxidation			11.1	60	7.12425	0.000558957
			MF_ARGOT	50662	coenzyme binding	NAD dependent epimerase/dehydratase	jgi|Trire2|109282|fgenesh5_pg.C_scaffold_15000084	|Trire2|109282|fgenesh5_pg.C_scaffold_15000084	SQGM(+15.99)RPVLFENLDQVDLLKKEASEHDIVINSASAFRPLAAR	MonoOxidation			11.06	60	9.77227	0.00242309
			MF_ARGOT	50662	coenzyme binding	NAD dependent epimerase/dehydratase	jgi|Trire2|109282|fgenesh5_pg.C_scaffold_15000084	|Trire2|109282|fgenesh5_pg.C_scaffold_15000084	KPEHAEYFKSQGM(+15.99)RPVLFENLDQVDLLKK	MonoOxidation			7.06	60	9.14743	3.2353e-05
			MF_ARGOT	50662	coenzyme binding	NAD dependent epimerase/dehydratase	jgi|Trire2|109282|fgenesh5_pg.C_scaffold_15000084	|Trire2|109282|fgenesh5_pg.C_scaffold_15000084	M(+15.99)YELLLEK	MonoOxidation			6.85	60	6.01573	0.000148206
			MF_ARGOT	50662	coenzyme binding	NAD dependent epimerase/dehydratase	jgi|Trire2|109282|fgenesh5_pg.C_scaffold_15000084	|Trire2|109282|fgenesh5_pg.C_scaffold_15000084	R(+.98)SIQIPFLAR	Deamidation (R)			4.98	60	9.51403	1.94913e-05
			MF_ARGOT	50662	coenzyme binding	NAD dependent epimerase/dehydratase	jgi|Trire2|109282|fgenesh5_pg.C_scaffold_15000084	|Trire2|109282|fgenesh5_pg.C_scaffold_15000084	EAEARPIGLAELAKDTPGGV(+13.98)EQY(+29.97)LELGFASR	carbonylation unknown	Quinone		11.93	60	7.99448	0.000871047
			MF_ARGOT	50662	coenzyme binding	NAD dependent epimerase/dehydratase	jgi|Trire2|109282|fgenesh5_pg.C_scaffold_15000084	|Trire2|109282|fgenesh5_pg.C_scaffold_15000084	KKVTGGPVW(+31.99)YIH(-10.03)TSGTSSVGNRPVSK	DiOxidation	His->aspartylurea		19.3	60	7.22901	0.000400495
			MF_ARGOT	50662	coenzyme binding	NAD dependent epimerase/dehydratase	jgi|Trire2|109282|fgenesh5_pg.C_scaffold_15000084	|Trire2|109282|fgenesh5_pg.C_scaffold_15000084	EVLGWVPEVAEEEW(+29.97)EK(+13.98)GFAEEIEAAVK	Quinone	carbonylation unknown		16.26	60	6.38786	0.00433417
			MF_ARGOT	50662	coenzyme binding	NAD dependent epimerase/dehydratase	jgi|Trire2|109282|fgenesh5_pg.C_scaffold_15000084	|Trire2|109282|fgenesh5_pg.C_scaffold_15000084	EVLGW(+19.99)VP(+31.99)E(-30.01)VAEEEWEKGFAEEIEAAVK	Tryptophan oxidation to hydroxykynurenin	DiOxidation	Decarboxylation	11.68	60	7.10524	0.00102964
			MF_ARGOT	50662	coenzyme binding	NAD dependent epimerase/dehydratase	jgi|Trire2|109282|fgenesh5_pg.C_scaffold_15000084	|Trire2|109282|fgenesh5_pg.C_scaffold_15000084	KVTGGPVW(+15.99)YIHTSGTSSVGNRPVSK	MonoOxidation			11.57	60	4.64421	0.00104141
			BP_ARGOT	32981	mitochondrial respiratory chain complex I assembly	NADH:ubiquinone oxidoreductase complex I intermediate-associated protein 30	jgi|Trire2|109473|fgenesh5_pg.C_scaffold_16000057	|Trire2|109473|fgenesh5_pg.C_scaffold_16000057	WDLS(-2.02)AYDGIVVSVAQADEKR	2-amino-3-oxo-butanoic_acid			3.88	60	6.30606	0.000113078
			MF_ARGOT	51287	NAD binding	D-isomer specific 2-hydroxyacid dehydrogenase	jgi|Trire2|110170|fgenesh5_pg.C_scaffold_19000055	|Trire2|110170|fgenesh5_pg.C_scaffold_19000055	ILGILG(+15.99)MGGIGR	MonoOxidation			14.9	60	6.78014	0.000314434
			MF_ARGOT	51287	NAD binding	D-isomer specific 2-hydroxyacid dehydrogenase	jgi|Trire2|110170|fgenesh5_pg.C_scaffold_19000055	|Trire2|110170|fgenesh5_pg.C_scaffold_19000055	HSIAAPQFALM(+15.99)KPGIVIVNTAR	MonoOxidation			3.94	60	5.17043	0.000373472
			MF_ARGOT	4013	adenosylhomocysteinase activity	Adenosylhomocysteinase	jgi|Trire2|110171|fgenesh5_pg.C_scaffold_19000056	|Trire2|110171|fgenesh5_pg.C_scaffold_19000056	VAVVAGFGDVGKGC(-17.99)AMALHG(+15.99)MGAR	Oxoalanine	MonoOxidation		12.48	60	5.81222	0.000668862
			MF_ARGOT	4013	adenosylhomocysteinase activity	Adenosylhomocysteinase	jgi|Trire2|110171|fgenesh5_pg.C_scaffold_19000056	|Trire2|110171|fgenesh5_pg.C_scaffold_19000056	AAPIGQIFVTTTGC(-33.99)R	Dehydroalanine (C)			12.22	60	5.80619	0.00153032
			MF_ARGOT	4013	adenosylhomocysteinase activity	Adenosylhomocysteinase	jgi|Trire2|110171|fgenesh5_pg.C_scaffold_19000056	|Trire2|110171|fgenesh5_pg.C_scaffold_19000056	KLNLILDDGGDLTALVHSKYPEQLKDC(+47.98)YGVSEETTTGVHHLYR	TriOxidation			10.74	60	6.02957	0.000252877
			MF_ARGOT	4013	adenosylhomocysteinase activity	Adenosylhomocysteinase	jgi|Trire2|110171|fgenesh5_pg.C_scaffold_19000056	|Trire2|110171|fgenesh5_pg.C_scaffold_19000056	SKFDNLYGC(+31.99)RESLIDGIKR	DiOxidation			7.61	18.25	4.19289	0.00330829
			MF_ARGOT	4013	adenosylhomocysteinase activity	Adenosylhomocysteinase	jgi|Trire2|110171|fgenesh5_pg.C_scaffold_19000056	|Trire2|110171|fgenesh5_pg.C_scaffold_19000056	TLDEEVAKLHLAHC(+47.98)QAELTTLTK	TriOxidation			6.7	60	5.71107	0.00776242
			MF_ARGOT	4013	adenosylhomocysteinase activity	Adenosylhomocysteinase	jgi|Trire2|110171|fgenesh5_pg.C_scaffold_19000056	|Trire2|110171|fgenesh5_pg.C_scaffold_19000056	SKFDNLYGC(+47.98)R	TriOxidation			6.22	60	3.97911	0.00344031
			MF_ARGOT	4013	adenosylhomocysteinase activity	Adenosylhomocysteinase	jgi|Trire2|110171|fgenesh5_pg.C_scaffold_19000056	|Trire2|110171|fgenesh5_pg.C_scaffold_19000056	SKFDNLYGC(+47.98)RESLIDGIKR	TriOxidation			5.39	60	8.99513	0.000197133
			MF_ARGOT	4013	adenosylhomocysteinase activity	Adenosylhomocysteinase	jgi|Trire2|110171|fgenesh5_pg.C_scaffold_19000056	|Trire2|110171|fgenesh5_pg.C_scaffold_19000056	LHLAHC(+47.98)QAELTTLTK	TriOxidation			4.82	60	6.46169	0.000421891
			MF_ARGOT	4013	adenosylhomocysteinase activity	Adenosylhomocysteinase	jgi|Trire2|110171|fgenesh5_pg.C_scaffold_19000056	|Trire2|110171|fgenesh5_pg.C_scaffold_19000056	QNIKPQVDRF(+15.99)TMASGR	MonoOxidation			5.47	60	6.07837	0.00130423
			MF_ARGOT	4013	adenosylhomocysteinase activity	Adenosylhomocysteinase	jgi|Trire2|110171|fgenesh5_pg.C_scaffold_19000056	|Trire2|110171|fgenesh5_pg.C_scaffold_19000056	EIELAENEMPGL(+15.99)M(+15.99)AIR	MonoOxidation	MonoOxidation		9.89	60	4.52819	0.0024108
			MF_ARGOT	4013	adenosylhomocysteinase activity	Adenosylhomocysteinase	jgi|Trire2|110171|fgenesh5_pg.C_scaffold_19000056	|Trire2|110171|fgenesh5_pg.C_scaffold_19000056	ATDVM(+15.99)I(+15.99)AGK	MonoOxidation	MonoOxidation		16.69	60	5.96325	0.00290043
			MF_ARGOT	4013	adenosylhomocysteinase activity	Adenosylhomocysteinase	jgi|Trire2|110171|fgenesh5_pg.C_scaffold_19000056	|Trire2|110171|fgenesh5_pg.C_scaffold_19000056	VIVTEIDPINALQAAM(+15.99)AGYQVTTM(+15.99)EK	MonoOxidation	MonoOxidation		9.11	60	9.03634	0.000675332
			MF_ARGOT	4013	adenosylhomocysteinase activity	Adenosylhomocysteinase	jgi|Trire2|110171|fgenesh5_pg.C_scaffold_19000056	|Trire2|110171|fgenesh5_pg.C_scaffold_19000056	ENEM(+15.99)PGLM(+15.99)AIR	MonoOxidation	MonoOxidation		8.32	60	4.81827	0.0034118
			MF_ARGOT	4013	adenosylhomocysteinase activity	Adenosylhomocysteinase	jgi|Trire2|110171|fgenesh5_pg.C_scaffold_19000056	|Trire2|110171|fgenesh5_pg.C_scaffold_19000056	EIELAENEM(+15.99)PGLM(+15.99)AIR	MonoOxidation	MonoOxidation		8.14	12.25	3.6808	0.00771544
			MF_ARGOT	4013	adenosylhomocysteinase activity	Adenosylhomocysteinase	jgi|Trire2|110171|fgenesh5_pg.C_scaffold_19000056	|Trire2|110171|fgenesh5_pg.C_scaffold_19000056	REIELAENEM(+15.99)PGLM(+15.99)AIR	MonoOxidation	MonoOxidation		6.78	60	5.0387	0.000825573
			MF_ARGOT	4013	adenosylhomocysteinase activity	Adenosylhomocysteinase	jgi|Trire2|110171|fgenesh5_pg.C_scaffold_19000056	|Trire2|110171|fgenesh5_pg.C_scaffold_19000056	NEM(+15.99)PGLM(+15.99)AIR	MonoOxidation	MonoOxidation		6.05	60	7.88613	0.00150119
			MF_ARGOT	4013	adenosylhomocysteinase activity	Adenosylhomocysteinase	jgi|Trire2|110171|fgenesh5_pg.C_scaffold_19000056	|Trire2|110171|fgenesh5_pg.C_scaffold_19000056	EIELAENEM(+15.99)PGLM(+15.99)AIRK	MonoOxidation	MonoOxidation		4.54	60	4.12274	0.00359804
			MF_ARGOT	4013	adenosylhomocysteinase activity	Adenosylhomocysteinase	jgi|Trire2|110171|fgenesh5_pg.C_scaffold_19000056	|Trire2|110171|fgenesh5_pg.C_scaffold_19000056	SVQNIKPQVDRFTM(+15.99)ASGR	MonoOxidation			7.95	60	11.6537	0.000916302
			MF_ARGOT	4013	adenosylhomocysteinase activity	Adenosylhomocysteinase	jgi|Trire2|110171|fgenesh5_pg.C_scaffold_19000056	|Trire2|110171|fgenesh5_pg.C_scaffold_19000056	N(-17.03)QDK(-1.03)A(+15.99)WAEKYVEFGK	Ammonia-loss (N)	Lysine oxidation to aminoadipic semialdehyde	MonoOxidation	6.95	60	3.47264	0.000784704
			MF_ARGOT	4013	adenosylhomocysteinase activity	Adenosylhomocysteinase	jgi|Trire2|110171|fgenesh5_pg.C_scaffold_19000056	|Trire2|110171|fgenesh5_pg.C_scaffold_19000056	LVNLGCATGHSSFVMS(-2.02)CSFSNQVLAQIALYK	2-amino-3-oxo-butanoic_acid			6.55	60	7.78708	0.000561368
			MF_ARGOT	4013	adenosylhomocysteinase activity	Adenosylhomocysteinase	jgi|Trire2|110171|fgenesh5_pg.C_scaffold_19000056	|Trire2|110171|fgenesh5_pg.C_scaffold_19000056	LVNLGCATGHSSFV(+13.98)MSCSFSNQVLAQIALYKNQDKAWAEK	carbonylation unknown			12.41	60	7.54883	0.0021482
			MF_ARGOT	4013	adenosylhomocysteinase activity	Adenosylhomocysteinase	jgi|Trire2|110171|fgenesh5_pg.C_scaffold_19000056	|Trire2|110171|fgenesh5_pg.C_scaffold_19000056	SKFDNLY(+15.01)GC(+57.02)R	Tyrosine oxidation to 2-aminotyrosine	Carbamidomethylation		11.91	60	8.3816	0.000842889
			MF_ARGOT	4013	adenosylhomocysteinase activity	Adenosylhomocysteinase	jgi|Trire2|110171|fgenesh5_pg.C_scaffold_19000056	|Trire2|110171|fgenesh5_pg.C_scaffold_19000056	FDNLY(+15.01)GC(+57.02)R	Tyrosine oxidation to 2-aminotyrosine	Carbamidomethylation		7.62	60	4.51902	0.0074843
			UNKNOWN		UNKNOWN	UNKNOWN	jgi|Trire2|110214|fgenesh5_pg.C_scaffold_19000099	|Trire2|110214|fgenesh5_pg.C_scaffold_19000099	M(+15.99)LM(+15.99)QSPYLR	MonoOxidation	MonoOxidation		6.55	60	7.13341	0.00163323
			MF_ARGOT	8233	peptidase activity	Putative secreted metallopeptidase	jgi|Trire2|110220|fgenesh5_pg.C_scaffold_19000105	|Trire2|110220|fgenesh5_pg.C_scaffold_19000105	GHTLHEYWM(+15.99)GDSHGR	MonoOxidation			10.38	60	6.48278	5.03979e-05
			MF_ARGOT	8233	peptidase activity	Putative secreted metallopeptidase	jgi|Trire2|110220|fgenesh5_pg.C_scaffold_19000105	|Trire2|110220|fgenesh5_pg.C_scaffold_19000105	MG(+15.99)ADSFQPDSGVMISK	MonoOxidation			10.25	60	4.59482	7.28703e-05
			MF_ARGOT	8233	peptidase activity	Putative secreted metallopeptidase	jgi|Trire2|110220|fgenesh5_pg.C_scaffold_19000105	|Trire2|110220|fgenesh5_pg.C_scaffold_19000105	RY(+31.99)QI(+15.99)PALQGGSLGSLHTVRDKLVLGLISNDSIVR	DiOxidation	MonoOxidation		4.96	60	5.38727	0.000413304
			MF_ARGOT	3867	4-aminobutyrate transaminase activity	Aminotransferase class-III	jgi|Trire2|110414|fgenesh5_pg.C_scaffold_20000073	|Trire2|110414|fgenesh5_pg.C_scaffold_20000073	LIKTWHI(+15.99)PPAAVIVEPIQSEGGDNHASPAFFR	MonoOxidation			4.19	60	3.3352	0.00161264
			MF_ARGOT	3867	4-aminobutyrate transaminase activity	Aminotransferase class-III	jgi|Trire2|110414|fgenesh5_pg.C_scaffold_20000073	|Trire2|110414|fgenesh5_pg.C_scaffold_20000073	AVNM(+15.99)M(+15.99)ADYPK	MonoOxidation	MonoOxidation		13.48	28.02	3.8577	0.000506849
			MF_ARGOT	3867	4-aminobutyrate transaminase activity	Aminotransferase class-III	jgi|Trire2|110414|fgenesh5_pg.C_scaffold_20000073	|Trire2|110414|fgenesh5_pg.C_scaffold_20000073	QFNTWM(+15.99)GDPAR	MonoOxidation			6.95	14.39	4.52219	0.00582936
			MF_ARGOT	3867	4-aminobutyrate transaminase activity	Aminotransferase class-III	jgi|Trire2|110414|fgenesh5_pg.C_scaffold_20000073	|Trire2|110414|fgenesh5_pg.C_scaffold_20000073	LRP(+15.99)MLTFQEHHADILVDALEK	MonoOxidation			14.12	60	6.28558	0.000635798
			MF_ARGOT	3867	4-aminobutyrate transaminase activity	Aminotransferase class-III	jgi|Trire2|110414|fgenesh5_pg.C_scaffold_20000073	|Trire2|110414|fgenesh5_pg.C_scaffold_20000073	QFNTW(+15.99)M(+15.99)GDPAR	MonoOxidation	MonoOxidation		2.73	60	5.29773	0.00626134
			MF_ARGOT	4553	hydrolase activity, hydrolyzing O-glycosyl compounds	Glycoside hydrolase	jgi|Trire2|110894|fgenesh5_pg.C_scaffold_23000032	|Trire2|110894|fgenesh5_pg.C_scaffold_23000032	HIRPGM(+15.99)QILSTPDDNTAVAYDAGSQK	MonoOxidation			10.5	60	7.73123	0.00335636
			MF_ARGOT	4190	aspartic-type endopeptidase activity	Aspartic endopeptidase	jgi|Trire2|111818|fgenesh5_pg.C_scaffold_29000088	|Trire2|111818|fgenesh5_pg.C_scaffold_29000088	RIK(+31.99)NQTAY(+15.01)GVEFQVGNPPQK	DiOxidation	Tyrosine oxidation to 2-aminotyrosine		4.22	60	7.61173	0.000120605
			MF_ARGOT	16491	oxidoreductase activity	Predicted dehydrogenase	jgi|Trire2|111897|fgenesh5_pg.C_scaffold_30000036	|Trire2|111897|fgenesh5_pg.C_scaffold_30000036	QVTGL(+13.98)GN(+892.32)LFNEGSLHAR	carbonylation unknown	Fung_2HN3H		7.2	60	4.38594	0.00918964
			MF_ARGOT	8238	exopeptidase activity	D-alanyl-D-alanine carboxypeptidase	jgi|Trire2|112180|fgenesh5_pg.C_scaffold_34000014	|Trire2|112180|fgenesh5_pg.C_scaffold_34000014	TDPM(+15.99)PEGTVLYK	MonoOxidation			7.22	60	6.2479	0.000221872
			MF_ARGOT	8238	exopeptidase activity	D-alanyl-D-alanine carboxypeptidase	jgi|Trire2|112180|fgenesh5_pg.C_scaffold_34000014	|Trire2|112180|fgenesh5_pg.C_scaffold_34000014	TDPM(+15.99)PEGTVLYKR	MonoOxidation			2.72	60	4.94099	1.06588e-05
			MF_ARGOT	3862	3-isopropylmalate dehydrogenase activity	Beta-isopropylmalate dehydrogenase	jgi|Trire2|112247|fgenesh5_pg.C_scaffold_35000030	|Trire2|112247|fgenesh5_pg.C_scaffold_35000030	GIVNPVAQILSLAM(+15.99)LLR	MonoOxidation			12.95	60	4.41828	0.00010438
			CC_ARGOT	31588	nucleotide-activated protein kinase complex	UNKNOWN	jgi|Trire2|119690|estExt_fgenesh5_pg.C_10335	|Trire2|119690|estExt_fgenesh5_pg.C_10335	PYTVT(-2.02)FHRPGT(+486.16)EPPVFLAGNFESLEWR	2-amino-3-oxo-butanoic_acid	Fung_O3H		8.19	60	4.83892	0.000181239
			BP_ARGOT	42026	protein refolding	Heat shock mitochondrial	jgi|Trire2|119731|estExt_fgenesh5_pg.C_10398	|Trire2|119731|estExt_fgenesh5_pg.C_10398	NVAAGC(+47.98)NPM(+15.99)DLRR	TriOxidation	MonoOxidation		7.41	60	3.42929	0.00547789
			BP_ARGOT	42026	protein refolding	Heat shock mitochondrial	jgi|Trire2|119731|estExt_fgenesh5_pg.C_10398	|Trire2|119731|estExt_fgenesh5_pg.C_10398	NVAAGC(-33.99)NPMDLR	Dehydroalanine (C)			12.42	29.66	7.07503	0.00175722
			MF_ARGOT	51082	unfolded protein binding	Mitochondrial chaperone DnaK homeolog p	jgi|Trire2|120053|estExt_fgenesh5_pg.C_20133	|Trire2|120053|estExt_fgenesh5_pg.C_20133	M(+15.99)KETAEAYLAKPVK	MonoOxidation			5.09	13.16	4.52985	0.00142493
			MF_ARGOT	51082	unfolded protein binding	Mitochondrial chaperone DnaK homeolog p	jgi|Trire2|120053|estExt_fgenesh5_pg.C_20133	|Trire2|120053|estExt_fgenesh5_pg.C_20133	PRAS(+15.99)PLAAR	MonoOxidation			9.71	10.53	3.27368	0.00465457
			CC_ARGOT	5742	mitochondrial outer membrane translocase complex	Mitochondrial import receptor subunit tom-20	jgi|Trire2|120173|estExt_fgenesh5_pg.C_20366	|Trire2|120173|estExt_fgenesh5_pg.C_20366	IYDSTVPKPILDILADMIAYDGDIM(+15.99)VR	MonoOxidation			4.42	60	5.51446	0.00109566
			MF_ARGOT	4733	pyridoxamine-phosphate oxidase activity	Pyridoxamine 5'-phosphate oxidase	jgi|Trire2|120195|estExt_fgenesh5_pg.C_20414	|Trire2|120195|estExt_fgenesh5_pg.C_20414	PH(+4.98)AS(+508.14)LVFYWPPLQR	His->formylaspargine	Fung_O3H1Na		9.38	60	5.08594	0.000622875
			UNKNOWN		UNKNOWN	Non-essential glycogen phosphorylase	jgi|Trire2|120198|estExt_fgenesh5_pg.C_20418	|Trire2|120198|estExt_fgenesh5_pg.C_20418	TLDNAM(+15.99)LNVGLK	MonoOxidation			17.53	60	5.9008	0.000502859
			UNKNOWN		UNKNOWN	Non-essential glycogen phosphorylase	jgi|Trire2|120198|estExt_fgenesh5_pg.C_20418	|Trire2|120198|estExt_fgenesh5_pg.C_20418	AAPGYWM(+15.99)AK	MonoOxidation			12.46	60	5.47612	0.0062022
			UNKNOWN		UNKNOWN	Non-essential glycogen phosphorylase	jgi|Trire2|120198|estExt_fgenesh5_pg.C_20418	|Trire2|120198|estExt_fgenesh5_pg.C_20418	QIIHLIN(-17.03)AVGEVVNKDDEIGDLLK	Ammonia-loss (N)			11.52	60	3.91462	0.000205189
			MF_ARGOT	31176	endo-1,4-beta-xylanase activity	Beta-xylanase	jgi|Trire2|120229|estExt_fgenesh5_pg.C_20480	|Trire2|120229|estExt_fgenesh5_pg.C_20480	WQSLENNQGQ(+13.98)LNW(+29.97)GDADYLVNFAQQNGK	carbonylation unknown	Quinone		12.68	60	6.31356	0.00144618
			MF_ARGOT	31176	endo-1,4-beta-xylanase activity	Beta-xylanase	jgi|Trire2|120229|estExt_fgenesh5_pg.C_20480	|Trire2|120229|estExt_fgenesh5_pg.C_20480	GKLYFGT(-15.99)AT(-2.02)DR	Deoxy	2-amino-3-oxo-butanoic_acid		8.85	60	6.42815	0.00149695
			MF_ARGOT	30248	cellulose binding	Endoglucanase EG-II	jgi|Trire2|120312|estExt_fgenesh5_pg.C_30013	|Trire2|120312|estExt_fgenesh5_pg.C_30013	GII(+15.99)GQGGPT(+346.09)NAQFTSLWSQLASK	MonoOxidation	Fung_O2H1Na		11.67	60	6.88494	0.00944718
			MF_ARGOT	30248	cellulose binding	Endoglucanase EG-II	jgi|Trire2|120312|estExt_fgenesh5_pg.C_30013	|Trire2|120312|estExt_fgenesh5_pg.C_30013	VWFGIM(+33.97)NEP(+31.99)HDVNINTWAATVQEVVTAIR	Homocysteic acid	DiOxidation		20.7	60	8.88805	0.00173236
			MF_ARGOT	30248	cellulose binding	Endoglucanase EG-II	jgi|Trire2|120312|estExt_fgenesh5_pg.C_30013	|Trire2|120312|estExt_fgenesh5_pg.C_30013	SKVYP(-27.99)PLKN(+15.99)FTGSNNYPDGIGQMQHFVNDDGMTIFR	Pyrrolidone from Proline	MonoOxidation		6.68	60	8.54731	0.000480541
			MF_ARGOT	30248	cellulose binding	Endoglucanase EG-II	jgi|Trire2|120312|estExt_fgenesh5_pg.C_30013	|Trire2|120312|estExt_fgenesh5_pg.C_30013	SQFIS(+486.16)LP(-27.99)GNDWQSAGAFISDGSAAALSQVTNPDGSTTNLIFDVHK	Fung_O3H	Pyrrolidone from Proline		16.08	60	7.53951	0.00195201
			MF_ARGOT	30248	cellulose binding	Endoglucanase EG-II	jgi|Trire2|120312|estExt_fgenesh5_pg.C_30013	|Trire2|120312|estExt_fgenesh5_pg.C_30013	QGGPT(-2.02)N(+752.25)AQFTSLWSQLASK	2-amino-3-oxo-butanoic_acid	Fung_2HN2H1Na		11.4	60	6.78989	0.00498213
			MF_ARGOT	30248	cellulose binding	Endoglucanase EG-II	jgi|Trire2|120312|estExt_fgenesh5_pg.C_30013	|Trire2|120312|estExt_fgenesh5_pg.C_30013	FAGVNIAGFDFGCT(+162.05)T(-2.02)DGTCVTSK	Fung_O1H	2-amino-3-oxo-butanoic_acid		8.41	60	6.97148	0.0026643
			MF_ARGOT	30248	cellulose binding	Endoglucanase EG-II	jgi|Trire2|120312|estExt_fgenesh5_pg.C_30013	|Trire2|120312|estExt_fgenesh5_pg.C_30013	FGCT(-2.02)TDGTCVTSK	2-amino-3-oxo-butanoic_acid			17.99	60	7.33469	0.00162511
			MF_ARGOT	30248	cellulose binding	Endoglucanase EG-II	jgi|Trire2|120312|estExt_fgenesh5_pg.C_30013	|Trire2|120312|estExt_fgenesh5_pg.C_30013	FAGVNIAGFDFGCT(-2.02)TDGTCVTSK	2-amino-3-oxo-butanoic_acid			8.71	60	11.9285	0.000696708
			MF_ARGOT	30248	cellulose binding	Endoglucanase EG-II	jgi|Trire2|120312|estExt_fgenesh5_pg.C_30013	|Trire2|120312|estExt_fgenesh5_pg.C_30013	VW(+3.99)FGIM(+33.97)NEPHDVNINTWAATVQEVVTAIR	Tryptophan oxidation to kynurenin	Homocysteic acid		9.81	60	7.43977	0.00202556
			MF_ARGOT	30248	cellulose binding	Endoglucanase EG-II	jgi|Trire2|120312|estExt_fgenesh5_pg.C_30013	|Trire2|120312|estExt_fgenesh5_pg.C_30013	VW(+15.99)FGIMNEPHDVNINTWAATVQEVVTAIR	MonoOxidation			2.74	60	8.95679	0.00324421
			MF_ARGOT	4462	lactoylglutathione lyase activity	Lactoylglutathione lyase	jgi|Trire2|120424|estExt_fgenesh5_pg.C_30329	|Trire2|120424|estExt_fgenesh5_pg.C_30329	FYQEVLGM(+15.99)SLFR	MonoOxidation			15.18	60	9.24946	4.27272e-06
			MF_ARGOT	4462	lactoylglutathione lyase activity	Lactoylglutathione lyase	jgi|Trire2|120424|estExt_fgenesh5_pg.C_30329	|Trire2|120424|estExt_fgenesh5_pg.C_30329	FYEFLGM(+15.99)SVVR	MonoOxidation			11.54	60	8.81203	2.79481e-05
			MF_ARGOT	4462	lactoylglutathione lyase activity	Lactoylglutathione lyase	jgi|Trire2|120424|estExt_fgenesh5_pg.C_30329	|Trire2|120424|estExt_fgenesh5_pg.C_30329	ESVKFYEFLGM(+15.99)SVVR	MonoOxidation			11.51	60	5.94818	0.00035054
			MF_ARGOT	4462	lactoylglutathione lyase activity	Lactoylglutathione lyase	jgi|Trire2|120424|estExt_fgenesh5_pg.C_30329	|Trire2|120424|estExt_fgenesh5_pg.C_30329	SLKFYQEVLGM(+15.99)SLFR	MonoOxidation			8.24	60	6.90348	0.00116048
			MF_ARGOT	4462	lactoylglutathione lyase activity	Lactoylglutathione lyase	jgi|Trire2|120424|estExt_fgenesh5_pg.C_30329	|Trire2|120424|estExt_fgenesh5_pg.C_30329	FDLYFM(+15.99)GYNNK	MonoOxidation			7.82	60	6.62962	0.00681531
			MF_ARGOT	4462	lactoylglutathione lyase activity	Lactoylglutathione lyase	jgi|Trire2|120424|estExt_fgenesh5_pg.C_30329	|Trire2|120424|estExt_fgenesh5_pg.C_30329	YKFNHSM(+15.99)IR	MonoOxidation			3.95	60	3.91931	0.00092266
			MF_ARGOT	4634	phosphopyruvate hydratase activity	Phosphopyruvate hydratase	jgi|Trire2|120568|estExt_fgenesh5_pg.C_40047	|Trire2|120568|estExt_fgenesh5_pg.C_40047	LAFQEF(+31.99)M(+33.97)IVP(-27.99)SEAPSFSEALR	DiOxidation	Homocysteic acid	Pyrrolidone from Proline	12.7	60	7.005	0.00199801
			BP_ARGOT	6596	polyamine biosynthetic process	Putrescine aminopropyltransferase	jgi|Trire2|120646|estExt_fgenesh5_pg.C_40177	|Trire2|120646|estExt_fgenesh5_pg.C_40177	QYLPH(+15.99)M(+15.99)AVGFEHPK	MonoOxidation	MonoOxidation		11.76	60	4.15516	0.00107977
			BP_ARGOT	6596	polyamine biosynthetic process	Putrescine aminopropyltransferase	jgi|Trire2|120646|estExt_fgenesh5_pg.C_40177	|Trire2|120646|estExt_fgenesh5_pg.C_40177	QYLPHM(+15.99)AVGFEHPK	MonoOxidation			4.24	60	7.65524	0.00246806
			CC_ARGOT	19773	proteasome core complex, alpha-subunit complex	Proteasome endopeptidase complex	jgi|Trire2|120650|estExt_fgenesh5_pg.C_40183	|Trire2|120650|estExt_fgenesh5_pg.C_40183	AITAANIM(+15.99)SVGLR	MonoOxidation			11.18	60	7.15399	3.17139e-05
			MF_ARGOT	3824	catalytic activity	Enoyl-hydratase isomerase	jgi|Trire2|120765|estExt_fgenesh5_pg.C_40378	|Trire2|120765|estExt_fgenesh5_pg.C_40378	ALPSYEALM(+15.99)EETLK	MonoOxidation			11.04	60	5.35949	0.00120737
			MF_ARGOT	3824	catalytic activity	Enoyl-hydratase isomerase	jgi|Trire2|120765|estExt_fgenesh5_pg.C_40378	|Trire2|120765|estExt_fgenesh5_pg.C_40378	AM(+15.99)ELILTGK	MonoOxidation			10.29	10.27	3.01628	0.00135898
			MF_ARGOT	3824	catalytic activity	Enoyl-hydratase isomerase	jgi|Trire2|120765|estExt_fgenesh5_pg.C_40378	|Trire2|120765|estExt_fgenesh5_pg.C_40378	SKAM(+15.99)ELILTGK	MonoOxidation			7.4	6.24	3.03291	0.000617324
			MF_ARGOT	3824	catalytic activity	Enoyl-hydratase isomerase	jgi|Trire2|120765|estExt_fgenesh5_pg.C_40378	|Trire2|120765|estExt_fgenesh5_pg.C_40378	AFAAGADIKEM(+15.99)APLTFSEAYTK	MonoOxidation			3.08	60	5.71559	0.00303345
			MF_ARGOT	16874	ligase activity	Defective in cullin neddylation protein (Fragment)	jgi|Trire2|120899|estExt_fgenesh5_pg.C_50090	|Trire2|120899|estExt_fgenesh5_pg.C_50090	EGYINGW(+15.99)R	MonoOxidation			7.12	60	2.76489	0.00726192
			MF_ARGOT	16491	oxidoreductase activity	NADP-dependent glycerol dehydrogenase	jgi|Trire2|120911|estExt_fgenesh5_pg.C_50113	|Trire2|120911|estExt_fgenesh5_pg.C_50113	IAE(-30.01)N(-17.03)F(+47.98)QEVELDDEAIAALNKLGEKPQR	Decarboxylation	Ammonia-loss (N)	TriOxidation	9.45	7.23	2.44371	0.00404511
			MF_ARGOT	16491	oxidoreductase activity	NADP-dependent glycerol dehydrogenase	jgi|Trire2|120911|estExt_fgenesh5_pg.C_50113	|Trire2|120911|estExt_fgenesh5_pg.C_50113	TVTLNTGYKIPQI(+13.98)GY(+29.97)GTWQAAPGEVGAGVFEALK	carbonylation unknown	Quinone		4.8	60	6.96564	0.000518727
			MF_ARGOT	16491	oxidoreductase activity	NADP-dependent glycerol dehydrogenase	jgi|Trire2|120911|estExt_fgenesh5_pg.C_50113	|Trire2|120911|estExt_fgenesh5_pg.C_50113	LPNQPLIDY(+15.01)C(+57.02)AK	Tyrosine oxidation to 2-aminotyrosine	Carbamidomethylation		15.19	60	6.74469	0.0011241
			MF_ARGOT	4352	glutamate dehydrogenase (NAD+) activity	NAD-dependent glutamate dehydrogenase	jgi|Trire2|120943|estExt_fgenesh5_pg.C_50214	|Trire2|120943|estExt_fgenesh5_pg.C_50214	LGGIPHDKYGM(+15.99)TTLSVR	MonoOxidation			5.47	60	5.13277	0.00635066
			MF_ARGOT	4185	serine-type carboxypeptidase activity	Carboxypeptidase	jgi|Trire2|120998|estExt_fgenesh5_pg.C_50325	|Trire2|120998|estExt_fgenesh5_pg.C_50325	GDWM(+15.99)KPIYR	MonoOxidation			6.39	60	4.69538	0.00335898
			MF_ARGOT	4553	hydrolase activity, hydrolyzing O-glycosyl compounds	Beta-xylosidase XylA	jgi|Trire2|121127|estExt_fgenesh5_pg.C_60038	|Trire2|121127|estExt_fgenesh5_pg.C_60038	SLMC(+15.99)AYNSVN(-17.03)GVPSCANSFFLQTLLR	MonoOxidation	Ammonia-loss (N)		8.48	60	6.25229	0.00791521
			MF_ARGOT	4553	hydrolase activity, hydrolyzing O-glycosyl compounds	Beta-xylosidase XylA	jgi|Trire2|121127|estExt_fgenesh5_pg.C_60038	|Trire2|121127|estExt_fgenesh5_pg.C_60038	SLMC(-33.99)AYNSVNGVP(+31.99)SCANSFFLQTLLR	Dehydroalanine (C)	DiOxidation		19.9	60	9.49	0.000500991
			MF_ARGOT	4553	hydrolase activity, hydrolyzing O-glycosyl compounds	Beta-xylosidase XylA	jgi|Trire2|121127|estExt_fgenesh5_pg.C_60038	|Trire2|121127|estExt_fgenesh5_pg.C_60038	SLMC(+47.98)AYNSVNGVP(-27.99)SCANSFFLQTLLR	TriOxidation	Pyrrolidone from Proline		12.04	60	10.7258	0.000372092
			MF_ARGOT	4553	hydrolase activity, hydrolyzing O-glycosyl compounds	Beta-xylosidase XylA	jgi|Trire2|121127|estExt_fgenesh5_pg.C_60038	|Trire2|121127|estExt_fgenesh5_pg.C_60038	LVTTQYPAEYVH(-10.03)QF(+31.99)PQNDMNLRPDGK	His->aspartylurea	DiOxidation		8.61	60	6.18315	0.000483145
			MF_ARGOT	4553	hydrolase activity, hydrolyzing O-glycosyl compounds	Beta-xylosidase XylA	jgi|Trire2|121127|estExt_fgenesh5_pg.C_60038	|Trire2|121127|estExt_fgenesh5_pg.C_60038	NSGK(+31.99)TE(-30.01)SPYTAMLFVR	DiOxidation	Decarboxylation		2.53	60	6.17527	0.000139387
			MF_ARGOT	4553	hydrolase activity, hydrolyzing O-glycosyl compounds	Beta-xylosidase XylA	jgi|Trire2|121127|estExt_fgenesh5_pg.C_60038	|Trire2|121127|estExt_fgenesh5_pg.C_60038	VN(+892.32)GVPS(-2.02)CANSFFLQTLLR	Fung_2HN3H	2-amino-3-oxo-butanoic_acid		10.94	60	8.88318	0.000193376
			MF_ARGOT	4553	hydrolase activity, hydrolyzing O-glycosyl compounds	Beta-xylosidase XylA	jgi|Trire2|121127|estExt_fgenesh5_pg.C_60038	|Trire2|121127|estExt_fgenesh5_pg.C_60038	P(-27.99)AE(-30.01)YVHQFPQNDMNLRPDGK	Pyrrolidone from Proline	Decarboxylation		9.87	60	9.49817	0.000120336
			MF_ARGOT	4553	hydrolase activity, hydrolyzing O-glycosyl compounds	Beta-xylosidase XylA	jgi|Trire2|121127|estExt_fgenesh5_pg.C_60038	|Trire2|121127|estExt_fgenesh5_pg.C_60038	TSNAGPAPYP(-27.99)N(+568.21)KWLV	Pyrrolidone from Proline	Fung_2HN1H		13.1	60	6.3738	0.00362509
			MF_ARGOT	4553	hydrolase activity, hydrolyzing O-glycosyl compounds	Beta-xylosidase XylA	jgi|Trire2|121127|estExt_fgenesh5_pg.C_60038	|Trire2|121127|estExt_fgenesh5_pg.C_60038	YGLDVYAP(-30.01)NV(+13.98)NGFRSPLWGR	Proline oxidation to pyrrolidinone	carbonylation unknown		6.56	60	4.07197	0.00164511
			MF_ARGOT	4553	hydrolase activity, hydrolyzing O-glycosyl compounds	Beta-xylosidase XylA	jgi|Trire2|121127|estExt_fgenesh5_pg.C_60038	|Trire2|121127|estExt_fgenesh5_pg.C_60038	PKSLKFNTS(-2.02)S(-20.03)ILSAPHPGYTYSEQIPVFTFEANIK	2-amino-3-oxo-butanoic_acid	Formation of five membered aromatic heterocycle		10.54	60	5.59824	0.00504767
			MF_ARGOT	4553	hydrolase activity, hydrolyzing O-glycosyl compounds	Beta-xylosidase XylA	jgi|Trire2|121127|estExt_fgenesh5_pg.C_60038	|Trire2|121127|estExt_fgenesh5_pg.C_60038	SLVW(+3.99)GGYPGQS(+670.19)GGVALFDILSGK	Tryptophan oxidation to kynurenin	Fung_O4H1Na		6.95	60	5.84486	0.00133506
			MF_ARGOT	4553	hydrolase activity, hydrolyzing O-glycosyl compounds	Beta-xylosidase XylA	jgi|Trire2|121127|estExt_fgenesh5_pg.C_60038	|Trire2|121127|estExt_fgenesh5_pg.C_60038	VNSLVWGGY(+29.97)P(+13.98)GQSGGVALFDILSGK	Quinone	Proline oxidation to pyroglutamic acid		17.06	60	7.73893	0.000844972
			MF_ARGOT	4553	hydrolase activity, hydrolyzing O-glycosyl compounds	Beta-xylosidase XylA	jgi|Trire2|121127|estExt_fgenesh5_pg.C_60038	|Trire2|121127|estExt_fgenesh5_pg.C_60038	VNSLVWGGY(+29.97)PGQ(+13.98)SGGVALFDILSGKR	Quinone	carbonylation unknown		8.35	60	7.29537	0.00683426
			MF_ARGOT	4553	hydrolase activity, hydrolyzing O-glycosyl compounds	Beta-xylosidase XylA	jgi|Trire2|121127|estExt_fgenesh5_pg.C_60038	|Trire2|121127|estExt_fgenesh5_pg.C_60038	LVTTQYPAEY(+29.97)VHQ(+13.98)FPQNDMNLRPDGK	Quinone	carbonylation unknown		7.83	60	8.99096	0.000471417
			MF_ARGOT	4553	hydrolase activity, hydrolyzing O-glycosyl compounds	Beta-xylosidase XylA	jgi|Trire2|121127|estExt_fgenesh5_pg.C_60038	|Trire2|121127|estExt_fgenesh5_pg.C_60038	LVTTQYPAEY(+29.97)V(+13.98)HQFPQNDMNLRPDGK	Quinone	carbonylation unknown		9.92	60	7.61711	0.000709521
			MF_ARGOT	8863	formate dehydrogenase (NAD+) activity	Formate dehydrogenase	jgi|Trire2|121298|estExt_fgenesh5_pg.C_70028	|Trire2|121298|estExt_fgenesh5_pg.C_70028	VLLVLYDGGK(+31.99)H(-10.03)AEEVPALLGTTQNELGIR	DiOxidation	His->aspartylurea		11.29	60	7.74602	0.000389427
			MF_ARGOT	8863	formate dehydrogenase (NAD+) activity	Formate dehydrogenase	jgi|Trire2|121298|estExt_fgenesh5_pg.C_70028	|Trire2|121298|estExt_fgenesh5_pg.C_70028	M(-4.99)K(+31.99)K(+31.99)GSYLVNTAR	Methionine replacement by azido homoalanine	DiOxidation	DiOxidation	7.62	60	3.3719	0.000805857
			MF_ARGOT	8863	formate dehydrogenase (NAD+) activity	Formate dehydrogenase	jgi|Trire2|121298|estExt_fgenesh5_pg.C_70028	|Trire2|121298|estExt_fgenesh5_pg.C_70028	TAVNPFGYGNAM(+15.99)VPHM(+15.99)SGTSLDAQRR	MonoOxidation	MonoOxidation		15.93	60	9.58434	0.00463115
			MF_ARGOT	8863	formate dehydrogenase (NAD+) activity	Formate dehydrogenase	jgi|Trire2|121298|estExt_fgenesh5_pg.C_70028	|Trire2|121298|estExt_fgenesh5_pg.C_70028	TAVNPFGYGNAM(+15.99)VPHM(+15.99)SGTSLDAQR	MonoOxidation	MonoOxidation		8.18	60	9.3202	0.000176125
			MF_ARGOT	8863	formate dehydrogenase (NAD+) activity	Formate dehydrogenase	jgi|Trire2|121298|estExt_fgenesh5_pg.C_70028	|Trire2|121298|estExt_fgenesh5_pg.C_70028	TAVNPFGYGNAM(+15.99)VP(+31.99)HMSGTSLDAQR	MonoOxidation	DiOxidation		4.37	60	4.05027	0.00345312
			MF_ARGOT	8863	formate dehydrogenase (NAD+) activity	Formate dehydrogenase	jgi|Trire2|121298|estExt_fgenesh5_pg.C_70028	|Trire2|121298|estExt_fgenesh5_pg.C_70028	RVDSLEEM(+15.99)LAQCDVVT(-2.02)INCPLHEKTK	MonoOxidation	2-amino-3-oxo-butanoic_acid		11.48	60	5.54442	0.00177324
			MF_ARGOT	8863	formate dehydrogenase (NAD+) activity	Formate dehydrogenase	jgi|Trire2|121298|estExt_fgenesh5_pg.C_70028	|Trire2|121298|estExt_fgenesh5_pg.C_70028	TAVNPFGYGNAMVP(+31.99)HM(+15.99)SGTSLDAQRR	DiOxidation	MonoOxidation		10.94	60	7.98655	0.000137416
			MF_ARGOT	8863	formate dehydrogenase (NAD+) activity	Formate dehydrogenase	jgi|Trire2|121298|estExt_fgenesh5_pg.C_70028	|Trire2|121298|estExt_fgenesh5_pg.C_70028	RVDSLEEMLAQCDVVT(-2.02)INCPLHEK	2-amino-3-oxo-butanoic_acid			7.37	60	5.90838	0.00174435
			MF_ARGOT	8863	formate dehydrogenase (NAD+) activity	Formate dehydrogenase	jgi|Trire2|121298|estExt_fgenesh5_pg.C_70028	|Trire2|121298|estExt_fgenesh5_pg.C_70028	AILESYLSGRHDYRPEDLIVYQGDW(+3.99)ATK	Tryptophan oxidation to kynurenin			5.37	60	3.8426	0.00525965
			MF_ARGOT	8863	formate dehydrogenase (NAD+) activity	Formate dehydrogenase	jgi|Trire2|121298|estExt_fgenesh5_pg.C_70028	|Trire2|121298|estExt_fgenesh5_pg.C_70028	VLLVLY(+31.99)DGGKH(-10.03)AEEVPALLGTTQNELGIRK	DiOxidation	His->aspartylurea		6.97	60	5.04894	0.00151282
			CC_ARGOT	19773	proteasome core complex, alpha-subunit complex	Proteasome endopeptidase complex	jgi|Trire2|121343|estExt_fgenesh5_pg.C_70123	|Trire2|121343|estExt_fgenesh5_pg.C_70123	NIDKFADC(+47.98)SKEELVK	TriOxidation			7.4	60	4.81969	0.000310227
			MF_ARGOT	4648	O-phospho-L-serine:2-oxoglutarate aminotransferase activity	SerC Phosphoserine aminotransferase	jgi|Trire2|121345|estExt_fgenesh5_pg.C_70125	|Trire2|121345|estExt_fgenesh5_pg.C_70125	NLIAPVSEQPSAA(+15.99)MM(+15.99)R	MonoOxidation	MonoOxidation		11.21	6.82	2.06497	0.00123721
			MF_ARGOT	4648	O-phospho-L-serine:2-oxoglutarate aminotransferase activity	SerC Phosphoserine aminotransferase	jgi|Trire2|121345|estExt_fgenesh5_pg.C_70125	|Trire2|121345|estExt_fgenesh5_pg.C_70125	QK(-1.03)AD(-15.99)LIYGALDAHPDVYR	Lysine oxidation to aminoadipic semialdehyde	Deoxy		8.5	8.26	2.25248	0.00941651
			MF_ARGOT	4648	O-phospho-L-serine:2-oxoglutarate aminotransferase activity	SerC Phosphoserine aminotransferase	jgi|Trire2|121345|estExt_fgenesh5_pg.C_70125	|Trire2|121345|estExt_fgenesh5_pg.C_70125	LLPKPNGQGPIVVADM(+15.99)SSNILSR	MonoOxidation			4.8	60	7.34047	0.00056819
			MF_ARGOT	3867	4-aminobutyrate transaminase activity	Aminotransferase class-III	jgi|Trire2|121405|estExt_fgenesh5_pg.C_70245	|Trire2|121405|estExt_fgenesh5_pg.C_70245	LRPM(+15.99)LIFEEAHIPLLISALDKALGSA	MonoOxidation			4.43	60	5.789	0.000335001
			MF_ARGOT	3824	catalytic activity	Duf1680 domain containing protein (Fragment)	jgi|Trire2|121475|estExt_fgenesh5_pg.C_70445	|Trire2|121475|estExt_fgenesh5_pg.C_70445	FQEVA(+15.99)NPSDS(+162.05)SIIPYIHGVNVGQGLK	MonoOxidation	Fung_O1H		4.54	11.22	4.58163	0.0045882
			MF_ARGOT	3824	catalytic activity	Duf1680 domain containing protein (Fragment)	jgi|Trire2|121475|estExt_fgenesh5_pg.C_70445	|Trire2|121475|estExt_fgenesh5_pg.C_70445	M(+15.99)PEWSDSKM(+15.99)STLSQSGASTSR	MonoOxidation	MonoOxidation		1.82	60	5.963	0.00658955
			MF_ARGOT	3824	catalytic activity	Duf1680 domain containing protein (Fragment)	jgi|Trire2|121475|estExt_fgenesh5_pg.C_70445	|Trire2|121475|estExt_fgenesh5_pg.C_70445	M(+15.99)LHNNS(-2.02)QGHANCVSSVDCTWGQAR	MonoOxidation	2-amino-3-oxo-butanoic_acid		11.61	60	5.20127	0.00510424
			MF_ARGOT	3824	catalytic activity	Duf1680 domain containing protein (Fragment)	jgi|Trire2|121475|estExt_fgenesh5_pg.C_70445	|Trire2|121475|estExt_fgenesh5_pg.C_70445	M(+15.99)STLSQSGASTSR	MonoOxidation			20.26	60	6.45515	0.000211387
			MF_ARGOT	3824	catalytic activity	Duf1680 domain containing protein (Fragment)	jgi|Trire2|121475|estExt_fgenesh5_pg.C_70445	|Trire2|121475|estExt_fgenesh5_pg.C_70445	TPFFM(+15.99)GLTQLVEADSSWEDRVVTALRR	MonoOxidation			11.98	60	7.59843	0.00021804
			MF_ARGOT	3824	catalytic activity	Duf1680 domain containing protein (Fragment)	jgi|Trire2|121475|estExt_fgenesh5_pg.C_70445	|Trire2|121475|estExt_fgenesh5_pg.C_70445	YTVTADRPFTLYLRM(+15.99)PEWSDSK	MonoOxidation			6.96	60	6.52354	0.0009134
			MF_ARGOT	3824	catalytic activity	Duf1680 domain containing protein (Fragment)	jgi|Trire2|121475|estExt_fgenesh5_pg.C_70445	|Trire2|121475|estExt_fgenesh5_pg.C_70445	M(+15.99)PEWSDSK	MonoOxidation			5.32	60	6.31549	0.00183789
			MF_ARGOT	3824	catalytic activity	Duf1680 domain containing protein (Fragment)	jgi|Trire2|121475|estExt_fgenesh5_pg.C_70445	|Trire2|121475|estExt_fgenesh5_pg.C_70445	ADPTTGM(+15.99)TSISVNPGK	MonoOxidation			4.95	60	4.25778	0.00243678
			MF_ARGOT	4411	homogentisate 1,2-dioxygenase activity	WD repeat containing protein 44	jgi|Trire2|121717|estExt_fgenesh5_pg.C_80435	|Trire2|121717|estExt_fgenesh5_pg.C_80435	N(+15.99)M(+15.99)KGLTIGDALSAIYK	MonoOxidation	MonoOxidation		9.96	60	5.35823	0.000219645
			MF_ARGOT	4411	homogentisate 1,2-dioxygenase activity	WD repeat containing protein 44	jgi|Trire2|121717|estExt_fgenesh5_pg.C_80435	|Trire2|121717|estExt_fgenesh5_pg.C_80435	N(+15.99)MKGLTIGDALSAIYK	MonoOxidation			15.32	35.29	3.5392	0.00101316
			MF_ARGOT	4338	glucan exo-1,3-beta-glucosidase activity	Glucan-beta-glucosidase	jgi|Trire2|121746|estExt_fgenesh5_pg.C_90034	|Trire2|121746|estExt_fgenesh5_pg.C_90034	IVGE(-30.01)IW(+19.99)P(+31.99)LIMVGGSK	Decarboxylation	Tryptophan oxidation to hydroxykynurenin	DiOxidation	17.84	60	7.01766	0.00913394
			MF_ARGOT	4338	glucan exo-1,3-beta-glucosidase activity	Glucan-beta-glucosidase	jgi|Trire2|121746|estExt_fgenesh5_pg.C_90034	|Trire2|121746|estExt_fgenesh5_pg.C_90034	YADPDWSTCTDS(-2.02)LCAR	2-amino-3-oxo-butanoic_acid			19.83	60	10.1142	0.00141312
			MF_ARGOT	4338	glucan exo-1,3-beta-glucosidase activity	Glucan-beta-glucosidase	jgi|Trire2|121746|estExt_fgenesh5_pg.C_90034	|Trire2|121746|estExt_fgenesh5_pg.C_90034	DT(-2.02)AAIN(+568.21)AAISAGNR	2-amino-3-oxo-butanoic_acid	Fung_2HN1H		7.61	60	5.16706	0.00553323
			MF_ARGOT	4338	glucan exo-1,3-beta-glucosidase activity	Glucan-beta-glucosidase	jgi|Trire2|121746|estExt_fgenesh5_pg.C_90034	|Trire2|121746|estExt_fgenesh5_pg.C_90034	GLLVESTKGTWLW(+31.99)GTASEH(-10.03)NVLYNYAFNNAQNVYSNILQTETAYMQGNPDAR	DiOxidation	His->aspartylurea		3.4	60	9.17307	0.000485114
			MF_ARGOT	8483	transaminase activity	Alanine--glyoxylate aminotransferase	jgi|Trire2|121814|estExt_fgenesh5_pg.C_90182	|Trire2|121814|estExt_fgenesh5_pg.C_90182	TSLAEC(+47.98)GYTGKA	TriOxidation			10.71	60	3.4772	0.00019873
			MF_ARGOT	8483	transaminase activity	Alanine--glyoxylate aminotransferase	jgi|Trire2|121814|estExt_fgenesh5_pg.C_90182	|Trire2|121814|estExt_fgenesh5_pg.C_90182	NWTPIM(+15.99)QNYEAK	MonoOxidation			5.16	60	6.35792	5.89374e-06
			MF_ARGOT	8483	transaminase activity	Alanine--glyoxylate aminotransferase	jgi|Trire2|121814|estExt_fgenesh5_pg.C_90182	|Trire2|121814|estExt_fgenesh5_pg.C_90182	KAPPTSYFASM(+15.99)K	MonoOxidation			4.42	8.09	3.84835	0.00485735
			MF_ARGOT	42085	5-methyltetrahydropteroyltri-L-glutamate-dependent methyltransferase activity	Methionine-synthesizing 5-methyltetrahydropteroyltriglutamate--homocysteine methyltransferase	jgi|Trire2|121820|estExt_fgenesh5_pg.C_90192	|Trire2|121820|estExt_fgenesh5_pg.C_90192	C(+47.98)VRPPIIVGDISRPAP(+15.99)MTVK	TriOxidation	MonoOxidation		7.6	60	4.26563	0.00179453
			MF_ARGOT	42085	5-methyltetrahydropteroyltri-L-glutamate-dependent methyltransferase activity	Methionine-synthesizing 5-methyltetrahydropteroyltriglutamate--homocysteine methyltransferase	jgi|Trire2|121820|estExt_fgenesh5_pg.C_90192	|Trire2|121820|estExt_fgenesh5_pg.C_90192	LATTGVEDSTQIHSHFC(+47.98)YSEFQDFFHAIAALDADVLSIENSKSDAK	TriOxidation			7.51	60	8.46594	3.53138e-05
			MF_ARGOT	42085	5-methyltetrahydropteroyltri-L-glutamate-dependent methyltransferase activity	Methionine-synthesizing 5-methyltetrahydropteroyltriglutamate--homocysteine methyltransferase	jgi|Trire2|121820|estExt_fgenesh5_pg.C_90192	|Trire2|121820|estExt_fgenesh5_pg.C_90192	DIYAVHID(+15.99)L(+13.98)V(+13.98)RNPEQLETVLGALGPK	MonoOxidation	carbonylation unknown	carbonylation unknown	12.43	60	8.25331	1.57251e-05
			MF_ARGOT	42085	5-methyltetrahydropteroyltri-L-glutamate-dependent methyltransferase activity	Methionine-synthesizing 5-methyltetrahydropteroyltriglutamate--homocysteine methyltransferase	jgi|Trire2|121820|estExt_fgenesh5_pg.C_90192	|Trire2|121820|estExt_fgenesh5_pg.C_90192	KLDPEIAD(-30.01)W(+3.99)F(+47.98)AFASEK	Decarboxylation	Tryptophan oxidation to kynurenin	TriOxidation	11.97	60	5.97159	0.00101471
			MF_ARGOT	42085	5-methyltetrahydropteroyltri-L-glutamate-dependent methyltransferase activity	Methionine-synthesizing 5-methyltetrahydropteroyltriglutamate--homocysteine methyltransferase	jgi|Trire2|121820|estExt_fgenesh5_pg.C_90192	|Trire2|121820|estExt_fgenesh5_pg.C_90192	ITPAD(-15.99)Y(+29.97)NR	Deoxy	Quinone		3.57	7.02	3.20888	0.00846448
			MF_ARGOT	42085	5-methyltetrahydropteroyltri-L-glutamate-dependent methyltransferase activity	Methionine-synthesizing 5-methyltetrahydropteroyltriglutamate--homocysteine methyltransferase	jgi|Trire2|121820|estExt_fgenesh5_pg.C_90192	|Trire2|121820|estExt_fgenesh5_pg.C_90192	DAGVDIIPSNDF(+31.99)ALYDQVLSH(-10.03)IQDFGAVPERYTK	DiOxidation	His->aspartylurea		6.99	60	6.44561	0.00267527
			MF_ARGOT	42085	5-methyltetrahydropteroyltri-L-glutamate-dependent methyltransferase activity	Methionine-synthesizing 5-methyltetrahydropteroyltriglutamate--homocysteine methyltransferase	jgi|Trire2|121820|estExt_fgenesh5_pg.C_90192	|Trire2|121820|estExt_fgenesh5_pg.C_90192	F(+31.99)T(+486.16)THAWVQSYGSR	DiOxidation	Fung_O3H		2.05	60	4.24118	0.00329509
			MF_ARGOT	42085	5-methyltetrahydropteroyltri-L-glutamate-dependent methyltransferase activity	Methionine-synthesizing 5-methyltetrahydropteroyltriglutamate--homocysteine methyltransferase	jgi|Trire2|121820|estExt_fgenesh5_pg.C_90192	|Trire2|121820|estExt_fgenesh5_pg.C_90192	GGVDVPSLEMVK(+31.99)	DiOxidation			6.69	60	5.67164	0.000833575
			MF_ARGOT	42085	5-methyltetrahydropteroyltri-L-glutamate-dependent methyltransferase activity	Methionine-synthesizing 5-methyltetrahydropteroyltriglutamate--homocysteine methyltransferase	jgi|Trire2|121820|estExt_fgenesh5_pg.C_90192	|Trire2|121820|estExt_fgenesh5_pg.C_90192	DIYAVHIDL(+15.99)V(+13.98)R(+13.98)NPEQLETVLGALGPK	MonoOxidation	carbonylation unknown	MonoOxidation	11.37	60	7.26884	0.000156191
			MF_ARGOT	42085	5-methyltetrahydropteroyltri-L-glutamate-dependent methyltransferase activity	Methionine-synthesizing 5-methyltetrahydropteroyltriglutamate--homocysteine methyltransferase	jgi|Trire2|121820|estExt_fgenesh5_pg.C_90192	|Trire2|121820|estExt_fgenesh5_pg.C_90192	ETKEALANM(+15.99)IAATK	MonoOxidation			11.42	60	7.51021	0.000412045
			MF_ARGOT	42085	5-methyltetrahydropteroyltri-L-glutamate-dependent methyltransferase activity	Methionine-synthesizing 5-methyltetrahydropteroyltriglutamate--homocysteine methyltransferase	jgi|Trire2|121820|estExt_fgenesh5_pg.C_90192	|Trire2|121820|estExt_fgenesh5_pg.C_90192	DAGVDIIPSNDFALYDQVLSHIQDFGAVPERYTKDGLDTVDQYFAM(+15.99)GR	MonoOxidation			8.12	60	7.66885	9.9096e-05
			MF_ARGOT	42085	5-methyltetrahydropteroyltri-L-glutamate-dependent methyltransferase activity	Methionine-synthesizing 5-methyltetrahydropteroyltriglutamate--homocysteine methyltransferase	jgi|Trire2|121820|estExt_fgenesh5_pg.C_90192	|Trire2|121820|estExt_fgenesh5_pg.C_90192	YTKDGLDTVDQYFAM(+15.99)GR	MonoOxidation			5.72	12.69	5.31574	0.000897253
			MF_ARGOT	42085	5-methyltetrahydropteroyltri-L-glutamate-dependent methyltransferase activity	Methionine-synthesizing 5-methyltetrahydropteroyltriglutamate--homocysteine methyltransferase	jgi|Trire2|121820|estExt_fgenesh5_pg.C_90192	|Trire2|121820|estExt_fgenesh5_pg.C_90192	DGLDTVDQYFAM(+15.99)GR	MonoOxidation			4.37	60	10.0123	9.07622e-05
			MF_ARGOT	42085	5-methyltetrahydropteroyltri-L-glutamate-dependent methyltransferase activity	Methionine-synthesizing 5-methyltetrahydropteroyltriglutamate--homocysteine methyltransferase	jgi|Trire2|121820|estExt_fgenesh5_pg.C_90192	|Trire2|121820|estExt_fgenesh5_pg.C_90192	GHQKGGVDVPSLEM(+15.99)VK	MonoOxidation			3.33	10.26	6.72869	0.000406963
			MF_ARGOT	42085	5-methyltetrahydropteroyltri-L-glutamate-dependent methyltransferase activity	Methionine-synthesizing 5-methyltetrahydropteroyltriglutamate--homocysteine methyltransferase	jgi|Trire2|121820|estExt_fgenesh5_pg.C_90192	|Trire2|121820|estExt_fgenesh5_pg.C_90192	NDM(+15.99)VQYFGER	MonoOxidation			2.86	60	2.69259	0.00137692
			MF_ARGOT	42085	5-methyltetrahydropteroyltri-L-glutamate-dependent methyltransferase activity	Methionine-synthesizing 5-methyltetrahydropteroyltriglutamate--homocysteine methyltransferase	jgi|Trire2|121820|estExt_fgenesh5_pg.C_90192	|Trire2|121820|estExt_fgenesh5_pg.C_90192	ADRGQTVDPIDLLDN(+568.21)LLP(-30.01)V	Fung_2HN1H	Proline oxidation to pyrrolidinone		14.11	60	4.62672	0.00226952
			MF_ARGOT	42085	5-methyltetrahydropteroyltri-L-glutamate-dependent methyltransferase activity	Methionine-synthesizing 5-methyltetrahydropteroyltriglutamate--homocysteine methyltransferase	jgi|Trire2|121820|estExt_fgenesh5_pg.C_90192	|Trire2|121820|estExt_fgenesh5_pg.C_90192	WAVN(-17.03)AFR	Ammonia-loss (N)			17.84	28.56	2.78228	0.00136153
			MF_ARGOT	42085	5-methyltetrahydropteroyltri-L-glutamate-dependent methyltransferase activity	Methionine-synthesizing 5-methyltetrahydropteroyltriglutamate--homocysteine methyltransferase	jgi|Trire2|121820|estExt_fgenesh5_pg.C_90192	|Trire2|121820|estExt_fgenesh5_pg.C_90192	LN(-17.03)GYAFTTHAWVQSYGSR	Ammonia-loss (N)			8.18	60	4.55655	0.00303815
			MF_ARGOT	42085	5-methyltetrahydropteroyltri-L-glutamate-dependent methyltransferase activity	Methionine-synthesizing 5-methyltetrahydropteroyltriglutamate--homocysteine methyltransferase	jgi|Trire2|121820|estExt_fgenesh5_pg.C_90192	|Trire2|121820|estExt_fgenesh5_pg.C_90192	LNLPLFP(-30.01)T(+346.09)TTIGSFPQTK	Proline oxidation to pyrrolidinone	Fung_O2H1Na		14.84	60	6.85208	2.84275e-05
			MF_ARGOT	42085	5-methyltetrahydropteroyltri-L-glutamate-dependent methyltransferase activity	Methionine-synthesizing 5-methyltetrahydropteroyltriglutamate--homocysteine methyltransferase	jgi|Trire2|121820|estExt_fgenesh5_pg.C_90192	|Trire2|121820|estExt_fgenesh5_pg.C_90192	GHQKGGVDVPS(-20.03)LEM(+33.97)VK	Formation of five membered aromatic heterocycle	Homocysteic acid		4.15	60	3.04164	0.00110089
			MF_ARGOT	42085	5-methyltetrahydropteroyltri-L-glutamate-dependent methyltransferase activity	Methionine-synthesizing 5-methyltetrahydropteroyltriglutamate--homocysteine methyltransferase	jgi|Trire2|121820|estExt_fgenesh5_pg.C_90192	|Trire2|121820|estExt_fgenesh5_pg.C_90192	AGIIT(-15.99)R(+.98)PVLVGPVSFLHLGK	Deoxy	Deamidation (R)		3.75	60	3.8945	0.00904233
			MF_ARGOT	42085	5-methyltetrahydropteroyltri-L-glutamate-dependent methyltransferase activity	Methionine-synthesizing 5-methyltetrahydropteroyltriglutamate--homocysteine methyltransferase	jgi|Trire2|121820|estExt_fgenesh5_pg.C_90192	|Trire2|121820|estExt_fgenesh5_pg.C_90192	ITRPVLV(+13.98)G(+15.99)PVSFLHLGK	carbonylation unknown	MonoOxidation		11.32	60	4.63852	0.00152076
			MF_ARGOT	42085	5-methyltetrahydropteroyltri-L-glutamate-dependent methyltransferase activity	Methionine-synthesizing 5-methyltetrahydropteroyltriglutamate--homocysteine methyltransferase	jgi|Trire2|121820|estExt_fgenesh5_pg.C_90192	|Trire2|121820|estExt_fgenesh5_pg.C_90192	KLDPEIADW(+3.99)FAFASEKVVEVAIIAK	Tryptophan oxidation to kynurenin			11.02	60	4.66554	0.00954467
			MF_ARGOT	42085	5-methyltetrahydropteroyltri-L-glutamate-dependent methyltransferase activity	Methionine-synthesizing 5-methyltetrahydropteroyltriglutamate--homocysteine methyltransferase	jgi|Trire2|121820|estExt_fgenesh5_pg.C_90192	|Trire2|121820|estExt_fgenesh5_pg.C_90192	LAHW(+15.99)KIQK	MonoOxidation			10.13	60	3.75452	0.00214917
			MF_ARGOT	42085	5-methyltetrahydropteroyltri-L-glutamate-dependent methyltransferase activity	Methionine-synthesizing 5-methyltetrahydropteroyltriglutamate--homocysteine methyltransferase	jgi|Trire2|121820|estExt_fgenesh5_pg.C_90192	|Trire2|121820|estExt_fgenesh5_pg.C_90192	LNGYAFTTHAW(+15.99)VQSYGSR	MonoOxidation			8.95	60	9.02699	0.000113164
			MF_ARGOT	42085	5-methyltetrahydropteroyltri-L-glutamate-dependent methyltransferase activity	Methionine-synthesizing 5-methyltetrahydropteroyltriglutamate--homocysteine methyltransferase	jgi|Trire2|121820|estExt_fgenesh5_pg.C_90192	|Trire2|121820|estExt_fgenesh5_pg.C_90192	W(+15.99)SFPRDDVHQSVQAEQLALALRDEVVDLEAAGVDVIQVDEPALR	MonoOxidation			7.08	60	8.0478	7.82156e-05
			MF_ARGOT	42085	5-methyltetrahydropteroyltri-L-glutamate-dependent methyltransferase activity	Methionine-synthesizing 5-methyltetrahydropteroyltriglutamate--homocysteine methyltransferase	jgi|Trire2|121820|estExt_fgenesh5_pg.C_90192	|Trire2|121820|estExt_fgenesh5_pg.C_90192	DAYLKW(+15.99)AVNAFR	MonoOxidation			5.46	60	7.40405	0.00495385
			MF_ARGOT	42085	5-methyltetrahydropteroyltri-L-glutamate-dependent methyltransferase activity	Methionine-synthesizing 5-methyltetrahydropteroyltriglutamate--homocysteine methyltransferase	jgi|Trire2|121820|estExt_fgenesh5_pg.C_90192	|Trire2|121820|estExt_fgenesh5_pg.C_90192	KLDPEIADW(+15.99)FAFASEKVVEVAIIAK	MonoOxidation			5.22	60	4.6631	0.00500833
			MF_ARGOT	42085	5-methyltetrahydropteroyltri-L-glutamate-dependent methyltransferase activity	Methionine-synthesizing 5-methyltetrahydropteroyltriglutamate--homocysteine methyltransferase	jgi|Trire2|121820|estExt_fgenesh5_pg.C_90192	|Trire2|121820|estExt_fgenesh5_pg.C_90192	KATEAYW(+15.99)AGK	MonoOxidation			4.45	3.94	2.27587	0.00308273
			MF_ARGOT	42085	5-methyltetrahydropteroyltri-L-glutamate-dependent methyltransferase activity	Methionine-synthesizing 5-methyltetrahydropteroyltriglutamate--homocysteine methyltransferase	jgi|Trire2|121820|estExt_fgenesh5_pg.C_90192	|Trire2|121820|estExt_fgenesh5_pg.C_90192	GQTVDPIDLLDNLLPVY(+29.97)E(+13.98)QLLIQLK	Quinone	carbonylation unknown		10.9	60	4.47491	0.00168659
			MF_ARGOT	42085	5-methyltetrahydropteroyltri-L-glutamate-dependent methyltransferase activity	Methionine-synthesizing 5-methyltetrahydropteroyltriglutamate--homocysteine methyltransferase	jgi|Trire2|121820|estExt_fgenesh5_pg.C_90192	|Trire2|121820|estExt_fgenesh5_pg.C_90192	DAGVDIIPSNDFALY(+31.99)DQVLSH(-10.03)IQDFGAVPER	DiOxidation	His->aspartylurea		16.67	60	7.90447	0.000473521
			MF_ARGOT	42085	5-methyltetrahydropteroyltri-L-glutamate-dependent methyltransferase activity	Methionine-synthesizing 5-methyltetrahydropteroyltriglutamate--homocysteine methyltransferase	jgi|Trire2|121820|estExt_fgenesh5_pg.C_90192	|Trire2|121820|estExt_fgenesh5_pg.C_90192	IQKDAGVDIIPSNDFALY(+31.99)DQVLSH(-10.03)IQDFGAVPER	DiOxidation	His->aspartylurea		7.57	60	5.5811	0.00364556
			MF_ARGOT	42085	5-methyltetrahydropteroyltri-L-glutamate-dependent methyltransferase activity	Methionine-synthesizing 5-methyltetrahydropteroyltriglutamate--homocysteine methyltransferase	jgi|Trire2|121820|estExt_fgenesh5_pg.C_90192	|Trire2|121820|estExt_fgenesh5_pg.C_90192	ADRGQTVDPIDLLDNLLPVY(+29.97)EQL(+13.98)LIQLK	Quinone	carbonylation unknown		18.55	60	7.23052	0.00188632
			MF_ARGOT	42085	5-methyltetrahydropteroyltri-L-glutamate-dependent methyltransferase activity	Methionine-synthesizing 5-methyltetrahydropteroyltriglutamate--homocysteine methyltransferase	jgi|Trire2|121820|estExt_fgenesh5_pg.C_90192	|Trire2|121820|estExt_fgenesh5_pg.C_90192	LVFTTY(+29.97)FGDIV(+13.98)HNLDLVPK	Quinone	carbonylation unknown		24.82	60	7.00279	0.000181626
			MF_ARGOT	42085	5-methyltetrahydropteroyltri-L-glutamate-dependent methyltransferase activity	Methionine-synthesizing 5-methyltetrahydropteroyltriglutamate--homocysteine methyltransferase	jgi|Trire2|121820|estExt_fgenesh5_pg.C_90192	|Trire2|121820|estExt_fgenesh5_pg.C_90192	KATEAY(-2.02)WAGK	2-amino-3-oxo-butanoic_acid			7.32	60	3.98449	0.000452325
			CC_ARGOT	5874	microtubule	Translationally controlled tumor-associated	jgi|Trire2|121915|estExt_fgenesh5_pg.C_90348	|Trire2|121915|estExt_fgenesh5_pg.C_90348	HGLTEM(+15.99)KV	MonoOxidation			7.27	13.99	5.52412	0.000754916
			UNKNOWN		UNKNOWN	Oxalate decarboxylase OxdC	jgi|Trire2|121989|estExt_fgenesh5_pg.C_100051	|Trire2|121989|estExt_fgenesh5_pg.C_100051	EMHWH(-10.03)P(+31.99)NADEWSFFISGR	His->aspartylurea	DiOxidation		4.29	60	4.46686	0.00149456
			UNKNOWN		UNKNOWN	Oxalate decarboxylase OxdC	jgi|Trire2|121989|estExt_fgenesh5_pg.C_100051	|Trire2|121989|estExt_fgenesh5_pg.C_100051	QSPDMI(+15.99)RPPSTDHGNIANMR	MonoOxidation			2.68	60	3.49526	0.00472925
			UNKNOWN		UNKNOWN	Oxalate decarboxylase OxdC	jgi|Trire2|121989|estExt_fgenesh5_pg.C_100051	|Trire2|121989|estExt_fgenesh5_pg.C_100051	M(+15.99)LDQEPK	MonoOxidation			17.86	21.41	2.96483	0.000290633
			UNKNOWN		UNKNOWN	Oxalate decarboxylase OxdC	jgi|Trire2|121989|estExt_fgenesh5_pg.C_100051	|Trire2|121989|estExt_fgenesh5_pg.C_100051	SM(+15.99)YQFTHK	MonoOxidation			8.57	7.35	2.31682	0.00843247
			UNKNOWN		UNKNOWN	Oxalate decarboxylase OxdC	jgi|Trire2|121989|estExt_fgenesh5_pg.C_100051	|Trire2|121989|estExt_fgenesh5_pg.C_100051	QSPDM(+15.99)IRPPSTDHGNIANMR	MonoOxidation			3.82	60	4.17043	0.000886341
			UNKNOWN		UNKNOWN	Oxalate decarboxylase OxdC	jgi|Trire2|121989|estExt_fgenesh5_pg.C_100051	|Trire2|121989|estExt_fgenesh5_pg.C_100051	NMGHFVQNIGDEPVEM(+15.99)LEIFRADEFR	MonoOxidation			3.19	60	5.13067	0.00632997
			UNKNOWN		UNKNOWN	Oxalate decarboxylase OxdC	jgi|Trire2|121989|estExt_fgenesh5_pg.C_100051	|Trire2|121989|estExt_fgenesh5_pg.C_100051	VQN(+568.21)I(+13.98)GDEPVEMLEIFRADEFRDFSLFQWMGETPQR	Fung_2HN1H	carbonylation unknown		6.68	60	7.27348	0.00326708
			UNKNOWN		UNKNOWN	Oxalate decarboxylase OxdC	jgi|Trire2|121989|estExt_fgenesh5_pg.C_100051	|Trire2|121989|estExt_fgenesh5_pg.C_100051	NMGHFVQN(-17.03)I(+13.98)GDEPVEMLEIFRADEFRDFSLFQWMGETPQR	Ammonia-loss (N)	carbonylation unknown		6.62	60	7.00197	0.00442545
			UNKNOWN		UNKNOWN	Oxalate decarboxylase OxdC	jgi|Trire2|121989|estExt_fgenesh5_pg.C_100051	|Trire2|121989|estExt_fgenesh5_pg.C_100051	KLDPKPWR(+.98)NGLGASVLGPYNR	Deamidation (R)			5.2	60	5.77804	0.000108182
			MF_ARGOT	51287	NAD binding	D-isomer specific 2-hydroxyacid dehydrogenase	jgi|Trire2|122010|estExt_fgenesh5_pg.C_100093	|Trire2|122010|estExt_fgenesh5_pg.C_100093	GIPVATAIHVHPAGENTVESTVEHIVTMIM(+15.99)ALAR	MonoOxidation			16.28	60	6.67485	0.000743176
			BP_ARGOT	30245	cellulose catabolic process	Endoglucanase EG-1	jgi|Trire2|122081|estExt_fgenesh5_pg.C_100226	|Trire2|122081|estExt_fgenesh5_pg.C_100226	ANALTPHSCTATAC(+15.99)D(-30.01)SAGCGFNPYGSGYK	MonoOxidation	Decarboxylation		9.54	60	4.98693	0.0016309
			BP_ARGOT	30245	cellulose catabolic process	Endoglucanase EG-1	jgi|Trire2|122081|estExt_fgenesh5_pg.C_100226	|Trire2|122081|estExt_fgenesh5_pg.C_100226	ANALTPHSC(-20.03)TAT(-2.02)ACDSAGCGFNPYGSGYK	Formation of five membered aromatic heterocycle	2-amino-3-oxo-butanoic_acid		20.29	60	9.17264	0.000249878
			BP_ARGOT	30245	cellulose catabolic process	Endoglucanase EG-1	jgi|Trire2|122081|estExt_fgenesh5_pg.C_100226	|Trire2|122081|estExt_fgenesh5_pg.C_100226	ANALTPHSC(-33.99)TAT(-2.02)ACDSAGCGFNPYGSGYK	Dehydroalanine (C)	2-amino-3-oxo-butanoic_acid		6.37	60	6.02353	3.01249e-05
			BP_ARGOT	30245	cellulose catabolic process	Endoglucanase EG-1	jgi|Trire2|122081|estExt_fgenesh5_pg.C_100226	|Trire2|122081|estExt_fgenesh5_pg.C_100226	ANALTPHSC(-33.99)T(-2.02)ATACDSAGCGFNPYGSGYK	Dehydroalanine (C)	2-amino-3-oxo-butanoic_acid		5.11	60	6.57671	0.000786917
			BP_ARGOT	30245	cellulose catabolic process	Endoglucanase EG-1	jgi|Trire2|122081|estExt_fgenesh5_pg.C_100226	|Trire2|122081|estExt_fgenesh5_pg.C_100226	LTTYKCTKSGGC(-33.99)VAQDTSVVLDWNYR	Dehydroalanine (C)			11.29	60	5.493	0.00228931
			BP_ARGOT	30245	cellulose catabolic process	Endoglucanase EG-1	jgi|Trire2|122081|estExt_fgenesh5_pg.C_100226	|Trire2|122081|estExt_fgenesh5_pg.C_100226	LTTYKC(+47.98)TK	TriOxidation			6.15	60	3.96701	0.00734758
			BP_ARGOT	30245	cellulose catabolic process	Endoglucanase EG-1	jgi|Trire2|122081|estExt_fgenesh5_pg.C_100226	|Trire2|122081|estExt_fgenesh5_pg.C_100226	YGSGYCD(-15.99)AQ(+13.98)CPVQTWR	Deoxy	carbonylation unknown		13.01	60	6.08171	0.00213857
			BP_ARGOT	30245	cellulose catabolic process	Endoglucanase EG-1	jgi|Trire2|122081|estExt_fgenesh5_pg.C_100226	|Trire2|122081|estExt_fgenesh5_pg.C_100226	QYM(+15.99)PS(+162.05)SSGGYSSVSPR	MonoOxidation	Fung_O1H		3.43	60	5.54049	0.00533099
			BP_ARGOT	30245	cellulose catabolic process	Endoglucanase EG-1	jgi|Trire2|122081|estExt_fgenesh5_pg.C_100226	|Trire2|122081|estExt_fgenesh5_pg.C_100226	QYM(+15.99)PSSSGGYSSVSPR	MonoOxidation			13.54	60	7.67701	0.000347602
			BP_ARGOT	30245	cellulose catabolic process	Endoglucanase EG-1	jgi|Trire2|122081|estExt_fgenesh5_pg.C_100226	|Trire2|122081|estExt_fgenesh5_pg.C_100226	AYGGLATM(+15.99)GK	MonoOxidation			6.27	60	4.2017	0.00661428
			BP_ARGOT	30245	cellulose catabolic process	Endoglucanase EG-1	jgi|Trire2|122081|estExt_fgenesh5_pg.C_100226	|Trire2|122081|estExt_fgenesh5_pg.C_100226	LYLLDSDGEYVM(+15.99)LK	MonoOxidation			2.42	8.44	8.27363	0.000924765
			BP_ARGOT	30245	cellulose catabolic process	Endoglucanase EG-1	jgi|Trire2|122081|estExt_fgenesh5_pg.C_100226	|Trire2|122081|estExt_fgenesh5_pg.C_100226	TFTIITQFNTDN(-17.03)GSPSGNLVSITRK	Ammonia-loss (N)			12.86	60	5.07517	0.000239574
			BP_ARGOT	30245	cellulose catabolic process	Endoglucanase EG-1	jgi|Trire2|122081|estExt_fgenesh5_pg.C_100226	|Trire2|122081|estExt_fgenesh5_pg.C_100226	QP(-30.01)GT(+184.03)STPEVHPKLTTYK	Proline oxidation to pyrrolidinone	Fung_O1H1Na		12.5	60	8.73055	0.000116183
			BP_ARGOT	30245	cellulose catabolic process	Endoglucanase EG-1	jgi|Trire2|122081|estExt_fgenesh5_pg.C_100226	|Trire2|122081|estExt_fgenesh5_pg.C_100226	P(+13.98)NTHVVFSNIR	Proline oxidation to pyroglutamic acid			7.54	60	4.7729	0.00107191
			BP_ARGOT	30245	cellulose catabolic process	Endoglucanase EG-1	jgi|Trire2|122081|estExt_fgenesh5_pg.C_100226	|Trire2|122081|estExt_fgenesh5_pg.C_100226	Q(+13.98)QP(-30.01)GTSTPEVHPK	carbonylation unknown	Proline oxidation to pyrrolidinone		8.08	14.63	4.29926	0.00493737
			BP_ARGOT	30245	cellulose catabolic process	Endoglucanase EG-1	jgi|Trire2|122081|estExt_fgenesh5_pg.C_100226	|Trire2|122081|estExt_fgenesh5_pg.C_100226	TFTIITQFNTDNGSPSGNLVSITR(+.98)	Deamidation (R)			7.35	60	5.17206	0.005591
			BP_ARGOT	30245	cellulose catabolic process	Endoglucanase EG-1	jgi|Trire2|122081|estExt_fgenesh5_pg.C_100226	|Trire2|122081|estExt_fgenesh5_pg.C_100226	TFTIITQFNTDNGSPSGNLVSITR(+.98)K	Deamidation (R)			2.93	60	7.36481	0.00299049
			BP_ARGOT	30245	cellulose catabolic process	Endoglucanase EG-1	jgi|Trire2|122081|estExt_fgenesh5_pg.C_100226	|Trire2|122081|estExt_fgenesh5_pg.C_100226	NTS(+648.21)HQGFC(-17.99)CNEMDILEGNSR	Fung_O4H	Oxoalanine		7.63	60	9.85519	4.8502e-05
			BP_ARGOT	30245	cellulose catabolic process	Endoglucanase EG-1	jgi|Trire2|122081|estExt_fgenesh5_pg.C_100226	|Trire2|122081|estExt_fgenesh5_pg.C_100226	ANALTPHS(-20.03)C(+15.99)TATACDSAGCGFNPYGSGYK	Formation of five membered aromatic heterocycle	MonoOxidation		4.46	60	8.26934	0.000224347
			BP_ARGOT	30245	cellulose catabolic process	Endoglucanase EG-1	jgi|Trire2|122081|estExt_fgenesh5_pg.C_100226	|Trire2|122081|estExt_fgenesh5_pg.C_100226	LTPHS(+346.09)CTATACDS(-2.02)AGCGFNPYGSGYK	Fung_O2H1Na	2-amino-3-oxo-butanoic_acid		11.84	60	6.62111	0.000534434
			BP_ARGOT	30245	cellulose catabolic process	Endoglucanase EG-1	jgi|Trire2|122081|estExt_fgenesh5_pg.C_100226	|Trire2|122081|estExt_fgenesh5_pg.C_100226	S(-2.02)Y(+15.99)YGPGDTVDTSK	2-amino-3-oxo-butanoic_acid	MonoOxidation		12.01	60	6.63035	7.77047e-05
			BP_ARGOT	30245	cellulose catabolic process	Endoglucanase EG-1	jgi|Trire2|122081|estExt_fgenesh5_pg.C_100226	|Trire2|122081|estExt_fgenesh5_pg.C_100226	ANALTPHSCTATACDS(-2.02)AGCGFNPYGSGYK	2-amino-3-oxo-butanoic_acid			7.27	60	6.43352	0.00114717
			BP_ARGOT	30245	cellulose catabolic process	Endoglucanase EG-1	jgi|Trire2|122081|estExt_fgenesh5_pg.C_100226	|Trire2|122081|estExt_fgenesh5_pg.C_100226	TATACDS(-2.02)AGCGFNPYGSGYK	2-amino-3-oxo-butanoic_acid			5.76	60	3.06406	0.000179825
			BP_ARGOT	30245	cellulose catabolic process	Endoglucanase EG-1	jgi|Trire2|122081|estExt_fgenesh5_pg.C_100226	|Trire2|122081|estExt_fgenesh5_pg.C_100226	FTIIT(+162.05)QFN(-17.03)TDNGSPSGNLVSITR	Fung_O1H	Ammonia-loss (N)		3.76	60	12.867	7.92318e-06
			BP_ARGOT	30245	cellulose catabolic process	Endoglucanase EG-1	jgi|Trire2|122081|estExt_fgenesh5_pg.C_100226	|Trire2|122081|estExt_fgenesh5_pg.C_100226	DT(+994.30)SKTFT(-2.02)IITQFNTDNGSPSGNLVSITR	Fung_O6H1Na	2-amino-3-oxo-butanoic_acid		6.98	60	5.66953	0.0007626
			BP_ARGOT	30245	cellulose catabolic process	Endoglucanase EG-1	jgi|Trire2|122081|estExt_fgenesh5_pg.C_100226	|Trire2|122081|estExt_fgenesh5_pg.C_100226	CT(-2.02)KSGGCVAQDTSVVLDWNYR	2-amino-3-oxo-butanoic_acid			14.45	60	7.55453	3.9622e-05
			BP_ARGOT	30245	cellulose catabolic process	Endoglucanase EG-1	jgi|Trire2|122081|estExt_fgenesh5_pg.C_100226	|Trire2|122081|estExt_fgenesh5_pg.C_100226	LTT(-2.02)YKCTKSGGCVAQDTSVVLDWNYR	2-amino-3-oxo-butanoic_acid			4.57	60	9.30402	0.00877245
			BP_ARGOT	30245	cellulose catabolic process	Endoglucanase EG-1	jgi|Trire2|122081|estExt_fgenesh5_pg.C_100226	|Trire2|122081|estExt_fgenesh5_pg.C_100226	LTTY(+15.01)KCTKSGGC(+47.98)VAQDTSVVLDWNYR	Tyrosine oxidation to 2-aminotyrosine	TriOxidation		6.18	60	6.11954	0.000111382
			BP_ARGOT	30245	cellulose catabolic process	Endoglucanase EG-1	jgi|Trire2|122081|estExt_fgenesh5_pg.C_100226	|Trire2|122081|estExt_fgenesh5_pg.C_100226	SYY(+29.97)GPGDTV(+13.98)DTSKTFTIITQFNTDNGSPSGNLVSITR	Quinone	carbonylation unknown		13	60	9.50701	1.42628e-06
			BP_ARGOT	30435	sporulation resulting in formation of a cellular spore	Cell wall protein PhiA	jgi|Trire2|122127|estExt_fgenesh5_pg.C_100337	|Trire2|122127|estExt_fgenesh5_pg.C_100337	SG(+15.99)MGQGIVGYITGDAPLPR	MonoOxidation			7.77	60	9.43753	0.00665712
			BP_ARGOT	30435	sporulation resulting in formation of a cellular spore	Cell wall protein PhiA	jgi|Trire2|122127|estExt_fgenesh5_pg.C_100337	|Trire2|122127|estExt_fgenesh5_pg.C_100337	SGM(+15.99)GQGIVGYITGDAPLPR	MonoOxidation			22.2	60	9.37088	0.00228916
			MF_ARGOT	3862	3-isopropylmalate dehydrogenase activity	Isocitrate/isopropylmalate dehydrogenase	jgi|Trire2|122233|estExt_fgenesh5_pg.C_110101	|Trire2|122233|estExt_fgenesh5_pg.C_110101	GIVNPIGTILSVAMM(+15.99)L(+15.99)R	MonoOxidation	MonoOxidation		2.66	60	3.92801	0.000393812
			MF_ARGOT	3862	3-isopropylmalate dehydrogenase activity	Isocitrate/isopropylmalate dehydrogenase	jgi|Trire2|122233|estExt_fgenesh5_pg.C_110101	|Trire2|122233|estExt_fgenesh5_pg.C_110101	VKHQLIDSAAM(+15.99)IM(+15.99)VK	MonoOxidation	MonoOxidation		15.31	60	6.4013	5.77981e-05
			MF_ARGOT	3862	3-isopropylmalate dehydrogenase activity	Isocitrate/isopropylmalate dehydrogenase	jgi|Trire2|122233|estExt_fgenesh5_pg.C_110101	|Trire2|122233|estExt_fgenesh5_pg.C_110101	GIVNPIGTILSVAM(+15.99)M(+15.99)LR	MonoOxidation	MonoOxidation		9.84	60	6.74871	0.00246667
			MF_ARGOT	3862	3-isopropylmalate dehydrogenase activity	Isocitrate/isopropylmalate dehydrogenase	jgi|Trire2|122233|estExt_fgenesh5_pg.C_110101	|Trire2|122233|estExt_fgenesh5_pg.C_110101	HQLIDSAAM(+15.99)IM(+15.99)VK	MonoOxidation	MonoOxidation		4.1	60	5.62254	0.0028141
			MF_ARGOT	3862	3-isopropylmalate dehydrogenase activity	Isocitrate/isopropylmalate dehydrogenase	jgi|Trire2|122233|estExt_fgenesh5_pg.C_110101	|Trire2|122233|estExt_fgenesh5_pg.C_110101	TKDM(+15.99)GGNTGTAEAGDAIVAELTK	MonoOxidation			5.24	60	5.85107	0.00235908
			BP_ARGOT	6101	citrate metabolic process	Citrate synthase	jgi|Trire2|122296|estExt_fgenesh5_pg.C_110223	|Trire2|122296|estExt_fgenesh5_pg.C_110223	TIGDDLS(-20.03)D(+15.99)KAITDYLWSTLNAGR	Formation of five membered aromatic heterocycle	MonoOxidation		7.05	60	6.81368	5.52387e-05
			MF_ARGOT	16864	intramolecular oxidoreductase activity, transposing S-S bonds	Protein disulfide-isomerase	jgi|Trire2|122415|estExt_fgenesh5_pg.C_120115	|Trire2|122415|estExt_fgenesh5_pg.C_120115	VDC(-33.99)VEEADLC(+31.99)KEHGVEGYPTLK	Dehydroalanine (C)	DiOxidation		4.8	60	7.28784	0.00239792
			MF_ARGOT	16864	intramolecular oxidoreductase activity, transposing S-S bonds	Protein disulfide-isomerase	jgi|Trire2|122415|estExt_fgenesh5_pg.C_120115	|Trire2|122415|estExt_fgenesh5_pg.C_120115	LAKVDCVEE(+13.98)AD(-15.99)LCKEHGVEGYPTLK	carbonylation unknown	Deoxy		14.19	60	7.27133	4.04262e-05
			MF_ARGOT	16864	intramolecular oxidoreductase activity, transposing S-S bonds	Protein disulfide-isomerase	jgi|Trire2|122415|estExt_fgenesh5_pg.C_120115	|Trire2|122415|estExt_fgenesh5_pg.C_120115	LAKVDCVEEADLCKEH(+4.98)GVEGY(+15.01)PTLK	His->formylaspargine	Tyrosine oxidation to 2-aminotyrosine		15.23	60	6.04918	7.02521e-05
			MF_ARGOT	16864	intramolecular oxidoreductase activity, transposing S-S bonds	Protein disulfide-isomerase	jgi|Trire2|122415|estExt_fgenesh5_pg.C_120115	|Trire2|122415|estExt_fgenesh5_pg.C_120115	DIVLDDKKDVLIEFYAPWCGHCK(-2.02)	2-amino-3-oxo-butanoic_acid			14.42	60	5.61934	0.0012996
			MF_ARGOT	16864	intramolecular oxidoreductase activity, transposing S-S bonds	Protein disulfide-isomerase	jgi|Trire2|122415|estExt_fgenesh5_pg.C_120115	|Trire2|122415|estExt_fgenesh5_pg.C_120115	SLTKDTFNDFINSNDLVLAEFFAPWCGHCK(-2.02)	2-amino-3-oxo-butanoic_acid			13.28	60	5.75962	0.00282871
			MF_ARGOT	16864	intramolecular oxidoreductase activity, transposing S-S bonds	Protein disulfide-isomerase	jgi|Trire2|122415|estExt_fgenesh5_pg.C_120115	|Trire2|122415|estExt_fgenesh5_pg.C_120115	LAKVDCV(+13.98)EEAD(-15.99)LCKEHGVEGYPTLK	carbonylation unknown	Deoxy		16.19	60	9.31515	8.03039e-06
			UNKNOWN		UNKNOWN	UNKNOWN	jgi|Trire2|122422|estExt_fgenesh5_pg.C_120123	|Trire2|122422|estExt_fgenesh5_pg.C_120123	AVKCS(+15.99)YN(+914.30)SSSVSTTPGSLTPR	MonoOxidation	Fung_2HN3H1Na		8.89	60	6.63492	3.30121e-05
			UNKNOWN		UNKNOWN	DNAse	jgi|Trire2|122487|estExt_fgenesh5_pg.C_120255	|Trire2|122487|estExt_fgenesh5_pg.C_120255	SLEP(+13.98)MSGCVNFPCNNAYYLPDDIQTK	Proline oxidation to pyroglutamic acid			9.03	60	6.18464	4.69132e-05
			MF_ARGOT	51879	Hsp90 protein binding	Cochaperone AHA-1 homeolog b	jgi|Trire2|122882|estExt_fgenesh5_pg.C_160097	|Trire2|122882|estExt_fgenesh5_pg.C_160097	ITKVQSM(+15.99)TGDVDVSQRK	MonoOxidation			9.42	15.59	3.75051	0.0083753
			MF_ARGOT	51879	Hsp90 protein binding	Cochaperone AHA-1 homeolog b	jgi|Trire2|122882|estExt_fgenesh5_pg.C_160097	|Trire2|122882|estExt_fgenesh5_pg.C_160097	ITKVQSM(+15.99)TGDVDVSQR	MonoOxidation			8.45	60	8.13656	0.000176378
			MF_ARGOT	51879	Hsp90 protein binding	Cochaperone AHA-1 homeolog b	jgi|Trire2|122882|estExt_fgenesh5_pg.C_160097	|Trire2|122882|estExt_fgenesh5_pg.C_160097	VQSM(+15.99)TGDVDVSQR	MonoOxidation			6.85	60	5.94677	0.000448982
			CC_ARGOT	34099	luminal surveillance complex	ATPase with role in protein import into the ER	jgi|Trire2|122920|estExt_fgenesh5_pg.C_160150	|Trire2|122920|estExt_fgenesh5_pg.C_160150	K(+13.98)S(+15.99)E(+13.98)VDDIVLVGGSTR	carbonylation unknown	MonoOxidation	carbonylation unknown	8.62	60	8.64773	0.00511323
			CC_ARGOT	34099	luminal surveillance complex	ATPase with role in protein import into the ER	jgi|Trire2|122920|estExt_fgenesh5_pg.C_160150	|Trire2|122920|estExt_fgenesh5_pg.C_160150	MK(+31.99)EVAESYLGKK	DiOxidation			2.84	60	3.50761	0.00418175
			CC_ARGOT	34099	luminal surveillance complex	ATPase with role in protein import into the ER	jgi|Trire2|122920|estExt_fgenesh5_pg.C_160150	|Trire2|122920|estExt_fgenesh5_pg.C_160150	KQFTPEEISAM(+15.99)ILGK	MonoOxidation			12.75	60	6.21703	8.42615e-05
			CC_ARGOT	34099	luminal surveillance complex	ATPase with role in protein import into the ER	jgi|Trire2|122920|estExt_fgenesh5_pg.C_160150	|Trire2|122920|estExt_fgenesh5_pg.C_160150	LTQEEIDRM(+15.99)VAEAEKFAEEDKATR	MonoOxidation			12.03	60	7.61111	0.00591027
			CC_ARGOT	34099	luminal surveillance complex	ATPase with role in protein import into the ER	jgi|Trire2|122920|estExt_fgenesh5_pg.C_160150	|Trire2|122920|estExt_fgenesh5_pg.C_160150	QFTPEEISAM(+15.99)ILGK	MonoOxidation			10.43	60	8.92549	0.000296831
			CC_ARGOT	34099	luminal surveillance complex	ATPase with role in protein import into the ER	jgi|Trire2|122920|estExt_fgenesh5_pg.C_160150	|Trire2|122920|estExt_fgenesh5_pg.C_160150	M(+15.99)KEVAESYLGK	MonoOxidation			9.52	17.46	6.92206	5.56784e-05
			CC_ARGOT	34099	luminal surveillance complex	ATPase with role in protein import into the ER	jgi|Trire2|122920|estExt_fgenesh5_pg.C_160150	|Trire2|122920|estExt_fgenesh5_pg.C_160150	M(+15.99)VAEAEKFAEEDKATR	MonoOxidation			8.93	60	6.02085	0.00144826
			CC_ARGOT	34099	luminal surveillance complex	ATPase with role in protein import into the ER	jgi|Trire2|122920|estExt_fgenesh5_pg.C_160150	|Trire2|122920|estExt_fgenesh5_pg.C_160150	M(+15.99)KEVAESYLGKK	MonoOxidation			8.34	60	6.44535	8.78139e-05
			CC_ARGOT	34099	luminal surveillance complex	ATPase with role in protein import into the ER	jgi|Trire2|122920|estExt_fgenesh5_pg.C_160150	|Trire2|122920|estExt_fgenesh5_pg.C_160150	AKFEELNM(+15.99)DLFKK	MonoOxidation			7.91	7.17	2.67804	0.00816545
			CC_ARGOT	34099	luminal surveillance complex	ATPase with role in protein import into the ER	jgi|Trire2|122920|estExt_fgenesh5_pg.C_160150	|Trire2|122920|estExt_fgenesh5_pg.C_160150	AKFEELNM(+15.99)DLFK	MonoOxidation			7.35	13.37	3.89934	0.00482521
			CC_ARGOT	34099	luminal surveillance complex	ATPase with role in protein import into the ER	jgi|Trire2|122920|estExt_fgenesh5_pg.C_160150	|Trire2|122920|estExt_fgenesh5_pg.C_160150	TLSSQM(+15.99)STRIEIE	MonoOxidation			4.82	60	3.36746	0.00221874
			CC_ARGOT	34099	luminal surveillance complex	ATPase with role in protein import into the ER	jgi|Trire2|122920|estExt_fgenesh5_pg.C_160150	|Trire2|122920|estExt_fgenesh5_pg.C_160150	SM(+15.99)TKDNNLLGKFELTGIPPAPR	MonoOxidation			3.42	60	7.34104	0.00239687
			CC_ARGOT	34099	luminal surveillance complex	ATPase with role in protein import into the ER	jgi|Trire2|122920|estExt_fgenesh5_pg.C_160150	|Trire2|122920|estExt_fgenesh5_pg.C_160150	NNVDISKDLKAM(+15.99)GK	MonoOxidation			3.29	60	5.66287	0.00223006
			MF_ARGOT	4801	sedoheptulose-7-phosphate:D-glyceraldehyde-3-phosphate glyceronetransferase activity	Sedoheptulose-7-phosphate:D-glyceraldehyde-3-phosphate transaldolase	jgi|Trire2|123026|estExt_fgenesh5_pg.C_170136	|Trire2|123026|estExt_fgenesh5_pg.C_170136	QK(-1.03)GGD(-15.99)IEQQVDDALDRLLVEFGKEILK	Lysine oxidation to aminoadipic semialdehyde	Deoxy		20.19	60	6.5208	0.000281704
			MF_ARGOT	4801	sedoheptulose-7-phosphate:D-glyceraldehyde-3-phosphate glyceronetransferase activity	Sedoheptulose-7-phosphate:D-glyceraldehyde-3-phosphate transaldolase	jgi|Trire2|123026|estExt_fgenesh5_pg.C_170136	|Trire2|123026|estExt_fgenesh5_pg.C_170136	QK(-1.03)GGD(-15.99)IEQQVDDALDRLLVEFGK	Lysine oxidation to aminoadipic semialdehyde	Deoxy		12.91	60	4.39053	0.00693404
			MF_ARGOT	4801	sedoheptulose-7-phosphate:D-glyceraldehyde-3-phosphate glyceronetransferase activity	Sedoheptulose-7-phosphate:D-glyceraldehyde-3-phosphate transaldolase	jgi|Trire2|123026|estExt_fgenesh5_pg.C_170136	|Trire2|123026|estExt_fgenesh5_pg.C_170136	QK(-1.03)GGD(-15.99)IEQQVDDALDR	Lysine oxidation to aminoadipic semialdehyde	Deoxy		9.85	60	4.32942	0.00431862
			MF_ARGOT	4801	sedoheptulose-7-phosphate:D-glyceraldehyde-3-phosphate glyceronetransferase activity	Sedoheptulose-7-phosphate:D-glyceraldehyde-3-phosphate transaldolase	jgi|Trire2|123026|estExt_fgenesh5_pg.C_170136	|Trire2|123026|estExt_fgenesh5_pg.C_170136	TIVM(+15.99)GASFR	MonoOxidation			15.98	41.2	4.52607	0.000674367
			MF_ARGOT	4801	sedoheptulose-7-phosphate:D-glyceraldehyde-3-phosphate glyceronetransferase activity	Sedoheptulose-7-phosphate:D-glyceraldehyde-3-phosphate transaldolase	jgi|Trire2|123026|estExt_fgenesh5_pg.C_170136	|Trire2|123026|estExt_fgenesh5_pg.C_170136	SYINDESLFRFDFNEDQM(+15.99)AVEK	MonoOxidation			8.38	60	6.54314	0.00818797
			MF_ARGOT	4801	sedoheptulose-7-phosphate:D-glyceraldehyde-3-phosphate glyceronetransferase activity	Sedoheptulose-7-phosphate:D-glyceraldehyde-3-phosphate transaldolase	jgi|Trire2|123026|estExt_fgenesh5_pg.C_170136	|Trire2|123026|estExt_fgenesh5_pg.C_170136	SYINDESLFRFDFNEDQM(+15.99)AVEKLREGISK	MonoOxidation			6.14	60	5.78837	0.00772056
			MF_ARGOT	4801	sedoheptulose-7-phosphate:D-glyceraldehyde-3-phosphate glyceronetransferase activity	Sedoheptulose-7-phosphate:D-glyceraldehyde-3-phosphate transaldolase	jgi|Trire2|123026|estExt_fgenesh5_pg.C_170136	|Trire2|123026|estExt_fgenesh5_pg.C_170136	FDFNEDQM(+15.99)AVEK	MonoOxidation			3.51	7.06	3.52952	0.00931354
			MF_ARGOT	4801	sedoheptulose-7-phosphate:D-glyceraldehyde-3-phosphate glyceronetransferase activity	Sedoheptulose-7-phosphate:D-glyceraldehyde-3-phosphate transaldolase	jgi|Trire2|123026|estExt_fgenesh5_pg.C_170136	|Trire2|123026|estExt_fgenesh5_pg.C_170136	PQDAT(+346.09)T(-2.02)NPSLILAASK	Fung_O2H1Na	2-amino-3-oxo-butanoic_acid		4.97	60	4.97806	0.007866
			MF_ARGOT	4801	sedoheptulose-7-phosphate:D-glyceraldehyde-3-phosphate glyceronetransferase activity	Sedoheptulose-7-phosphate:D-glyceraldehyde-3-phosphate transaldolase	jgi|Trire2|123026|estExt_fgenesh5_pg.C_170136	|Trire2|123026|estExt_fgenesh5_pg.C_170136	IASTW(+15.99)EGIK	MonoOxidation			10.5	60	6.06755	0.000175241
			CC_ARGOT	5576	extracellular region	Cfem domain-containing	jgi|Trire2|123039|estExt_fgenesh5_pg.C_170159	|Trire2|123039|estExt_fgenesh5_pg.C_170159	LLGLVGPC(+15.99)LLSKCSPSDLAK	MonoOxidation			8.26	60	8.83644	0.000526496
			CC_ARGOT	5576	extracellular region	Cfem domain-containing	jgi|Trire2|123039|estExt_fgenesh5_pg.C_170159	|Trire2|123039|estExt_fgenesh5_pg.C_170159	AGCAL(+13.98)TDTAC(+47.98)ACKPDVQAK	carbonylation unknown	TriOxidation		12.15	60	6.43267	0.00113294
			CC_ARGOT	5576	extracellular region	Cfem domain-containing	jgi|Trire2|123039|estExt_fgenesh5_pg.C_170159	|Trire2|123039|estExt_fgenesh5_pg.C_170159	LLGLVGPCLL(+15.99)SKCSPSDLAK	MonoOxidation			15.63	60	8.11644	0.00061666
			CC_ARGOT	5576	extracellular region	Cfem domain-containing	jgi|Trire2|123039|estExt_fgenesh5_pg.C_170159	|Trire2|123039|estExt_fgenesh5_pg.C_170159	LLGLVGPCLLS(-2.02)KCSPSDLAK	2-amino-3-oxo-butanoic_acid			21.56	60	9.81622	0.000576588
			CC_ARGOT	5576	extracellular region	Cfem domain-containing	jgi|Trire2|123039|estExt_fgenesh5_pg.C_170159	|Trire2|123039|estExt_fgenesh5_pg.C_170159	AGCALTDT(-2.02)ACAC(+47.98)KPDVQAK	2-amino-3-oxo-butanoic_acid	TriOxidation		13.75	60	5.23449	0.0013822
			MF_ARGOT	4601	peroxidase activity	Dehyrdogenase reductase domain-containing	jgi|Trire2|123084|estExt_fgenesh5_pg.C_180024	|Trire2|123084|estExt_fgenesh5_pg.C_180024	VLVIGASTGVGFC(-33.99)VAEAALEHGAHVIISSSNQTK	Dehydroalanine (C)			14.86	60	4.03891	0.00261922
			MF_ARGOT	4601	peroxidase activity	Dehyrdogenase reductase domain-containing	jgi|Trire2|123084|estExt_fgenesh5_pg.C_180024	|Trire2|123084|estExt_fgenesh5_pg.C_180024	RVLVIGASTGVGFC(+47.98)VAEAALEHGAHVIISSSNQTKLDKAASR	TriOxidation			12.18	60	5.38776	0.00282846
			MF_ARGOT	4601	peroxidase activity	Dehyrdogenase reductase domain-containing	jgi|Trire2|123084|estExt_fgenesh5_pg.C_180024	|Trire2|123084|estExt_fgenesh5_pg.C_180024	RVLVIGASTGVGFC(+47.98)VAEAALEHGAHVIISSSNQTK	TriOxidation			4.44	60	7.13424	0.000978525
			MF_ARGOT	4601	peroxidase activity	Dehyrdogenase reductase domain-containing	jgi|Trire2|123084|estExt_fgenesh5_pg.C_180024	|Trire2|123084|estExt_fgenesh5_pg.C_180024	LGAVQTELLDM(+15.99)IPEDHKESVLQGFR	MonoOxidation			17.11	42.98	3.50973	0.00437921
			MF_ARGOT	4601	peroxidase activity	Dehyrdogenase reductase domain-containing	jgi|Trire2|123084|estExt_fgenesh5_pg.C_180024	|Trire2|123084|estExt_fgenesh5_pg.C_180024	LGAVQTELLDM(+15.99)IPEDHKESVLQGFRDWAITGTVGTPQEVAEAYVYSMK	MonoOxidation			3.52	60	7.68401	0.00621771
			MF_ARGOT	51082	unfolded protein binding	Molecular chaperone HtpG	jgi|Trire2|123114|estExt_fgenesh5_pg.C_180087	|Trire2|123114|estExt_fgenesh5_pg.C_180087	GFEVLFLVDPIDEYA(+15.99)MTQLKEFEDK	MonoOxidation			12.92	60	5.37307	0.00268353
			MF_ARGOT	51082	unfolded protein binding	Molecular chaperone HtpG	jgi|Trire2|123114|estExt_fgenesh5_pg.C_180087	|Trire2|123114|estExt_fgenesh5_pg.C_180087	SGDEM(+15.99)TSLTDYV(+15.99)TRMPEHQK	MonoOxidation	MonoOxidation		7.55	60	7.7732	0.0003285
			MF_ARGOT	51082	unfolded protein binding	Molecular chaperone HtpG	jgi|Trire2|123114|estExt_fgenesh5_pg.C_180087	|Trire2|123114|estExt_fgenesh5_pg.C_180087	SGDEM(+15.99)TSLTDYVTR	MonoOxidation			17	60	7.72383	5.92099e-05
			MF_ARGOT	51082	unfolded protein binding	Molecular chaperone HtpG	jgi|Trire2|123114|estExt_fgenesh5_pg.C_180087	|Trire2|123114|estExt_fgenesh5_pg.C_180087	GFEVLFLVDPIDEYAM(+15.99)TQLKEFEDKK	MonoOxidation			5.63	60	5.92026	0.00995098
			MF_ARGOT	4527	exonuclease activity	Endonuclease exonuclease phosphatase	jgi|Trire2|123131|estExt_fgenesh5_pg.C_180116	|Trire2|123131|estExt_fgenesh5_pg.C_180116	VVTM(+15.99)GDFTHKGTGTR	MonoOxidation			4.75	60	3.58067	0.00558481
			MF_ARGOT	16657	oxidoreductase activity, acting on NAD(P)H, nitrogenous group as acceptor	Oxidoreductase nitroreductase	jgi|Trire2|123149|estExt_fgenesh5_pg.C_180150	|Trire2|123149|estExt_fgenesh5_pg.C_180150	LSADLLFQM(+15.99)AK	MonoOxidation			27.48	60	7.98583	0.000613584
			MF_ARGOT	4617	phosphoglycerate dehydrogenase activity	D-3-phosphoglycerate dehydrogenase	jgi|Trire2|123174|estExt_fgenesh5_pg.C_180193	|Trire2|123174|estExt_fgenesh5_pg.C_180193	NM(+15.99)ISSAQLDR	MonoOxidation			2.74	9.18	5.0795	0.000156797
			MF_ARGOT	4555	alpha,alpha-trehalase activity	Trehalase	jgi|Trire2|123226|estExt_fgenesh5_pg.C_190074	|Trire2|123226|estExt_fgenesh5_pg.C_190074	QVLF(+31.99)H(-10.03)VGQFYPFWTGAAPEYLR	DiOxidation	His->aspartylurea		15.08	60	3.64315	0.00496198
			MF_ARGOT	4555	alpha,alpha-trehalase activity	Trehalase	jgi|Trire2|123226|estExt_fgenesh5_pg.C_190074	|Trire2|123226|estExt_fgenesh5_pg.C_190074	QVLFH(+4.98)VGQFYPFWTGAAPEYLR	His->formylaspargine			7.41	60	5.52717	0.00191715
			MF_ARGOT	4555	alpha,alpha-trehalase activity	Trehalase	jgi|Trire2|123226|estExt_fgenesh5_pg.C_190074	|Trire2|123226|estExt_fgenesh5_pg.C_190074	WLADPSDAM(+15.99)R	MonoOxidation			4.84	60	6.99594	0.000113943
			MF_ARGOT	4555	alpha,alpha-trehalase activity	Trehalase	jgi|Trire2|123226|estExt_fgenesh5_pg.C_190074	|Trire2|123226|estExt_fgenesh5_pg.C_190074	FGFVPNGAR(+.98)	Deamidation (R)			11.72	60	5.36425	9.60907e-05
			MF_ARGOT	8810	cellulase activity	Endogluanase III pigment	jgi|Trire2|123232|estExt_fgenesh5_pg.C_190084	|Trire2|123232|estExt_fgenesh5_pg.C_190084	SYQN(-17.03)SQIAIPQKR	Ammonia-loss (N)			7.46	60	5.35768	0.00918308
			MF_ARGOT	4252	serine-type endopeptidase activity	Vacuolar serine protease	jgi|Trire2|123244|estExt_fgenesh5_pg.C_190118	|Trire2|123244|estExt_fgenesh5_pg.C_190118	TIPAGDEDEDGNGHGTHC(+47.98)SGTVAGKK	TriOxidation			5.25	60	4.9618	0.00202776
			MF_ARGOT	4252	serine-type endopeptidase activity	Vacuolar serine protease	jgi|Trire2|123244|estExt_fgenesh5_pg.C_190118	|Trire2|123244|estExt_fgenesh5_pg.C_190118	PAGDEDED(-30.01)GNGHGT(+324.11)HCSGTVAGK	Decarboxylation	Fung_O2H		3.29	60	4.13854	0.00422838
			MF_ARGOT	4252	serine-type endopeptidase activity	Vacuolar serine protease	jgi|Trire2|123244|estExt_fgenesh5_pg.C_190118	|Trire2|123244|estExt_fgenesh5_pg.C_190118	PAGDEDED(-30.01)GNGHGT(+324.11)HCSGTVAGKK	Decarboxylation	Fung_O2H		2.43	60	5.20434	0.0012812
			MF_ARGOT	4252	serine-type endopeptidase activity	Vacuolar serine protease	jgi|Trire2|123244|estExt_fgenesh5_pg.C_190118	|Trire2|123244|estExt_fgenesh5_pg.C_190118	HTFKIGDGF(+47.98)K	TriOxidation			27.34	60	9.66427	3.06711e-05
			MF_ARGOT	4252	serine-type endopeptidase activity	Vacuolar serine protease	jgi|Trire2|123244|estExt_fgenesh5_pg.C_190118	|Trire2|123244|estExt_fgenesh5_pg.C_190118	KAH(+15.99)VYAVK	MonoOxidation			14.39	17.94	2.7834	0.00334062
			MF_ARGOT	4252	serine-type endopeptidase activity	Vacuolar serine protease	jgi|Trire2|123244|estExt_fgenesh5_pg.C_190118	|Trire2|123244|estExt_fgenesh5_pg.C_190118	KAH(+4.98)VYAVK	His->formylaspargine			4.82	60	3.42124	0.00792864
			MF_ARGOT	4252	serine-type endopeptidase activity	Vacuolar serine protease	jgi|Trire2|123244|estExt_fgenesh5_pg.C_190118	|Trire2|123244|estExt_fgenesh5_pg.C_190118	SNGSGTM(+15.99)SDVVKGVEYAALSHIEQVK	MonoOxidation			16.34	60	8.33299	1.29501e-07
			MF_ARGOT	4252	serine-type endopeptidase activity	Vacuolar serine protease	jgi|Trire2|123244|estExt_fgenesh5_pg.C_190118	|Trire2|123244|estExt_fgenesh5_pg.C_190118	KGFKGSVANM(+15.99)SLGGGK	MonoOxidation			14.84	32.54	3.99845	0.0041463
			MF_ARGOT	4252	serine-type endopeptidase activity	Vacuolar serine protease	jgi|Trire2|123244|estExt_fgenesh5_pg.C_190118	|Trire2|123244|estExt_fgenesh5_pg.C_190118	GSVANM(+15.99)SLGGGK	MonoOxidation			11.51	12.78	3.51256	0.000213547
			MF_ARGOT	4252	serine-type endopeptidase activity	Vacuolar serine protease	jgi|Trire2|123244|estExt_fgenesh5_pg.C_190118	|Trire2|123244|estExt_fgenesh5_pg.C_190118	RKGFKGSVANM(+15.99)SLGGGK	MonoOxidation			7.53	60	2.92759	0.0023722
			MF_ARGOT	4252	serine-type endopeptidase activity	Vacuolar serine protease	jgi|Trire2|123244|estExt_fgenesh5_pg.C_190118	|Trire2|123244|estExt_fgenesh5_pg.C_190118	SN(-17.03)GSGTMSD(+15.99)VVKGVEYAALSHIEQVKK	Ammonia-loss (N)	MonoOxidation		17.91	48.14	3.17177	0.00129054
			MF_ARGOT	4252	serine-type endopeptidase activity	Vacuolar serine protease	jgi|Trire2|123244|estExt_fgenesh5_pg.C_190118	|Trire2|123244|estExt_fgenesh5_pg.C_190118	SN(-17.03)GSGTM(+15.99)SDVVKGVEYAALSHIEQVKK	Ammonia-loss (N)	MonoOxidation		8.67	60	5.82956	0.00908773
			MF_ARGOT	4252	serine-type endopeptidase activity	Vacuolar serine protease	jgi|Trire2|123244|estExt_fgenesh5_pg.C_190118	|Trire2|123244|estExt_fgenesh5_pg.C_190118	VANMS(+184.03)LGGGKT(-2.02)QALDAAVNAAVR	Fung_O1H1Na	2-amino-3-oxo-butanoic_acid		15.28	11.75	2.02748	0.00258508
			MF_ARGOT	4252	serine-type endopeptidase activity	Vacuolar serine protease	jgi|Trire2|123244|estExt_fgenesh5_pg.C_190118	|Trire2|123244|estExt_fgenesh5_pg.C_190118	QAPW(+15.99)GLAR	MonoOxidation			3.7	60	3.06531	0.00693661
			MF_ARGOT	4252	serine-type endopeptidase activity	Vacuolar serine protease	jgi|Trire2|123244|estExt_fgenesh5_pg.C_190118	|Trire2|123244|estExt_fgenesh5_pg.C_190118	YLY(+29.97)TADGGEGVDAYV(+13.98)IDTGTNIEHVDFEGR	Quinone	carbonylation unknown		12.23	60	6.19635	0.000150289
			BP_ARGOT	9166	nucleotide catabolic process	Ser/Thr protein phosphatase	jgi|Trire2|123255|estExt_fgenesh5_pg.C_190132	|Trire2|123255|estExt_fgenesh5_pg.C_190132	AVDLVFIDF(+31.99)LLP(-30.01)W(+19.99)IIPALK	DiOxidation	Proline oxidation to pyrrolidinone	Tryptophan oxidation to hydroxykynurenin	16.33	20.97	3.09657	0.000131782
			BP_ARGOT	9166	nucleotide catabolic process	Ser/Thr protein phosphatase	jgi|Trire2|123255|estExt_fgenesh5_pg.C_190132	|Trire2|123255|estExt_fgenesh5_pg.C_190132	M(+15.99)QEFKDIFTAIR	MonoOxidation			15	60	6.83622	0.000149567
			BP_ARGOT	9166	nucleotide catabolic process	Ser/Thr protein phosphatase	jgi|Trire2|123255|estExt_fgenesh5_pg.C_190132	|Trire2|123255|estExt_fgenesh5_pg.C_190132	AQPGAVKPVAAPM(+15.99)R	MonoOxidation			6.2	10.12	4.0624	0.00459718
			BP_ARGOT	9166	nucleotide catabolic process	Ser/Thr protein phosphatase	jgi|Trire2|123255|estExt_fgenesh5_pg.C_190132	|Trire2|123255|estExt_fgenesh5_pg.C_190132	PGAVKPVAAPM(+15.99)R	MonoOxidation			4.91	11.37	4.2557	0.00265847
			BP_ARGOT	9166	nucleotide catabolic process	Ser/Thr protein phosphatase	jgi|Trire2|123255|estExt_fgenesh5_pg.C_190132	|Trire2|123255|estExt_fgenesh5_pg.C_190132	KASQ(+15.99)M(+15.99)IEDARK	MonoOxidation	MonoOxidation		18.79	60	3.43234	0.00445006
			BP_ARGOT	9166	nucleotide catabolic process	Ser/Thr protein phosphatase	jgi|Trire2|123255|estExt_fgenesh5_pg.C_190132	|Trire2|123255|estExt_fgenesh5_pg.C_190132	AVDLVFIDFLLPW(+15.99)IIPALK	MonoOxidation			10.97	60	3.74359	0.00424801
			MF_ARGOT	16491	oxidoreductase activity	Short-chain dehydrogenase	jgi|Trire2|123265|estExt_fgenesh5_pg.C_190167	|Trire2|123265|estExt_fgenesh5_pg.C_190167	EVHFP(+15.99)MGR	MonoOxidation			9.5	60	4.55261	0.000117369
			MF_ARGOT	4109	coproporphyrinogen oxidase activity	Oxygen-dependent coproporphyrinogen-III oxidase	jgi|Trire2|123382|estExt_fgenesh5_pg.C_210021	|Trire2|123382|estExt_fgenesh5_pg.C_210021	FVQDC(+47.98)LK(-1.03)AFLPSYIPILEKR	TriOxidation	Lysine oxidation to aminoadipic semialdehyde		13.91	60	5.825	6.06353e-06
			MF_ARGOT	4109	coproporphyrinogen oxidase activity	Oxygen-dependent coproporphyrinogen-III oxidase	jgi|Trire2|123382|estExt_fgenesh5_pg.C_210021	|Trire2|123382|estExt_fgenesh5_pg.C_210021	TIKEAC(+47.98)DSHDKTYYPR	TriOxidation			14.39	60	4.96052	0.00145955
			MF_ARGOT	4109	coproporphyrinogen oxidase activity	Oxygen-dependent coproporphyrinogen-III oxidase	jgi|Trire2|123382|estExt_fgenesh5_pg.C_210021	|Trire2|123382|estExt_fgenesh5_pg.C_210021	AGVGVSVVYGSLPKPAIMK(+31.99)	DiOxidation			3.51	60	4.58718	0.00552613
			MF_ARGOT	4109	coproporphyrinogen oxidase activity	Oxygen-dependent coproporphyrinogen-III oxidase	jgi|Trire2|123382|estExt_fgenesh5_pg.C_210021	|Trire2|123382|estExt_fgenesh5_pg.C_210021	YM(+15.99)YEPEPK	MonoOxidation			10.81	21.72	3.76147	0.00267217
			MF_ARGOT	4109	coproporphyrinogen oxidase activity	Oxygen-dependent coproporphyrinogen-III oxidase	jgi|Trire2|123382|estExt_fgenesh5_pg.C_210021	|Trire2|123382|estExt_fgenesh5_pg.C_210021	AGVGVSVVYGSLPKPAIM(+15.99)K	MonoOxidation			5.93	60	8.31522	4.78181e-05
			CC_ARGOT	31225	anchored component of membrane	1,3-beta-glucanosyltransferase	jgi|Trire2|123538|estExt_fgenesh5_pg.C_230066	|Trire2|123538|estExt_fgenesh5_pg.C_230066	TPEPSYNTM(+15.99)YL(+15.99)QSVFATVEMFAK	MonoOxidation	MonoOxidation		12.64	60	4.93569	0.000436578
			MF_ARGOT	16491	oxidoreductase activity	Saccharopine dehydrogenase / Homospermidine synthase	jgi|Trire2|123631|estExt_fgenesh5_pg.C_240084	|Trire2|123631|estExt_fgenesh5_pg.C_240084	NAATFYEDGKLVNVAGPDLM(+15.99)ATAKPYHIYPGYAFVAYPNR	MonoOxidation			12.34	60	9.22975	2.15965e-05
			MF_ARGOT	16491	oxidoreductase activity	Saccharopine dehydrogenase / Homospermidine synthase	jgi|Trire2|123631|estExt_fgenesh5_pg.C_240084	|Trire2|123631|estExt_fgenesh5_pg.C_240084	AT(+486.16)QKLL(+15.99)NAPSSSEADLVAAVSSK	Fung_O3H	MonoOxidation		11.05	60	4.2342	0.0047356
			MF_ARGOT	16491	oxidoreductase activity	Saccharopine dehydrogenase / Homospermidine synthase	jgi|Trire2|123631|estExt_fgenesh5_pg.C_240084	|Trire2|123631|estExt_fgenesh5_pg.C_240084	LIDGLKW(+15.99)IGIFSDATITPR	MonoOxidation			7.13	60	7.05814	6.9604e-05
			MF_ARGOT	5199	structural constituent of cell wall	Covalently-linked cell wall	jgi|Trire2|123659|estExt_fgenesh5_pg.C_250001	|Trire2|123659|estExt_fgenesh5_pg.C_250001	GNC(-33.99)AS(+324.11)SYNGQFQVTASKINK	Dehydroalanine (C)	Fung_O2H		7.49	11.89	3.69662	0.00381028
			MF_ARGOT	30060	L-malate dehydrogenase activity	Malate dehydrogenase	jgi|Trire2|123729|estExt_fgenesh5_pg.C_250141	|Trire2|123729|estExt_fgenesh5_pg.C_250141	GMTRD(+15.99)DLFNTNASIVR	MonoOxidation			6.14	60	3.57959	0.00773484
			MF_ARGOT	30060	L-malate dehydrogenase activity	Malate dehydrogenase	jgi|Trire2|123729|estExt_fgenesh5_pg.C_250141	|Trire2|123729|estExt_fgenesh5_pg.C_250141	DGAGSATLSMAF(+31.99)AGAR	DiOxidation			6.44	60	4.52558	0.00479219
			MF_ARGOT	30060	L-malate dehydrogenase activity	Malate dehydrogenase	jgi|Trire2|123729|estExt_fgenesh5_pg.C_250141	|Trire2|123729|estExt_fgenesh5_pg.C_250141	KPGM(+15.99)TRDDLFNTNASIVRDLAK	MonoOxidation			10.63	60	4.82139	0.00254342
			MF_ARGOT	30060	L-malate dehydrogenase activity	Malate dehydrogenase	jgi|Trire2|123729|estExt_fgenesh5_pg.C_250141	|Trire2|123729|estExt_fgenesh5_pg.C_250141	AKDGAGSATLSM(+15.99)AFAGAR	MonoOxidation			10.59	20.15	3.90988	0.000546229
			MF_ARGOT	30060	L-malate dehydrogenase activity	Malate dehydrogenase	jgi|Trire2|123729|estExt_fgenesh5_pg.C_250141	|Trire2|123729|estExt_fgenesh5_pg.C_250141	GSDIVLIPAGVPRKPGM(+15.99)TR	MonoOxidation			9.84	60	8.07355	8.13396e-05
			MF_ARGOT	30060	L-malate dehydrogenase activity	Malate dehydrogenase	jgi|Trire2|123729|estExt_fgenesh5_pg.C_250141	|Trire2|123729|estExt_fgenesh5_pg.C_250141	KPGM(+15.99)TRDDLFNTNASIVR	MonoOxidation			8.63	10.29	3.6471	0.000878619
			MF_ARGOT	30060	L-malate dehydrogenase activity	Malate dehydrogenase	jgi|Trire2|123729|estExt_fgenesh5_pg.C_250141	|Trire2|123729|estExt_fgenesh5_pg.C_250141	DGAGSATLSM(+15.99)AFAGAR	MonoOxidation			3.14	5.48	3.20561	0.00151261
			MF_ARGOT	30060	L-malate dehydrogenase activity	Malate dehydrogenase	jgi|Trire2|123729|estExt_fgenesh5_pg.C_250141	|Trire2|123729|estExt_fgenesh5_pg.C_250141	FVSEIKGTDP(+31.99)KDENITVVGGH(-10.03)SGVTIVPLFSQSNHPELSSNAELVNR	DiOxidation	His->aspartylurea		6.13	60	6.4312	0.000176816
			MF_ARGOT	30060	L-malate dehydrogenase activity	Malate dehydrogenase	jgi|Trire2|123729|estExt_fgenesh5_pg.C_250141	|Trire2|123729|estExt_fgenesh5_pg.C_250141	KP(+31.99)GMTRDDLFNTNASIVR	DiOxidation			9.04	60	4.85288	0.000370751
			MF_ARGOT	30060	L-malate dehydrogenase activity	Malate dehydrogenase	jgi|Trire2|123729|estExt_fgenesh5_pg.C_250141	|Trire2|123729|estExt_fgenesh5_pg.C_250141	AKDGAGSATLS(+15.99)M(+15.99)AFAGAR	MonoOxidation	MonoOxidation		5.64	60	4.49733	0.00673269
			MF_ARGOT	16740	transferase activity	Lipopolysaccharide-modifying protein (Fragment)	jgi|Trire2|123740|estExt_fgenesh5_pg.C_260007	|Trire2|123740|estExt_fgenesh5_pg.C_260007	VLFPM(+15.99)FGGSK	MonoOxidation			11.36	60	6.86863	9.44797e-05
			MF_ARGOT	16740	transferase activity	Lipopolysaccharide-modifying protein (Fragment)	jgi|Trire2|123740|estExt_fgenesh5_pg.C_260007	|Trire2|123740|estExt_fgenesh5_pg.C_260007	GVATGGQNTASNW(+31.99)R	DiOxidation			16.09	60	3.32999	0.0031156
			MF_ARGOT	3735	structural constituent of ribosome	Ubiquitin subgroup	jgi|Trire2|123753|estExt_fgenesh5_pg.C_260026	|Trire2|123753|estExt_fgenesh5_pg.C_260026:|Trire2|122717|estExt_fgenesh5_pg.C_140156	QLED(-15.99)GR(+.98)T(-2.02)LSDYNIQK	Deoxy	Deamidation (R)	2-amino-3-oxo-butanoic_acid	10.2	60	5.67912	0.000179345
			MF_ARGOT	3735	structural constituent of ribosome	Ubiquitin subgroup	jgi|Trire2|123753|estExt_fgenesh5_pg.C_260026	|Trire2|123753|estExt_fgenesh5_pg.C_260026:|Trire2|122717|estExt_fgenesh5_pg.C_140156	TLSDY(+29.97)NI(+13.98)QKESTLHLVLR	Quinone	carbonylation unknown		16.19	60	8.91968	0.000172174
			MF_ARGOT	16627	oxidoreductase activity, acting on the CH-CH group of donors	Glutaryl-CoA dehydrogenase	jgi|Trire2|123771|estExt_fgenesh5_pg.C_260063	|Trire2|123771|estExt_fgenesh5_pg.C_260063	S(+15.99)GMSVQSSLVM(+15.99)GGIYEFGTEEQKER	MonoOxidation			5.52	60	5.50797	0.00165219
			MF_ARGOT	31176	endo-1,4-beta-xylanase activity	Endo-1,4-beta-xylanase	jgi|Trire2|123818|estExt_fgenesh5_pg.C_270048	|Trire2|123818|estExt_fgenesh5_pg.C_270048	NPLIEYYIVE(+13.98)NFGTY(+29.97)NPSTGATK	carbonylation unknown	Quinone		4.1	60	11.5489	3.02985e-06
			MF_ARGOT	31176	endo-1,4-beta-xylanase activity	Endo-1,4-beta-xylanase	jgi|Trire2|123818|estExt_fgenesh5_pg.C_270048	|Trire2|123818|estExt_fgenesh5_pg.C_270048	IVENF(+31.99)GTYN(-17.03)PSTGATKLGEVTSDGSVYDIYR	DiOxidation	Ammonia-loss (N)		12.24	60	6.837	0.000135165
			MF_ARGOT	31176	endo-1,4-beta-xylanase activity	Endo-1,4-beta-xylanase	jgi|Trire2|123818|estExt_fgenesh5_pg.C_270048	|Trire2|123818|estExt_fgenesh5_pg.C_270048	L(+15.99)GEVTSDGSVYDIYR	MonoOxidation			6.95	60	3.09459	0.00547525
			MF_ARGOT	31176	endo-1,4-beta-xylanase activity	Endo-1,4-beta-xylanase	jgi|Trire2|123818|estExt_fgenesh5_pg.C_270048	|Trire2|123818|estExt_fgenesh5_pg.C_270048	VN(-17.03)Q(+15.99)PSIIGTATFYQYWSVRR	Ammonia-loss (N)	MonoOxidation		3.79	60	3.78694	0.0076629
			MF_ARGOT	31176	endo-1,4-beta-xylanase activity	Endo-1,4-beta-xylanase	jgi|Trire2|123818|estExt_fgenesh5_pg.C_270048	|Trire2|123818|estExt_fgenesh5_pg.C_270048	NKVIN(-17.03)FSGS(+15.99)YNPNGNSYLSVYGWSR	Ammonia-loss (N)	MonoOxidation		8.43	60	6.16761	0.000117283
			MF_ARGOT	31176	endo-1,4-beta-xylanase activity	Endo-1,4-beta-xylanase	jgi|Trire2|123818|estExt_fgenesh5_pg.C_270048	|Trire2|123818|estExt_fgenesh5_pg.C_270048	VNQPSIIGTATFYQ(+13.98)YWSVRR	carbonylation unknown			7.59	60	6.13602	0.00344036
			MF_ARGOT	31176	endo-1,4-beta-xylanase activity	Endo-1,4-beta-xylanase	jgi|Trire2|123818|estExt_fgenesh5_pg.C_270048	|Trire2|123818|estExt_fgenesh5_pg.C_270048	NKVINFSGSYNPNGNSYLSVYGWSR(+.98)	Deamidation (R)			4.75	60	11.2231	6.89044e-05
			MF_ARGOT	31176	endo-1,4-beta-xylanase activity	Endo-1,4-beta-xylanase	jgi|Trire2|123818|estExt_fgenesh5_pg.C_270048	|Trire2|123818|estExt_fgenesh5_pg.C_270048	T(+346.09)Q(+15.99)RVNQPSIIGTATFYQYWSVR	Fung_O2H1Na	MonoOxidation		6.97	60	6.43797	0.00948411
			MF_ARGOT	31176	endo-1,4-beta-xylanase activity	Endo-1,4-beta-xylanase	jgi|Trire2|123818|estExt_fgenesh5_pg.C_270048	|Trire2|123818|estExt_fgenesh5_pg.C_270048	TQRVNQPSIIGTATFYQYW(+3.99)SVRR	Tryptophan oxidation to kynurenin			8.14	60	6.35578	0.00290455
			MF_ARGOT	31176	endo-1,4-beta-xylanase activity	Endo-1,4-beta-xylanase	jgi|Trire2|123818|estExt_fgenesh5_pg.C_270048	|Trire2|123818|estExt_fgenesh5_pg.C_270048	VNQPSIIGTATFYQYW(+31.99)SVRR	DiOxidation			6.72	60	5.73534	0.00451226
			MF_ARGOT	31176	endo-1,4-beta-xylanase activity	Endo-1,4-beta-xylanase	jgi|Trire2|123818|estExt_fgenesh5_pg.C_270048	|Trire2|123818|estExt_fgenesh5_pg.C_270048	TQRVNQPSIIGTATFYQYW(+15.99)SVR	MonoOxidation			6.23	60	4.67399	0.00187736
			MF_ARGOT	31176	endo-1,4-beta-xylanase activity	Endo-1,4-beta-xylanase	jgi|Trire2|123818|estExt_fgenesh5_pg.C_270048	|Trire2|123818|estExt_fgenesh5_pg.C_270048	VNQPSIIGTATFYQYW(+15.99)SVRR	MonoOxidation			4.45	10.19	5.43914	0.0034823
			MF_ARGOT	4084	branched-chain-amino-acid transaminase activity	Branched-chain-amino-acid aminotransferase	jgi|Trire2|123820|estExt_fgenesh5_pg.C_270052	|Trire2|123820|estExt_fgenesh5_pg.C_270052	LDSPPG(+15.99)GMR	MonoOxidation			6.55	60	3.84952	0.00431837
			MF_ARGOT	4084	branched-chain-amino-acid transaminase activity	Branched-chain-amino-acid aminotransferase	jgi|Trire2|123820|estExt_fgenesh5_pg.C_270052	|Trire2|123820|estExt_fgenesh5_pg.C_270052	LHTSPEDM(+15.99)VR	MonoOxidation			20.43	32.48	2.16808	0.00970876
			MF_ARGOT	4096	catalase activity	Catalase-peroxidase	jgi|Trire2|123827|estExt_fgenesh5_pg.C_270067	|Trire2|123827|estExt_fgenesh5_pg.C_270067	DAGHDITVPFIPG(+15.99)RN(-17.03)DATQEQTDVESIGHLEPVADGFR	MonoOxidation	Ammonia-loss (N)		10.08	60	8.10477	0.000133753
			MF_ARGOT	4096	catalase activity	Catalase-peroxidase	jgi|Trire2|123827|estExt_fgenesh5_pg.C_270067	|Trire2|123827|estExt_fgenesh5_pg.C_270067	YGNKLSWADLLILSGNVALESMGFK(+31.99)	DiOxidation			9.26	60	2.43004	0.00590488
			MF_ARGOT	4096	catalase activity	Catalase-peroxidase	jgi|Trire2|123827|estExt_fgenesh5_pg.C_270067	|Trire2|123827|estExt_fgenesh5_pg.C_270067	LLPTM(+15.99)L(+15.99)TTDLALR	MonoOxidation	MonoOxidation		10.57	60	4.90564	0.00318717
			MF_ARGOT	4096	catalase activity	Catalase-peroxidase	jgi|Trire2|123827|estExt_fgenesh5_pg.C_270067	|Trire2|123827|estExt_fgenesh5_pg.C_270067	LTHRDM(+15.99)GPLSR	MonoOxidation			12.06	15.31	3.62828	0.00124021
			MF_ARGOT	4096	catalase activity	Catalase-peroxidase	jgi|Trire2|123827|estExt_fgenesh5_pg.C_270067	|Trire2|123827|estExt_fgenesh5_pg.C_270067	LLPTM(+15.99)LTTDLALR	MonoOxidation			9.98	60	8.54964	0.0018452
			MF_ARGOT	4096	catalase activity	Catalase-peroxidase	jgi|Trire2|123827|estExt_fgenesh5_pg.C_270067	|Trire2|123827|estExt_fgenesh5_pg.C_270067	VLGTNWDGSSHGVFTNRPGALTNDFFVNLLDM(+15.99)GTAWK	MonoOxidation			8.89	60	5.70243	0.00993748
			MF_ARGOT	4096	catalase activity	Catalase-peroxidase	jgi|Trire2|123827|estExt_fgenesh5_pg.C_270067	|Trire2|123827|estExt_fgenesh5_pg.C_270067	LLPTM(+15.99)LTTDLALRFDPAYEKISR	MonoOxidation			7.6	60	5.4618	0.000336163
			MF_ARGOT	4096	catalase activity	Catalase-peroxidase	jgi|Trire2|123827|estExt_fgenesh5_pg.C_270067	|Trire2|123827|estExt_fgenesh5_pg.C_270067	YGNKLSWADLLILSGNVALESM(+15.99)GFK	MonoOxidation			4.14	60	6.32033	0.00155183
			MF_ARGOT	4096	catalase activity	Catalase-peroxidase	jgi|Trire2|123827|estExt_fgenesh5_pg.C_270067	|Trire2|123827|estExt_fgenesh5_pg.C_270067	LLPTM(+15.99)LTTDLALRFDPAYEK	MonoOxidation			4.07	60	9.03874	0.000659063
			MF_ARGOT	4096	catalase activity	Catalase-peroxidase	jgi|Trire2|123827|estExt_fgenesh5_pg.C_270067	|Trire2|123827|estExt_fgenesh5_pg.C_270067	DLTALMT(+15.99)DSQDWWPADFGHYGGLFIR	MonoOxidation			10.36	60	5.81514	0.00901313
			MF_ARGOT	4096	catalase activity	Catalase-peroxidase	jgi|Trire2|123827|estExt_fgenesh5_pg.C_270067	|Trire2|123827|estExt_fgenesh5_pg.C_270067	FLEHPDQFADAFAKAW(+15.99)FK	MonoOxidation			12.81	60	4.26755	0.000795661
			MF_ARGOT	4096	catalase activity	Catalase-peroxidase	jgi|Trire2|123827|estExt_fgenesh5_pg.C_270067	|Trire2|123827|estExt_fgenesh5_pg.C_270067	TGAKKW(+15.99)TGTRVDLIFGAHPELR	MonoOxidation			6.36	10.96	4.26983	0.000334231
			MF_ARGOT	4096	catalase activity	Catalase-peroxidase	jgi|Trire2|123827|estExt_fgenesh5_pg.C_270067	|Trire2|123827|estExt_fgenesh5_pg.C_270067	KNAEPIIPHAY(+15.01)DPN(+1076.35)KKLLPTMLTTDLALR	Tyrosine oxidation to 2-aminotyrosine	Fung_2HN4H1Na		8.73	60	7.77154	0.000216104
			MF_ARGOT	4096	catalase activity	Catalase-peroxidase	jgi|Trire2|123827|estExt_fgenesh5_pg.C_270067	|Trire2|123827|estExt_fgenesh5_pg.C_270067:|Trire2|70803|e_gw1.41.6.1	RLLW(+3.99)PIK	Tryptophan oxidation to kynurenin			7.66	60	2.9277	0.00978502
			MF_ARGOT	16491	oxidoreductase activity	Oxidoreductase AflY	jgi|Trire2|123888|estExt_fgenesh5_pg.C_280033	|Trire2|123888|estExt_fgenesh5_pg.C_280033	FGASM(+15.99)WVR	MonoOxidation			10.87	60	6.33225	0.000109771
			MF_ARGOT	16491	oxidoreductase activity	Oxidoreductase AflY	jgi|Trire2|123888|estExt_fgenesh5_pg.C_280033	|Trire2|123888|estExt_fgenesh5_pg.C_280033	FHKIM(+15.99)DDGHTIKVVR	MonoOxidation			8.06	13.72	4.93546	0.00126095
			MF_ARGOT	3746	translation elongation factor activity	Elongation factor 1-gamma	jgi|Trire2|123902|estExt_fgenesh5_pg.C_280054	|Trire2|123902|estExt_fgenesh5_pg.C_280054	A(+15.99)Y(+15.01)VE(-30.01)AQWSWDKPVVVNGKEYPHADGK	MonoOxidation	Tyrosine oxidation to 2-aminotyrosine	Decarboxylation	5.74	60	8.21406	0.00145045
			MF_ARGOT	3746	translation elongation factor activity	Elongation factor 1-gamma	jgi|Trire2|123902|estExt_fgenesh5_pg.C_280054	|Trire2|123902|estExt_fgenesh5_pg.C_280054	YNDELTM(+15.99)TFM(+15.99)SNNLIGGFNNRLEASR	MonoOxidation	MonoOxidation		18.39	60	6.9209	0.00027736
			MF_ARGOT	3746	translation elongation factor activity	Elongation factor 1-gamma	jgi|Trire2|123902|estExt_fgenesh5_pg.C_280054	|Trire2|123902|estExt_fgenesh5_pg.C_280054	YNDELTM(+15.99)TFM(+15.99)SNNLIGGFNNRLEASRK	MonoOxidation	MonoOxidation		10.72	60	6.5954	7.68964e-05
			MF_ARGOT	3746	translation elongation factor activity	Elongation factor 1-gamma	jgi|Trire2|123902|estExt_fgenesh5_pg.C_280054	|Trire2|123902|estExt_fgenesh5_pg.C_280054	VAYKYNDELTM(+15.99)TFM(+15.99)SNNLIGGFNNRLEASRK	MonoOxidation	MonoOxidation		4.8	60	6.1002	0.00073902
			MF_ARGOT	3746	translation elongation factor activity	Elongation factor 1-gamma	jgi|Trire2|123902|estExt_fgenesh5_pg.C_280054	|Trire2|123902|estExt_fgenesh5_pg.C_280054	YLPVFDVAPDYES(+324.11)Y(-2.02)EFTKLDPSKPEDR	Fung_O2H	2-amino-3-oxo-butanoic_acid		12.52	60	8.56341	0.000269218
			MF_ARGOT	3746	translation elongation factor activity	Elongation factor 1-gamma	jgi|Trire2|123902|estExt_fgenesh5_pg.C_280054	|Trire2|123902|estExt_fgenesh5_pg.C_280054	GQDYLPVFDV(+13.98)APDY(+29.97)ESYEFTKLDPSKPEDR	carbonylation unknown	Quinone		11.02	60	8.99012	7.65288e-05
			MF_ARGOT	3746	translation elongation factor activity	Elongation factor 1-gamma	jgi|Trire2|123902|estExt_fgenesh5_pg.C_280054	|Trire2|123902|estExt_fgenesh5_pg.C_280054	WFW(+31.99)DNMNFEEYSLWK	DiOxidation			5.49	60	4.23861	0.000445778
			MF_ARGOT	3746	translation elongation factor activity	Elongation factor 1-gamma	jgi|Trire2|123902|estExt_fgenesh5_pg.C_280054	|Trire2|123902|estExt_fgenesh5_pg.C_280054	ASIPLDEW(+13.98)KR	Tryptophan oxidation to oxolactone			4.92	60	4.75901	0.00602784
			MF_ARGOT	3746	translation elongation factor activity	Elongation factor 1-gamma	jgi|Trire2|123902|estExt_fgenesh5_pg.C_280054	|Trire2|123902|estExt_fgenesh5_pg.C_280054	ASIPLDEW(+31.99)KR	DiOxidation			4.65	10.27	5.32254	0.0064254
			MF_ARGOT	3746	translation elongation factor activity	Elongation factor 1-gamma	jgi|Trire2|123902|estExt_fgenesh5_pg.C_280054	|Trire2|123902|estExt_fgenesh5_pg.C_280054	ASIPLDEW(+47.98)KR	TriOxidation			4.08	8.34	3.9074	0.00186567
			MF_ARGOT	3746	translation elongation factor activity	Elongation factor 1-gamma	jgi|Trire2|123902|estExt_fgenesh5_pg.C_280054	|Trire2|123902|estExt_fgenesh5_pg.C_280054	Y(-2.02)LPVFDVAPDYES(+324.11)YEFTKLDPSKPEDR	2-amino-3-oxo-butanoic_acid	Fung_O2H		11.78	60	8.79202	0.000130489
			MF_ARGOT	30248	cellulose binding	4-O-methyl-glucuronoyl methylesterase	jgi|Trire2|123940|estExt_fgenesh5_pg.C_280132	|Trire2|123940|estExt_fgenesh5_pg.C_280132	FYDLYG(+15.99)SSH(+4.98)SAGAMTAWAWGVSR	MonoOxidation	His->formylaspargine		3.52	6.91	4.26619	0.000440499
			MF_ARGOT	30248	cellulose binding	4-O-methyl-glucuronoyl methylesterase	jgi|Trire2|123940|estExt_fgenesh5_pg.C_280132	|Trire2|123940|estExt_fgenesh5_pg.C_280132	LNDLFTM(+15.99)FNGDKVTTK	MonoOxidation			4.9	60	6.01856	0.00614717
			MF_ARGOT	30248	cellulose binding	4-O-methyl-glucuronoyl methylesterase	jgi|Trire2|123940|estExt_fgenesh5_pg.C_280132	|Trire2|123940|estExt_fgenesh5_pg.C_280132	ANIQTAS(+324.11)E(-30.01)IIGEDPWFSTTFNSYVNQVPVLPFDHHSLAALIAPR	Fung_O2H	Decarboxylation		8.18	60	8.95231	6.41255e-05
			MF_ARGOT	30248	cellulose binding	4-O-methyl-glucuronoyl methylesterase	jgi|Trire2|123940|estExt_fgenesh5_pg.C_280132	|Trire2|123940|estExt_fgenesh5_pg.C_280132	IGVTGCS(-15.99)RNGK(-2.02)	Deoxy	2-amino-3-oxo-butanoic_acid		11.12	60	3.1009	0.000249388
			MF_ARGOT	30248	cellulose binding	4-O-methyl-glucuronoyl methylesterase	jgi|Trire2|123940|estExt_fgenesh5_pg.C_280132	|Trire2|123940|estExt_fgenesh5_pg.C_280132	IDTTKIGVT(-2.02)GCS(-15.99)RNGK	2-amino-3-oxo-butanoic_acid	Deoxy		8.1	60	3.65859	0.00205793
			BP_ARGOT	9405	pathogenesis	Eliciting plant response	jgi|Trire2|123955|estExt_fgenesh5_pg.C_290030	|Trire2|123955|estExt_fgenesh5_pg.C_290030	FHWQTQGQVTNFPYIGGVQGIEWNSTTCGTCH(+4.98)RLEYGGRSI	His->formylaspargine			7.08	60	8.94968	0.00154681
			BP_ARGOT	9405	pathogenesis	Eliciting plant response	jgi|Trire2|123955|estExt_fgenesh5_pg.C_290030	|Trire2|123955|estExt_fgenesh5_pg.C_290030	FHWQTQGQVTN(+892.32)FPYIGGVQGIE(-30.01)WNSTT	Fung_2HN3H	Decarboxylation		4.37	60	8.82966	0.00069978
			BP_ARGOT	9405	pathogenesis	Eliciting plant response	jgi|Trire2|123955|estExt_fgenesh5_pg.C_290030	|Trire2|123955|estExt_fgenesh5_pg.C_290030	ATR(+.98)VSYDTGYDDASRPLASVSCSDGVNGIITR	Deamidation (R)			9.29	60	8.58396	0.00187612
			BP_ARGOT	6030	chitin metabolic process	UNKNOWN	jgi|Trire2|123976|estExt_fgenesh5_pg.C_290079	|Trire2|123976|estExt_fgenesh5_pg.C_290079	TAPVEGCTT(-2.02)NACR	2-amino-3-oxo-butanoic_acid			14.74	60	4.16218	0.00598352
			BP_ARGOT	6030	chitin metabolic process	UNKNOWN	jgi|Trire2|123976|estExt_fgenesh5_pg.C_290079	|Trire2|123976|estExt_fgenesh5_pg.C_290079	TAPVEGCTT(-2.02)NACRR	2-amino-3-oxo-butanoic_acid			11.76	60	3.63486	0.00212152
			BP_ARGOT	30245	cellulose catabolic process	Glucanase	jgi|Trire2|123989|estExt_fgenesh5_pg.C_290113	|Trire2|123989|estExt_fgenesh5_pg.C_290113	A(+15.99)CT(+162.05)LQSETHPPLTWQK	MonoOxidation	Fung_O1H		12.97	28.75	3.81444	0.00912962
			BP_ARGOT	30245	cellulose catabolic process	Glucanase	jgi|Trire2|123989|estExt_fgenesh5_pg.C_290113	|Trire2|123989|estExt_fgenesh5_pg.C_290113	YGTGYC(-20.03)DSQC(+31.99)PR	Formation of five membered aromatic heterocycle	DiOxidation		4.7	11.12	8.15266	0.000161849
			BP_ARGOT	30245	cellulose catabolic process	Glucanase	jgi|Trire2|123989|estExt_fgenesh5_pg.C_290113	|Trire2|123989|estExt_fgenesh5_pg.C_290113	YGGTC(-20.03)D(+15.99)PDGCDWNPYR	Formation of five membered aromatic heterocycle	MonoOxidation		11.85	60	8.46781	0.00013015
			BP_ARGOT	30245	cellulose catabolic process	Glucanase	jgi|Trire2|123989|estExt_fgenesh5_pg.C_290113	|Trire2|123989|estExt_fgenesh5_pg.C_290113	YGTGYC(-17.99)D(-30.01)SQCPR	Oxoalanine	Decarboxylation		10.96	60	3.58263	0.000245215
			BP_ARGOT	30245	cellulose catabolic process	Glucanase	jgi|Trire2|123989|estExt_fgenesh5_pg.C_290113	|Trire2|123989|estExt_fgenesh5_pg.C_290113	YGTGYC(-20.03)D(+15.99)SQCPR	Formation of five membered aromatic heterocycle	MonoOxidation		5.97	60	11.6072	2.74541e-05
			BP_ARGOT	30245	cellulose catabolic process	Glucanase	jgi|Trire2|123989|estExt_fgenesh5_pg.C_290113	|Trire2|123989|estExt_fgenesh5_pg.C_290113	GSC(+47.98)STSSGVP(+31.99)AQVESQSPNAKVTFSNIK	TriOxidation	DiOxidation		6.62	60	5.46086	0.00127862
			BP_ARGOT	30245	cellulose catabolic process	Glucanase	jgi|Trire2|123989|estExt_fgenesh5_pg.C_290113	|Trire2|123989|estExt_fgenesh5_pg.C_290113	CSSGGTC(-20.03)TQ(+15.99)QTGSVVIDANWR	Formation of five membered aromatic heterocycle	MonoOxidation		3.43	60	6.10584	0.00689388
			BP_ARGOT	30245	cellulose catabolic process	Glucanase	jgi|Trire2|123989|estExt_fgenesh5_pg.C_290113	|Trire2|123989|estExt_fgenesh5_pg.C_290113	YGTGYC(-33.99)DS(-2.02)QCPR	Dehydroalanine (C)	2-amino-3-oxo-butanoic_acid		15.25	60	5.02742	8.56871e-05
			BP_ARGOT	30245	cellulose catabolic process	Glucanase	jgi|Trire2|123989|estExt_fgenesh5_pg.C_290113	|Trire2|123989|estExt_fgenesh5_pg.C_290113	GSC(-33.99)STSS(+162.05)GVPAQVESQSPNAK	Dehydroalanine (C)	Fung_O1H		13.01	60	6.40064	0.000162784
			BP_ARGOT	30245	cellulose catabolic process	Glucanase	jgi|Trire2|123989|estExt_fgenesh5_pg.C_290113	|Trire2|123989|estExt_fgenesh5_pg.C_290113	C(+31.99)S(+368.07)TSSGVPAQVESQSPNAK	DiOxidation	Fung_O2H2Na		5.56	60	5.46152	0.00853634
			BP_ARGOT	30245	cellulose catabolic process	Glucanase	jgi|Trire2|123989|estExt_fgenesh5_pg.C_290113	|Trire2|123989|estExt_fgenesh5_pg.C_290113	C(-17.99)STS(+184.03)SGVPAQVESQSPNAK	Oxoalanine	Fung_O1H1Na		3.39	60	8.81393	0.000922716
			BP_ARGOT	30245	cellulose catabolic process	Glucanase	jgi|Trire2|123989|estExt_fgenesh5_pg.C_290113	|Trire2|123989|estExt_fgenesh5_pg.C_290113	C(+15.99)S(+184.03)TSSGVPAQVESQSPNAK	MonoOxidation	Fung_O1H1Na		3.05	60	8.94159	0.00206601
			BP_ARGOT	30245	cellulose catabolic process	Glucanase	jgi|Trire2|123989|estExt_fgenesh5_pg.C_290113	|Trire2|123989|estExt_fgenesh5_pg.C_290113	C(-17.99)STSS(+184.03)GVPAQVESQSPNAK	Oxoalanine	Fung_O1H1Na		2.51	60	6.33539	4.95708e-05
			BP_ARGOT	30245	cellulose catabolic process	Glucanase	jgi|Trire2|123989|estExt_fgenesh5_pg.C_290113	|Trire2|123989|estExt_fgenesh5_pg.C_290113	YGTGYC(+31.99)DS(-2.02)QCPR	DiOxidation	2-amino-3-oxo-butanoic_acid		2.36	60	14.2524	2.51751e-05
			BP_ARGOT	30245	cellulose catabolic process	Glucanase	jgi|Trire2|123989|estExt_fgenesh5_pg.C_290113	|Trire2|123989|estExt_fgenesh5_pg.C_290113	GSC(-33.99)ST(+184.03)SSGVPAQVESQSPNAK	Dehydroalanine (C)	Fung_O1H1Na		15.19	60	6.18276	0.000640822
			BP_ARGOT	30245	cellulose catabolic process	Glucanase	jgi|Trire2|123989|estExt_fgenesh5_pg.C_290113	|Trire2|123989|estExt_fgenesh5_pg.C_290113	GSC(+47.98)ST(-2.02)SSGVPAQVESQSPNAK	TriOxidation	2-amino-3-oxo-butanoic_acid		5.01	60	4.20732	0.00658343
			BP_ARGOT	30245	cellulose catabolic process	Glucanase	jgi|Trire2|123989|estExt_fgenesh5_pg.C_290113	|Trire2|123989|estExt_fgenesh5_pg.C_290113	C(-17.99)T(+530.12)QQTGSVVIDANWR	Oxoalanine	Fung_O3H2Na		2.47	8.35	4.9708	0.000487672
			BP_ARGOT	30245	cellulose catabolic process	Glucanase	jgi|Trire2|123989|estExt_fgenesh5_pg.C_290113	|Trire2|123989|estExt_fgenesh5_pg.C_290113	C(-17.99)T(+486.16)QQTGSVVIDANWR	Oxoalanine	Fung_O3H		1.05	60	4.73855	0.00855921
			BP_ARGOT	30245	cellulose catabolic process	Glucanase	jgi|Trire2|123989|estExt_fgenesh5_pg.C_290113	|Trire2|123989|estExt_fgenesh5_pg.C_290113	YGGTC(-33.99)DPDGCDWNPYR	Dehydroalanine (C)			12.36	60	6.9959	0.00104367
			BP_ARGOT	30245	cellulose catabolic process	Glucanase	jgi|Trire2|123989|estExt_fgenesh5_pg.C_290113	|Trire2|123989|estExt_fgenesh5_pg.C_290113	GSC(-33.99)STSSGVPAQVESQSPNAKVTFSNIK	Dehydroalanine (C)			10.3	60	6.90661	0.00343311
			BP_ARGOT	30245	cellulose catabolic process	Glucanase	jgi|Trire2|123989|estExt_fgenesh5_pg.C_290113	|Trire2|123989|estExt_fgenesh5_pg.C_290113	YGTGYCDSQC(-33.99)PR	Dehydroalanine (C)			10.22	19.55	8.14049	0.000193286
			BP_ARGOT	30245	cellulose catabolic process	Glucanase	jgi|Trire2|123989|estExt_fgenesh5_pg.C_290113	|Trire2|123989|estExt_fgenesh5_pg.C_290113	YGTGYC(-33.99)DSQCPR	Dehydroalanine (C)			9.55	17.81	9.09223	0.000482151
			BP_ARGOT	30245	cellulose catabolic process	Glucanase	jgi|Trire2|123989|estExt_fgenesh5_pg.C_290113	|Trire2|123989|estExt_fgenesh5_pg.C_290113	CSSGGTC(-33.99)TQQTGSVVIDANWR	Dehydroalanine (C)			6.31	60	6.08145	0.00149628
			BP_ARGOT	30245	cellulose catabolic process	Glucanase	jgi|Trire2|123989|estExt_fgenesh5_pg.C_290113	|Trire2|123989|estExt_fgenesh5_pg.C_290113	YGTGYC(+15.99)DSQCPR	MonoOxidation			6.08	60	7.94929	0.00130872
			BP_ARGOT	30245	cellulose catabolic process	Glucanase	jgi|Trire2|123989|estExt_fgenesh5_pg.C_290113	|Trire2|123989|estExt_fgenesh5_pg.C_290113	GSC(+47.98)STSSGVPAQVESQSPNAK	TriOxidation			5.49	60	8.77864	0.000343084
			BP_ARGOT	30245	cellulose catabolic process	Glucanase	jgi|Trire2|123989|estExt_fgenesh5_pg.C_290113	|Trire2|123989|estExt_fgenesh5_pg.C_290113	GSC(-33.99)STSSGVPAQVESQSPNAK	Dehydroalanine (C)			5	60	11.1968	9.29334e-05
			BP_ARGOT	30245	cellulose catabolic process	Glucanase	jgi|Trire2|123989|estExt_fgenesh5_pg.C_290113	|Trire2|123989|estExt_fgenesh5_pg.C_290113	YGTGYCDSQC(-17.99)PR	Oxoalanine			3.37	60	3.2922	0.00213446
			BP_ARGOT	30245	cellulose catabolic process	Glucanase	jgi|Trire2|123989|estExt_fgenesh5_pg.C_290113	|Trire2|123989|estExt_fgenesh5_pg.C_290113	GSC(+31.99)STSSGVPAQVESQSPNAK	DiOxidation			3.2	60	9.65528	0.00208473
			BP_ARGOT	30245	cellulose catabolic process	Glucanase	jgi|Trire2|123989|estExt_fgenesh5_pg.C_290113	|Trire2|123989|estExt_fgenesh5_pg.C_290113	GSC(-17.99)STSSGVPAQVESQSPNAK	Oxoalanine			1.95	60	5.38845	0.00460214
			BP_ARGOT	30245	cellulose catabolic process	Glucanase	jgi|Trire2|123989|estExt_fgenesh5_pg.C_290113	|Trire2|123989|estExt_fgenesh5_pg.C_290113	YGGTCD(-15.99)P(+13.98)DGCDWNPYR	Deoxy	Proline oxidation to pyroglutamic acid		51.47	60	15.1345	9.5935e-05
			BP_ARGOT	30245	cellulose catabolic process	Glucanase	jgi|Trire2|123989|estExt_fgenesh5_pg.C_290113	|Trire2|123989|estExt_fgenesh5_pg.C_290113	YGTGYCD(-30.01)S(-2.02)QCPR	Decarboxylation	2-amino-3-oxo-butanoic_acid		3.02	60	3.75446	0.00130071
			BP_ARGOT	30245	cellulose catabolic process	Glucanase	jgi|Trire2|123989|estExt_fgenesh5_pg.C_290113	|Trire2|123989|estExt_fgenesh5_pg.C_290113	LD(-30.01)T(+162.05)TKKLTVVTQFETSGAINR	Decarboxylation	Fung_O1H		8.15	60	3.37081	0.00528892
			BP_ARGOT	30245	cellulose catabolic process	Glucanase	jgi|Trire2|123989|estExt_fgenesh5_pg.C_290113	|Trire2|123989|estExt_fgenesh5_pg.C_290113	YGGTCDPD(+15.99)GCDWNPYR	MonoOxidation			5.7	60	5.14683	0.0072914
			BP_ARGOT	30245	cellulose catabolic process	Glucanase	jgi|Trire2|123989|estExt_fgenesh5_pg.C_290113	|Trire2|123989|estExt_fgenesh5_pg.C_290113	AQSACTLQSE(+13.98)TH(-10.03)PPLTWQK	carbonylation unknown	His->aspartylurea		6.48	60	7.96508	0.00522457
			BP_ARGOT	30245	cellulose catabolic process	Glucanase	jgi|Trire2|123989|estExt_fgenesh5_pg.C_290113	|Trire2|123989|estExt_fgenesh5_pg.C_290113	AQVE(-30.01)S(+994.30)QSPNAKVTFSNIK	Decarboxylation	Fung_O6H1Na		14.33	60	7.17655	0.00162821
			BP_ARGOT	30245	cellulose catabolic process	Glucanase	jgi|Trire2|123989|estExt_fgenesh5_pg.C_290113	|Trire2|123989|estExt_fgenesh5_pg.C_290113	E(-30.01)T(+972.32)HPPLTWQK	Decarboxylation	Fung_O6H		14.76	60	6.13298	2.18848e-05
			BP_ARGOT	30245	cellulose catabolic process	Glucanase	jgi|Trire2|123989|estExt_fgenesh5_pg.C_290113	|Trire2|123989|estExt_fgenesh5_pg.C_290113	KLTVVTQF(+47.98)E(-30.01)TSGAINR	TriOxidation	Decarboxylation		13.34	12.52	3.04395	4.78487e-05
			BP_ARGOT	30245	cellulose catabolic process	Glucanase	jgi|Trire2|123989|estExt_fgenesh5_pg.C_290113	|Trire2|123989|estExt_fgenesh5_pg.C_290113	KLTVVTQF(+31.99)ET(+670.19)SGAINR	DiOxidation	Fung_O4H1Na		4.6	60	7.29826	5.04456e-05
			BP_ARGOT	30245	cellulose catabolic process	Glucanase	jgi|Trire2|123989|estExt_fgenesh5_pg.C_290113	|Trire2|123989|estExt_fgenesh5_pg.C_290113	RLGNTSF(+31.99)Y(+15.01)GPGSSFTLDTTK	DiOxidation	Tyrosine oxidation to 2-aminotyrosine		5.71	12.73	8.41477	0.00257944
			BP_ARGOT	30245	cellulose catabolic process	Glucanase	jgi|Trire2|123989|estExt_fgenesh5_pg.C_290113	|Trire2|123989|estExt_fgenesh5_pg.C_290113	VTF(+15.99)SNIK	MonoOxidation			7.63	60	5.63292	0.00710236
			BP_ARGOT	30245	cellulose catabolic process	Glucanase	jgi|Trire2|123989|estExt_fgenesh5_pg.C_290113	|Trire2|123989|estExt_fgenesh5_pg.C_290113	G(+15.99)SC(+47.98)STSSGVPAQVESQSPNAK	MonoOxidation	TriOxidation		7.05	60	3.8591	0.000820986
			BP_ARGOT	30245	cellulose catabolic process	Glucanase	jgi|Trire2|123989|estExt_fgenesh5_pg.C_290113	|Trire2|123989|estExt_fgenesh5_pg.C_290113	YGGTCDPDG(+15.99)C(-20.03)DWNPYR	MonoOxidation	Formation of five membered aromatic heterocycle		4.33	60	5.39561	0.00189942
			BP_ARGOT	30245	cellulose catabolic process	Glucanase	jgi|Trire2|123989|estExt_fgenesh5_pg.C_290113	|Trire2|123989|estExt_fgenesh5_pg.C_290113	LQSETH(+4.98)PPLTWQKCS(+486.16)SGGTCTQQTGSVVIDANWR	His->formylaspargine	Fung_O3H		3.98	60	8.34741	0.00588047
			BP_ARGOT	30245	cellulose catabolic process	Glucanase	jgi|Trire2|123989|estExt_fgenesh5_pg.C_290113	|Trire2|123989|estExt_fgenesh5_pg.C_290113	KLTVVTQFETSGAI(+15.99)NR(+.98)	MonoOxidation	Deamidation (R)		3.1	60	2.81646	0.00148436
			BP_ARGOT	30245	cellulose catabolic process	Glucanase	jgi|Trire2|123989|estExt_fgenesh5_pg.C_290113	|Trire2|123989|estExt_fgenesh5_pg.C_290113	AVI(+13.98)SAFLATARAQS(+832.25)ACTLQSETHPPLTWQK	carbonylation unknown	Fung_O5H1Na		7.71	60	8.34006	0.00285174
			BP_ARGOT	30245	cellulose catabolic process	Glucanase	jgi|Trire2|123989|estExt_fgenesh5_pg.C_290113	|Trire2|123989|estExt_fgenesh5_pg.C_290113	KK(-1.03)ATSGGMVLVMS(-20.03)LWDDYYANMLWLDSTYPTNETSSTPGAVR	Lysine oxidation to aminoadipic semialdehyde	Formation of five membered aromatic heterocycle		9.44	60	9.51915	5.6782e-05
			BP_ARGOT	30245	cellulose catabolic process	Glucanase	jgi|Trire2|123989|estExt_fgenesh5_pg.C_290113	|Trire2|123989|estExt_fgenesh5_pg.C_290113	K(-1.03)KATS(-20.03)GGMVLVMSLWDDYYANMLWLDSTYPTNETSSTPGAVR	Lysine oxidation to aminoadipic semialdehyde	Formation of five membered aromatic heterocycle		6.41	60	7.63106	0.000155373
			BP_ARGOT	30245	cellulose catabolic process	Glucanase	jgi|Trire2|123989|estExt_fgenesh5_pg.C_290113	|Trire2|123989|estExt_fgenesh5_pg.C_290113	VTFSNIK(+15.99)	MonoOxidation			6.14	60	5.19781	0.000756092
			BP_ARGOT	30245	cellulose catabolic process	Glucanase	jgi|Trire2|123989|estExt_fgenesh5_pg.C_290113	|Trire2|123989|estExt_fgenesh5_pg.C_290113	NCCL(+13.98)D(-15.99)GAAYASTYGVTTSGNSLSIGFVTQSAQK	carbonylation unknown	Deoxy		8.33	21.03	5.43036	0.00662897
			BP_ARGOT	30245	cellulose catabolic process	Glucanase	jgi|Trire2|123989|estExt_fgenesh5_pg.C_290113	|Trire2|123989|estExt_fgenesh5_pg.C_290113	KL(+13.98)T(+15.99)V(+13.98)VTQFETSGAINR	carbonylation unknown	MonoOxidation	carbonylation unknown	1.59	60	7.67153	0.00416976
			BP_ARGOT	30245	cellulose catabolic process	Glucanase	jgi|Trire2|123989|estExt_fgenesh5_pg.C_290113	|Trire2|123989|estExt_fgenesh5_pg.C_290113	N(+15.99)CCL(+13.98)DGAAYASTYGVTTSGNSLSIGFVTQSAQK	MonoOxidation	carbonylation unknown		8.36	60	8.83013	3.32571e-05
			BP_ARGOT	30245	cellulose catabolic process	Glucanase	jgi|Trire2|123989|estExt_fgenesh5_pg.C_290113	|Trire2|123989|estExt_fgenesh5_pg.C_290113	LVMSLWDDYYAN(+892.32)M(-32.01)LWLDSTYPTNETSSTPGAVR	Fung_2HN3H	Aspartate semialdehyde		5.86	60	9.89067	0.000165283
			BP_ARGOT	30245	cellulose catabolic process	Glucanase	jgi|Trire2|123989|estExt_fgenesh5_pg.C_290113	|Trire2|123989|estExt_fgenesh5_pg.C_290113	GMVLVMSLWDDYYAN(+568.21)M(-32.01)LWLDSTYPTNETSSTPGAVR	Fung_2HN1H	Aspartate semialdehyde		5.06	60	7.53457	0.00262698
			BP_ARGOT	30245	cellulose catabolic process	Glucanase	jgi|Trire2|123989|estExt_fgenesh5_pg.C_290113	|Trire2|123989|estExt_fgenesh5_pg.C_290113	N(-17.03)M(-32.01)LWLDSTYPTNETSSTPGAVR	Ammonia-loss (N)	Aspartate semialdehyde		1.51	60	7.34968	0.000154421
			BP_ARGOT	30245	cellulose catabolic process	Glucanase	jgi|Trire2|123989|estExt_fgenesh5_pg.C_290113	|Trire2|123989|estExt_fgenesh5_pg.C_290113	FGPIGSTGN(+568.21)P(-27.99)SGG	Fung_2HN1H	Pyrrolidone from Proline		8.96	60	7.37529	0.00347872
			BP_ARGOT	30245	cellulose catabolic process	Glucanase	jgi|Trire2|123989|estExt_fgenesh5_pg.C_290113	|Trire2|123989|estExt_fgenesh5_pg.C_290113	YYVQNGVTFQQPN(-17.03)AELGS(+184.03)YSGNELNDDYCTAEEAEFGGSSFSDKGGLTQFKK	Ammonia-loss (N)	Fung_O1H1Na		11.36	60	6.81213	0.00116705
			BP_ARGOT	30245	cellulose catabolic process	Glucanase	jgi|Trire2|123989|estExt_fgenesh5_pg.C_290113	|Trire2|123989|estExt_fgenesh5_pg.C_290113	YGGTCDP(-27.99)DGC(+15.99)DWNPYR	Pyrrolidone from Proline	MonoOxidation		9.76	60	3.99257	0.00378272
			BP_ARGOT	30245	cellulose catabolic process	Glucanase	jgi|Trire2|123989|estExt_fgenesh5_pg.C_290113	|Trire2|123989|estExt_fgenesh5_pg.C_290113	YGGTCDP(+13.98)D(-15.99)GCDWNPYR	Proline oxidation to pyroglutamic acid	Deoxy		16.28	60	8.40122	0.000868034
			BP_ARGOT	30245	cellulose catabolic process	Glucanase	jgi|Trire2|123989|estExt_fgenesh5_pg.C_290113	|Trire2|123989|estExt_fgenesh5_pg.C_290113	YGGTCDP(+13.98)D(+15.99)GCDWNPYR	Proline oxidation to pyroglutamic acid	MonoOxidation		8.59	60	9.9496	0.000223228
			BP_ARGOT	30245	cellulose catabolic process	Glucanase	jgi|Trire2|123989|estExt_fgenesh5_pg.C_290113	|Trire2|123989|estExt_fgenesh5_pg.C_290113	RYGGTCDP(+13.98)D(-15.99)GCDWNPYR	Proline oxidation to pyroglutamic acid	Deoxy		2.82	60	7.40678	0.000213828
			BP_ARGOT	30245	cellulose catabolic process	Glucanase	jgi|Trire2|123989|estExt_fgenesh5_pg.C_290113	|Trire2|123989|estExt_fgenesh5_pg.C_290113	TYP(-30.01)TN(-17.03)ETSSTPGAVR	Proline oxidation to pyrrolidinone	Ammonia-loss (N)		13.31	60	4.23886	0.00356652
			BP_ARGOT	30245	cellulose catabolic process	Glucanase	jgi|Trire2|123989|estExt_fgenesh5_pg.C_290113	|Trire2|123989|estExt_fgenesh5_pg.C_290113	AQ(+13.98)SAC(+15.99)TLQSETHPPLTWQK	carbonylation unknown	MonoOxidation		5.39	60	5.51744	0.00563335
			BP_ARGOT	30245	cellulose catabolic process	Glucanase	jgi|Trire2|123989|estExt_fgenesh5_pg.C_290113	|Trire2|123989|estExt_fgenesh5_pg.C_290113	AQ(+15.99)VES(+162.05)QSPNAK	MonoOxidation	Fung_O1H		7.24	60	3.66433	0.00134713
			BP_ARGOT	30245	cellulose catabolic process	Glucanase	jgi|Trire2|123989|estExt_fgenesh5_pg.C_290113	|Trire2|123989|estExt_fgenesh5_pg.C_290113	TPGAVR(-42.02)GSC(+31.99)STSSGVPAQVESQSPNAK	Ornithine from Arginine	DiOxidation		6.08	60	5.72945	0.00994941
			BP_ARGOT	30245	cellulose catabolic process	Glucanase	jgi|Trire2|123989|estExt_fgenesh5_pg.C_290113	|Trire2|123989|estExt_fgenesh5_pg.C_290113	TAR(-42.02)AQ(+13.98)SACTLQSETHPPLTWQK	Ornithine from Arginine	carbonylation unknown		8.59	60	8.09572	0.000385847
			BP_ARGOT	30245	cellulose catabolic process	Glucanase	jgi|Trire2|123989|estExt_fgenesh5_pg.C_290113	|Trire2|123989|estExt_fgenesh5_pg.C_290113	VR(-43.05)GS(+184.03)CSTSSGVPAQVESQSPNAK	Arginine oxidation to glutamic semialdehyde	Fung_O1H1Na		3.03	60	6.28936	0.00729007
			BP_ARGOT	30245	cellulose catabolic process	Glucanase	jgi|Trire2|123989|estExt_fgenesh5_pg.C_290113	|Trire2|123989|estExt_fgenesh5_pg.C_290113	VR(-43.05)GSCST(+368.07)SSGVPAQVESQSPNAK	Arginine oxidation to glutamic semialdehyde	Fung_O2H2Na		10.09	60	5.03824	0.0087758
			BP_ARGOT	30245	cellulose catabolic process	Glucanase	jgi|Trire2|123989|estExt_fgenesh5_pg.C_290113	|Trire2|123989|estExt_fgenesh5_pg.C_290113	YGTGYCDSQCPR(+.98)D	Deamidation (R)			5.65	60	7.325	0.000994656
			BP_ARGOT	30245	cellulose catabolic process	Glucanase	jgi|Trire2|123989|estExt_fgenesh5_pg.C_290113	|Trire2|123989|estExt_fgenesh5_pg.C_290113	GS(+15.99)C(+47.98)STSSGVPAQVESQSPNAK	MonoOxidation	TriOxidation		13.23	60	5.25113	0.000622885
			BP_ARGOT	30245	cellulose catabolic process	Glucanase	jgi|Trire2|123989|estExt_fgenesh5_pg.C_290113	|Trire2|123989|estExt_fgenesh5_pg.C_290113	S(+346.09)C(+15.99)STSSGVPAQVESQSPNAK	Fung_O2H1Na	MonoOxidation		11.93	60	7.22817	0.00826109
			BP_ARGOT	30245	cellulose catabolic process	Glucanase	jgi|Trire2|123989|estExt_fgenesh5_pg.C_290113	|Trire2|123989|estExt_fgenesh5_pg.C_290113	YGTGYCDS(-20.03)QC(+15.99)PR	Formation of five membered aromatic heterocycle	MonoOxidation		9.1	60	9.72671	4.57195e-06
			BP_ARGOT	30245	cellulose catabolic process	Glucanase	jgi|Trire2|123989|estExt_fgenesh5_pg.C_290113	|Trire2|123989|estExt_fgenesh5_pg.C_290113	GS(+15.99)C(-20.03)STSSGVPAQVESQSPNAK	MonoOxidation	Formation of five membered aromatic heterocycle		8.41	60	3.99754	0.00113386
			BP_ARGOT	30245	cellulose catabolic process	Glucanase	jgi|Trire2|123989|estExt_fgenesh5_pg.C_290113	|Trire2|123989|estExt_fgenesh5_pg.C_290113	S(+184.03)AC(+15.99)TLQSETHPPLTWQK	Fung_O1H1Na	MonoOxidation		6.75	60	5.21386	0.00117826
			BP_ARGOT	30245	cellulose catabolic process	Glucanase	jgi|Trire2|123989|estExt_fgenesh5_pg.C_290113	|Trire2|123989|estExt_fgenesh5_pg.C_290113	GS(-2.02)C(+47.98)STSSGVPAQVESQSPNAK	2-amino-3-oxo-butanoic_acid	TriOxidation		5.29	60	6.01262	0.000351689
			BP_ARGOT	30245	cellulose catabolic process	Glucanase	jgi|Trire2|123989|estExt_fgenesh5_pg.C_290113	|Trire2|123989|estExt_fgenesh5_pg.C_290113	QS(-2.02)AC(+57.02)TLQSETHPPLTWQK	2-amino-3-oxo-butanoic_acid	Carbamidomethylation		4.63	60	13.0213	0.00205812
			BP_ARGOT	30245	cellulose catabolic process	Glucanase	jgi|Trire2|123989|estExt_fgenesh5_pg.C_290113	|Trire2|123989|estExt_fgenesh5_pg.C_290113	S(+184.03)C(+47.98)STSSGVPAQVESQSPNAK	Fung_O1H1Na	TriOxidation		3.82	60	5.60274	0.00104634
			BP_ARGOT	30245	cellulose catabolic process	Glucanase	jgi|Trire2|123989|estExt_fgenesh5_pg.C_290113	|Trire2|123989|estExt_fgenesh5_pg.C_290113	ACTLQS(+346.09)E(-30.01)THPPLTWQK	Fung_O2H1Na	Decarboxylation		14.01	60	8.77697	0.000427695
			BP_ARGOT	30245	cellulose catabolic process	Glucanase	jgi|Trire2|123989|estExt_fgenesh5_pg.C_290113	|Trire2|123989|estExt_fgenesh5_pg.C_290113	AQSACTLQS(-2.02)E(-30.01)THPPLTWQK	2-amino-3-oxo-butanoic_acid	Decarboxylation		11.72	60	8.06383	0.000326843
			BP_ARGOT	30245	cellulose catabolic process	Glucanase	jgi|Trire2|123989|estExt_fgenesh5_pg.C_290113	|Trire2|123989|estExt_fgenesh5_pg.C_290113	S(+810.26)E(+15.99)THPPLTWQK	Fung_O5H	MonoOxidation		8.59	60	10.7136	0.000101383
			BP_ARGOT	30245	cellulose catabolic process	Glucanase	jgi|Trire2|123989|estExt_fgenesh5_pg.C_290113	|Trire2|123989|estExt_fgenesh5_pg.C_290113	ACTLQS(+368.07)E(-30.01)THPPLTWQK	Fung_O2H2Na	Decarboxylation		8.27	60	8.49999	0.000219711
			BP_ARGOT	30245	cellulose catabolic process	Glucanase	jgi|Trire2|123989|estExt_fgenesh5_pg.C_290113	|Trire2|123989|estExt_fgenesh5_pg.C_290113	S(+530.12)SG(+15.99)VPAQVESQSPNAK	Fung_O3H2Na	MonoOxidation		12.37	60	5.9431	9.89193e-05
			BP_ARGOT	30245	cellulose catabolic process	Glucanase	jgi|Trire2|123989|estExt_fgenesh5_pg.C_290113	|Trire2|123989|estExt_fgenesh5_pg.C_290113	S(+508.14)G(+15.99)VPAQVESQSPNAK	Fung_O3H1Na	MonoOxidation		3.86	60	6.33665	0.00139881
			BP_ARGOT	30245	cellulose catabolic process	Glucanase	jgi|Trire2|123989|estExt_fgenesh5_pg.C_290113	|Trire2|123989|estExt_fgenesh5_pg.C_290113	AQS(+15.99)ACTLQSETH(+4.98)PPLTWQKCSSGGTCTQQTGSVVIDANWR	MonoOxidation	His->formylaspargine		6.4	60	6.11053	9.51939e-05
			BP_ARGOT	30245	cellulose catabolic process	Glucanase	jgi|Trire2|123989|estExt_fgenesh5_pg.C_290113	|Trire2|123989|estExt_fgenesh5_pg.C_290113	S(+692.18)GVP(-30.01)AQVESQSPNAK	Fung_O4H2Na	Proline oxidation to pyrrolidinone		13.56	60	9.46789	4.31525e-05
			BP_ARGOT	30245	cellulose catabolic process	Glucanase	jgi|Trire2|123989|estExt_fgenesh5_pg.C_290113	|Trire2|123989|estExt_fgenesh5_pg.C_290113	S(+670.19)GVP(-30.01)AQVESQSPNAK	Fung_O4H1Na	Proline oxidation to pyrrolidinone		11.61	60	8.62255	0.000291929
			BP_ARGOT	30245	cellulose catabolic process	Glucanase	jgi|Trire2|123989|estExt_fgenesh5_pg.C_290113	|Trire2|123989|estExt_fgenesh5_pg.C_290113	TSS(+530.12)GVP(-30.01)AQVESQSPNAK	Fung_O3H2Na	Proline oxidation to pyrrolidinone		7.6	60	9.55282	0.000322962
			BP_ARGOT	30245	cellulose catabolic process	Glucanase	jgi|Trire2|123989|estExt_fgenesh5_pg.C_290113	|Trire2|123989|estExt_fgenesh5_pg.C_290113	KLTVVTQFETS(-15.99)GAINR(+.98)	Deoxy	Deamidation (R)		5.57	60	6.28335	0.00205498
			BP_ARGOT	30245	cellulose catabolic process	Glucanase	jgi|Trire2|123989|estExt_fgenesh5_pg.C_290113	|Trire2|123989|estExt_fgenesh5_pg.C_290113	TS(-2.02)S(+324.11)GVPAQVESQSPNAK	2-amino-3-oxo-butanoic_acid	Fung_O2H		14.5	60	10.3648	4.33289e-05
			BP_ARGOT	30245	cellulose catabolic process	Glucanase	jgi|Trire2|123989|estExt_fgenesh5_pg.C_290113	|Trire2|123989|estExt_fgenesh5_pg.C_290113	STS(-2.02)S(+368.07)GVPAQVESQSPNAK	2-amino-3-oxo-butanoic_acid	Fung_O2H2Na		4.36	60	4.81953	0.000258141
			BP_ARGOT	30245	cellulose catabolic process	Glucanase	jgi|Trire2|123989|estExt_fgenesh5_pg.C_290113	|Trire2|123989|estExt_fgenesh5_pg.C_290113	AQS(-2.02)ACT(-15.99)LQSETHPPLTWQK	2-amino-3-oxo-butanoic_acid	Deoxy		14.19	60	8.20929	0.00362238
			BP_ARGOT	30245	cellulose catabolic process	Glucanase	jgi|Trire2|123989|estExt_fgenesh5_pg.C_290113	|Trire2|123989|estExt_fgenesh5_pg.C_290113	S(+15.99)T(+346.09)SSGVPAQVESQSPNAKVTFSNIK	MonoOxidation	Fung_O2H1Na		9.53	60	8.86705	0.00649584
			BP_ARGOT	30245	cellulose catabolic process	Glucanase	jgi|Trire2|123989|estExt_fgenesh5_pg.C_290113	|Trire2|123989|estExt_fgenesh5_pg.C_290113	GSCS(+15.99)T(-2.02)SSGVPAQVESQSPNAK	MonoOxidation	2-amino-3-oxo-butanoic_acid		7.44	60	4.6501	0.00349836
			BP_ARGOT	30245	cellulose catabolic process	Glucanase	jgi|Trire2|123989|estExt_fgenesh5_pg.C_290113	|Trire2|123989|estExt_fgenesh5_pg.C_290113	CS(-2.02)SGGTCTQQTGSV(+15.99)VIDANWR	2-amino-3-oxo-butanoic_acid	MonoOxidation		6.8	60	8.00612	0.000543245
			BP_ARGOT	30245	cellulose catabolic process	Glucanase	jgi|Trire2|123989|estExt_fgenesh5_pg.C_290113	|Trire2|123989|estExt_fgenesh5_pg.C_290113	CS(+184.03)TSSGV(+13.98)PAQVESQSPNAK	Fung_O1H1Na	carbonylation unknown		4.96	10.87	5.57813	0.00834245
			BP_ARGOT	30245	cellulose catabolic process	Glucanase	jgi|Trire2|123989|estExt_fgenesh5_pg.C_290113	|Trire2|123989|estExt_fgenesh5_pg.C_290113	CSS(-2.02)GGTCTQQTGSV(+15.99)VIDANWR	2-amino-3-oxo-butanoic_acid	MonoOxidation		4.17	60	9.00026	0.000134694
			BP_ARGOT	30245	cellulose catabolic process	Glucanase	jgi|Trire2|123989|estExt_fgenesh5_pg.C_290113	|Trire2|123989|estExt_fgenesh5_pg.C_290113	TS(+508.14)FY(+31.99)GPGSSFTLDTTKK	Fung_O3H1Na	DiOxidation		18.5	60	8.7878	0.000482352
			BP_ARGOT	30245	cellulose catabolic process	Glucanase	jgi|Trire2|123989|estExt_fgenesh5_pg.C_290113	|Trire2|123989|estExt_fgenesh5_pg.C_290113	TGYCDS(-2.02)QCPR	2-amino-3-oxo-butanoic_acid			5.95	60	6.79718	0.00171064
			BP_ARGOT	30245	cellulose catabolic process	Glucanase	jgi|Trire2|123989|estExt_fgenesh5_pg.C_290113	|Trire2|123989|estExt_fgenesh5_pg.C_290113	GALYFVS(+15.99)MDADGGVSKYPTNTAGAK	MonoOxidation			4.77	60	5.46251	0.00661437
			BP_ARGOT	30245	cellulose catabolic process	Glucanase	jgi|Trire2|123989|estExt_fgenesh5_pg.C_290113	|Trire2|123989|estExt_fgenesh5_pg.C_290113	CS(-2.02)SGGTCTQQTGSVVIDANWR	2-amino-3-oxo-butanoic_acid			3.09	60	9.49401	0.00403725
			BP_ARGOT	30245	cellulose catabolic process	Glucanase	jgi|Trire2|123989|estExt_fgenesh5_pg.C_290113	|Trire2|123989|estExt_fgenesh5_pg.C_290113	CSS(-2.02)GGTCTQQTGSVVIDANWR	2-amino-3-oxo-butanoic_acid			2.7	60	8.98853	0.000291668
			BP_ARGOT	30245	cellulose catabolic process	Glucanase	jgi|Trire2|123989|estExt_fgenesh5_pg.C_290113	|Trire2|123989|estExt_fgenesh5_pg.C_290113	KLTVVTQFETS(-2.02)GAINR	2-amino-3-oxo-butanoic_acid			2.32	6.74	4.65583	0.00523353
			BP_ARGOT	30245	cellulose catabolic process	Glucanase	jgi|Trire2|123989|estExt_fgenesh5_pg.C_290113	|Trire2|123989|estExt_fgenesh5_pg.C_290113	YGTGYCDS(-2.02)QCPR	2-amino-3-oxo-butanoic_acid			2.17	6.99	10.3384	0.000248807
			BP_ARGOT	30245	cellulose catabolic process	Glucanase	jgi|Trire2|123989|estExt_fgenesh5_pg.C_290113	|Trire2|123989|estExt_fgenesh5_pg.C_290113	T(+508.14)WQKC(+31.99)SSGGTCTQQTGSVVIDANWR	Fung_O3H1Na	DiOxidation		11.54	60	7.45436	6.60401e-05
			BP_ARGOT	30245	cellulose catabolic process	Glucanase	jgi|Trire2|123989|estExt_fgenesh5_pg.C_290113	|Trire2|123989|estExt_fgenesh5_pg.C_290113	TVVT(+324.11)QFE(-30.01)TSGAINR	Fung_O2H	Decarboxylation		2.42	60	9.30961	0.000221601
			BP_ARGOT	30245	cellulose catabolic process	Glucanase	jgi|Trire2|123989|estExt_fgenesh5_pg.C_290113	|Trire2|123989|estExt_fgenesh5_pg.C_290113	LQSET(+486.16)H(+4.98)PPLTWQKCSSGGTCTQQTGSVVIDANWR	Fung_O3H	His->formylaspargine		2.96	60	5.80486	0.00497935
			BP_ARGOT	30245	cellulose catabolic process	Glucanase	jgi|Trire2|123989|estExt_fgenesh5_pg.C_290113	|Trire2|123989|estExt_fgenesh5_pg.C_290113	YGGT(-2.02)CDPDGCDWNPYRLGN(+1702.58)TSFYGPGSSFTLDTTKK	2-amino-3-oxo-butanoic_acid	Fung_2HN8H		9.97	60	9.67493	0.000259196
			BP_ARGOT	30245	cellulose catabolic process	Glucanase	jgi|Trire2|123989|estExt_fgenesh5_pg.C_290113	|Trire2|123989|estExt_fgenesh5_pg.C_290113	T(+530.12)SSGVP(-30.01)AQVESQSPNAK	Fung_O3H2Na	Proline oxidation to pyrrolidinone		10.37	60	9.56734	0.000199106
			BP_ARGOT	30245	cellulose catabolic process	Glucanase	jgi|Trire2|123989|estExt_fgenesh5_pg.C_290113	|Trire2|123989|estExt_fgenesh5_pg.C_290113	CT(+530.12)Q(+13.98)QTGSVVIDANWR	Fung_O3H2Na	carbonylation unknown		2.77	60	7.12885	0.00418481
			BP_ARGOT	30245	cellulose catabolic process	Glucanase	jgi|Trire2|123989|estExt_fgenesh5_pg.C_290113	|Trire2|123989|estExt_fgenesh5_pg.C_290113	STYGVT(+15.99)TS(+1016.28)GNSLSIGFVTQSAQK	MonoOxidation	Fung_O6H2Na		6.66	60	6.96253	0.00491268
			BP_ARGOT	30245	cellulose catabolic process	Glucanase	jgi|Trire2|123989|estExt_fgenesh5_pg.C_290113	|Trire2|123989|estExt_fgenesh5_pg.C_290113	T(+15.99)S(+324.11)FYGPGSSFTLDTTK	MonoOxidation	Fung_O2H		2.95	60	2.6947	0.00983647
			BP_ARGOT	30245	cellulose catabolic process	Glucanase	jgi|Trire2|123989|estExt_fgenesh5_pg.C_290113	|Trire2|123989|estExt_fgenesh5_pg.C_290113	CT(+530.12)QQT(-2.02)GSVVIDANWR	Fung_O3H2Na	2-amino-3-oxo-butanoic_acid		4.8	60	3.93367	0.00704447
			BP_ARGOT	30245	cellulose catabolic process	Glucanase	jgi|Trire2|123989|estExt_fgenesh5_pg.C_290113	|Trire2|123989|estExt_fgenesh5_pg.C_290113	GT(-2.02)CT(+324.11)QQTGSVVIDANWR	2-amino-3-oxo-butanoic_acid	Fung_O2H		4.13	60	6.25254	0.00439482
			BP_ARGOT	30245	cellulose catabolic process	Glucanase	jgi|Trire2|123989|estExt_fgenesh5_pg.C_290113	|Trire2|123989|estExt_fgenesh5_pg.C_290113	T(+324.11)SSGV(+13.98)PAQVESQSPNAK	Fung_O2H	carbonylation unknown		6.7	60	4.4042	0.000899071
			BP_ARGOT	30245	cellulose catabolic process	Glucanase	jgi|Trire2|123989|estExt_fgenesh5_pg.C_290113	|Trire2|123989|estExt_fgenesh5_pg.C_290113	LT(+15.99)V(+13.98)V(+13.98)TQFETSGAINR	MonoOxidation	carbonylation unknown	carbonylation unknown	3.41	60	8.34274	0.0067957
			BP_ARGOT	30245	cellulose catabolic process	Glucanase	jgi|Trire2|123989|estExt_fgenesh5_pg.C_290113	|Trire2|123989|estExt_fgenesh5_pg.C_290113	KLT(+15.99)V(+13.98)V(+13.98)TQFETSGAINR	MonoOxidation	carbonylation unknown	carbonylation unknown	2.16	6.74	7.15521	0.00298906
			BP_ARGOT	30245	cellulose catabolic process	Glucanase	jgi|Trire2|123989|estExt_fgenesh5_pg.C_290113	|Trire2|123989|estExt_fgenesh5_pg.C_290113	YGGT(-2.02)CDPDGCDW(+3.99)NPYR	2-amino-3-oxo-butanoic_acid	Tryptophan oxidation to kynurenin		12.2	60	5.89829	0.000722984
			BP_ARGOT	30245	cellulose catabolic process	Glucanase	jgi|Trire2|123989|estExt_fgenesh5_pg.C_290113	|Trire2|123989|estExt_fgenesh5_pg.C_290113	T(+972.32)GSVVIDANW(+31.99)R	Fung_O6H	DiOxidation		11.02	60	4.97989	0.00243316
			BP_ARGOT	30245	cellulose catabolic process	Glucanase	jgi|Trire2|123989|estExt_fgenesh5_pg.C_290113	|Trire2|123989|estExt_fgenesh5_pg.C_290113	T(+972.32)GSVVIDANW(+3.99)R	Fung_O6H	Tryptophan oxidation to kynurenin		7.49	13.96	4.17524	0.00969155
			BP_ARGOT	30245	cellulose catabolic process	Glucanase	jgi|Trire2|123989|estExt_fgenesh5_pg.C_290113	|Trire2|123989|estExt_fgenesh5_pg.C_290113	YGGT(-2.02)CDPDGCDW(+31.99)NPYR	2-amino-3-oxo-butanoic_acid	DiOxidation		3.87	60	8.54543	9.98857e-05
			BP_ARGOT	30245	cellulose catabolic process	Glucanase	jgi|Trire2|123989|estExt_fgenesh5_pg.C_290113	|Trire2|123989|estExt_fgenesh5_pg.C_290113	T(+972.32)GSVVIDANW(+15.99)R	Fung_O6H	MonoOxidation		3.39	60	9.54889	0.000285447
			BP_ARGOT	30245	cellulose catabolic process	Glucanase	jgi|Trire2|123989|estExt_fgenesh5_pg.C_290113	|Trire2|123989|estExt_fgenesh5_pg.C_290113	YGGT(-2.02)CDPDGCDW(+15.99)NPYR	2-amino-3-oxo-butanoic_acid	MonoOxidation		2.99	60	10.6139	0.000142843
			BP_ARGOT	30245	cellulose catabolic process	Glucanase	jgi|Trire2|123989|estExt_fgenesh5_pg.C_290113	|Trire2|123989|estExt_fgenesh5_pg.C_290113	TWSSTLCPDNET(-2.02)CAK	2-amino-3-oxo-butanoic_acid			14.9	60	5.45714	0.00434053
			BP_ARGOT	30245	cellulose catabolic process	Glucanase	jgi|Trire2|123989|estExt_fgenesh5_pg.C_290113	|Trire2|123989|estExt_fgenesh5_pg.C_290113	CSSGGT(-2.02)CTQQTGSVVIDANWR	2-amino-3-oxo-butanoic_acid			3.2	9.14	4.83278	0.00330689
			BP_ARGOT	30245	cellulose catabolic process	Glucanase	jgi|Trire2|123989|estExt_fgenesh5_pg.C_290113	|Trire2|123989|estExt_fgenesh5_pg.C_290113	YASTY(+15.01)GVTTSGN(+752.25)SLSIGFVTQSAQK	Tyrosine oxidation to 2-aminotyrosine	Fung_2HN2H1Na		3.39	8.82	6.43436	0.00139944
			BP_ARGOT	30245	cellulose catabolic process	Glucanase	jgi|Trire2|123989|estExt_fgenesh5_pg.C_290113	|Trire2|123989|estExt_fgenesh5_pg.C_290113	PY(+31.99)R(-42.02)LGNTSFYGPGSSFTLDTTK	DiOxidation	Ornithine from Arginine		4.25	60	7.38208	0.000208528
			BP_ARGOT	30245	cellulose catabolic process	Glucanase	jgi|Trire2|123989|estExt_fgenesh5_pg.C_290113	|Trire2|123989|estExt_fgenesh5_pg.C_290113	YGTGY(+15.99)CDS(-2.02)QCPR	MonoOxidation	2-amino-3-oxo-butanoic_acid		4.32	60	5.82354	0.00208246
			BP_ARGOT	30245	cellulose catabolic process	Glucanase	jgi|Trire2|123989|estExt_fgenesh5_pg.C_290113	|Trire2|123989|estExt_fgenesh5_pg.C_290113	Y(+29.97)GGT(+346.09)C(-20.03)DPDGCDWNPYR	Quinone	Fung_O2H1Na	Formation of five membered aromatic heterocycle	4.33	60	5.57591	0.000790485
			BP_ARGOT	30245	cellulose catabolic process	Glucanase	jgi|Trire2|123989|estExt_fgenesh5_pg.C_290113	|Trire2|123989|estExt_fgenesh5_pg.C_290113	Y(+15.01)GTGY(-2.02)C(+57.02)DSQCPR	Tyrosine oxidation to 2-aminotyrosine	2-amino-3-oxo-butanoic_acid	Carbamidomethylation	9.2	60	5.65396	0.00406951
			MF_ARGOT	30248	cellulose binding	Non-Catalytic module family expansin	jgi|Trire2|123992|estExt_fgenesh5_pg.C_290118	|Trire2|123992|estExt_fgenesh5_pg.C_290118	C(+15.99)KSGTMYP(-27.99)EVHHVSSNESWHYSR	MonoOxidation	Pyrrolidone from Proline		12.88	24.63	5.51201	0.00118523
			MF_ARGOT	30248	cellulose binding	Non-Catalytic module family expansin	jgi|Trire2|123992|estExt_fgenesh5_pg.C_290118	|Trire2|123992|estExt_fgenesh5_pg.C_290118	YGC(-17.99)PLPADS(+184.03)IHLDLSDIAMGR	Oxoalanine	Fung_O1H1Na		12.61	60	5.21355	0.00206483
			MF_ARGOT	30248	cellulose binding	Non-Catalytic module family expansin	jgi|Trire2|123992|estExt_fgenesh5_pg.C_290118	|Trire2|123992|estExt_fgenesh5_pg.C_290118	STHFGLTSGGAC(-33.99)GFGLYGLCTK	Dehydroalanine (C)			6.26	15.98	5.10261	0.00249949
			MF_ARGOT	30248	cellulose binding	Non-Catalytic module family expansin	jgi|Trire2|123992|estExt_fgenesh5_pg.C_290118	|Trire2|123992|estExt_fgenesh5_pg.C_290118	AD(-30.01)S(+810.26)IHLDLSDIAMGR	Decarboxylation	Fung_O5H		3.01	60	5.38465	0.00601484
			MF_ARGOT	30248	cellulose binding	Non-Catalytic module family expansin	jgi|Trire2|123992|estExt_fgenesh5_pg.C_290118	|Trire2|123992|estExt_fgenesh5_pg.C_290118	GGPYYF(+31.99)ALT(+162.05)AVNTNGPGSVTKIEIK	DiOxidation	Fung_O1H		2.66	60	9.21846	0.000809773
			MF_ARGOT	30248	cellulose binding	Non-Catalytic module family expansin	jgi|Trire2|123992|estExt_fgenesh5_pg.C_290118	|Trire2|123992|estExt_fgenesh5_pg.C_290118	CKSG(+15.99)TMYP(-27.99)EVHHVSSNESWHYSR	MonoOxidation	Pyrrolidone from Proline		15.52	48.76	5.35186	0.00272556
			MF_ARGOT	30248	cellulose binding	Non-Catalytic module family expansin	jgi|Trire2|123992|estExt_fgenesh5_pg.C_290118	|Trire2|123992|estExt_fgenesh5_pg.C_290118	VIPQG(+15.99)S(+530.12)GPFNLPVGIR	MonoOxidation	Fung_O3H2Na		18.71	60	6.9813	0.000379232
			MF_ARGOT	30248	cellulose binding	Non-Catalytic module family expansin	jgi|Trire2|123992|estExt_fgenesh5_pg.C_290118	|Trire2|123992|estExt_fgenesh5_pg.C_290118	VI(+15.99)PQGS(+530.12)GPFNLPVGIR	MonoOxidation	Fung_O3H2Na		15.57	60	8.67335	0.000550473
			MF_ARGOT	30248	cellulose binding	Non-Catalytic module family expansin	jgi|Trire2|123992|estExt_fgenesh5_pg.C_290118	|Trire2|123992|estExt_fgenesh5_pg.C_290118	CKSGTM(+15.99)YP(-27.99)EVHHVSSNESWHYSR	MonoOxidation	Pyrrolidone from Proline		18.13	46.59	6.03683	0.00141338
			MF_ARGOT	30248	cellulose binding	Non-Catalytic module family expansin	jgi|Trire2|123992|estExt_fgenesh5_pg.C_290118	|Trire2|123992|estExt_fgenesh5_pg.C_290118	SGTM(+15.99)YPEVHHVSSNESWHYSR	MonoOxidation			4.23	60	3.66152	0.00169085
			MF_ARGOT	30248	cellulose binding	Non-Catalytic module family expansin	jgi|Trire2|123992|estExt_fgenesh5_pg.C_290118	|Trire2|123992|estExt_fgenesh5_pg.C_290118	VGN(-17.03)AYIWLR	Ammonia-loss (N)			7.98	60	4.68484	0.00119631
			MF_ARGOT	30248	cellulose binding	Non-Catalytic module family expansin	jgi|Trire2|123992|estExt_fgenesh5_pg.C_290118	|Trire2|123992|estExt_fgenesh5_pg.C_290118	GADTDN(+15.99)WVALVHDPNYTSSRPQER	MonoOxidation			2.18	60	7.47852	0.000629669
			MF_ARGOT	30248	cellulose binding	Non-Catalytic module family expansin	jgi|Trire2|123992|estExt_fgenesh5_pg.C_290118	|Trire2|123992|estExt_fgenesh5_pg.C_290118	IP(+31.99)QGS(+162.05)GPFNLPVGIRLTSPTGEQIVNEQAIK	DiOxidation	Fung_O1H		22.65	60	7.34001	0.00131895
			MF_ARGOT	30248	cellulose binding	Non-Catalytic module family expansin	jgi|Trire2|123992|estExt_fgenesh5_pg.C_290118	|Trire2|123992|estExt_fgenesh5_pg.C_290118	VGNAYIWLR(+.98)NGGGPYYFALTAVNTNGPGSVTKIEIK	Deamidation (R)			11.26	60	11.4863	3.6762e-05
			MF_ARGOT	30248	cellulose binding	Non-Catalytic module family expansin	jgi|Trire2|123992|estExt_fgenesh5_pg.C_290118	|Trire2|123992|estExt_fgenesh5_pg.C_290118	VGNAYIWLR(+.98)NGGGPYYFALTAVNTNGPGSVTK	Deamidation (R)			3.85	60	10.12	2.13506e-05
			MF_ARGOT	30248	cellulose binding	Non-Catalytic module family expansin	jgi|Trire2|123992|estExt_fgenesh5_pg.C_290118	|Trire2|123992|estExt_fgenesh5_pg.C_290118	CKSGT(-2.02)MYPEVH(-10.03)HVSSNESWHYSR	2-amino-3-oxo-butanoic_acid	His->aspartylurea		4.42	60	5.73142	0.00080649
			MF_ARGOT	30248	cellulose binding	Non-Catalytic module family expansin	jgi|Trire2|123992|estExt_fgenesh5_pg.C_290118	|Trire2|123992|estExt_fgenesh5_pg.C_290118	GT(+324.11)MY(-2.02)PEVHHVSSNESWHYSR	Fung_O2H	2-amino-3-oxo-butanoic_acid		6.35	60	7.61313	0.00097384
			MF_ARGOT	30248	cellulose binding	Non-Catalytic module family expansin	jgi|Trire2|123992|estExt_fgenesh5_pg.C_290118	|Trire2|123992|estExt_fgenesh5_pg.C_290118	LTSPT(-2.02)GEQIVNEQAIK	2-amino-3-oxo-butanoic_acid			4.15	60	3.42946	0.0054308
			MF_ARGOT	30248	cellulose binding	Non-Catalytic module family expansin	jgi|Trire2|123992|estExt_fgenesh5_pg.C_290118	|Trire2|123992|estExt_fgenesh5_pg.C_290118	GADTDNW(+31.99)VALVH(-10.03)DPNYTSSRPQER	DiOxidation	His->aspartylurea		17.99	60	10.9808	0.00901406
			MF_ARGOT	30248	cellulose binding	Non-Catalytic module family expansin	jgi|Trire2|123992|estExt_fgenesh5_pg.C_290118	|Trire2|123992|estExt_fgenesh5_pg.C_290118	YGSW(+31.99)V(+13.98)I(+13.98)PQGSGPFNLPVGIR	DiOxidation	carbonylation unknown	carbonylation unknown	2.83	60	9.25756	9.07978e-05
			MF_ARGOT	30248	cellulose binding	Non-Catalytic module family expansin	jgi|Trire2|123992|estExt_fgenesh5_pg.C_290118	|Trire2|123992|estExt_fgenesh5_pg.C_290118	VGNAYIW(+3.99)LR	Tryptophan oxidation to kynurenin			13.14	60	6.26768	0.000762016
			MF_ARGOT	30248	cellulose binding	Non-Catalytic module family expansin	jgi|Trire2|123992|estExt_fgenesh5_pg.C_290118	|Trire2|123992|estExt_fgenesh5_pg.C_290118	GADTDNW(+31.99)VALVHDPNYTSSRPQER	DiOxidation			10.49	60	6.68164	0.0002205
			MF_ARGOT	30248	cellulose binding	Non-Catalytic module family expansin	jgi|Trire2|123992|estExt_fgenesh5_pg.C_290118	|Trire2|123992|estExt_fgenesh5_pg.C_290118	GADTDNW(+15.99)VALVHDPNYTSSRPQER	MonoOxidation			7.67	60	8.09343	8.74785e-06
			MF_ARGOT	30248	cellulose binding	Non-Catalytic module family expansin	jgi|Trire2|123992|estExt_fgenesh5_pg.C_290118	|Trire2|123992|estExt_fgenesh5_pg.C_290118	GADTDNW(+3.99)VALVHDPNYTSSRPQER	Tryptophan oxidation to kynurenin			5.41	10.95	6.27593	0.00229847
			MF_ARGOT	30248	cellulose binding	Non-Catalytic module family expansin	jgi|Trire2|123992|estExt_fgenesh5_pg.C_290118	|Trire2|123992|estExt_fgenesh5_pg.C_290118	VGNAYIW(+31.99)LR	DiOxidation			5.34	60	8.46839	0.000496209
			MF_ARGOT	30248	cellulose binding	Non-Catalytic module family expansin	jgi|Trire2|123992|estExt_fgenesh5_pg.C_290118	|Trire2|123992|estExt_fgenesh5_pg.C_290118	YGSW(+31.99)VIPQGSGPFNLPVGIR	DiOxidation			2.7	60	6.8122	0.000928832
			MF_ARGOT	30248	cellulose binding	Non-Catalytic module family expansin	jgi|Trire2|123992|estExt_fgenesh5_pg.C_290118	|Trire2|123992|estExt_fgenesh5_pg.C_290118	YGSW(+15.99)VIPQGSGPFNLPVGIR	MonoOxidation			1.23	60	8.77651	0.00137217
			MF_ARGOT	30248	cellulose binding	Non-Catalytic module family expansin	jgi|Trire2|123992|estExt_fgenesh5_pg.C_290118	|Trire2|123992|estExt_fgenesh5_pg.C_290118	Y(+15.01)GC(+57.02)PLPADSIHLDLSDIAMGR	Tyrosine oxidation to 2-aminotyrosine	Carbamidomethylation		5.94	60	8.68419	0.00806481
			MF_ARGOT	30248	cellulose binding	Non-Catalytic module family expansin	jgi|Trire2|123992|estExt_fgenesh5_pg.C_290118	|Trire2|123992|estExt_fgenesh5_pg.C_290118	STHFGLTSGGACGFGLY(-2.02)GLCTK	2-amino-3-oxo-butanoic_acid			41.87	60	14.1394	7.90249e-06
			MF_ARGOT	30248	cellulose binding	Non-Catalytic module family expansin	jgi|Trire2|123992|estExt_fgenesh5_pg.C_290118	|Trire2|123992|estExt_fgenesh5_pg.C_290118	Y(-2.02)GCPLPADSIHLDLSDIAMGR	2-amino-3-oxo-butanoic_acid			9.98	60	5.19237	0.00393395
			MF_ARGOT	30248	cellulose binding	Non-Catalytic module family expansin	jgi|Trire2|123992|estExt_fgenesh5_pg.C_290118	|Trire2|123992|estExt_fgenesh5_pg.C_290118	STHFGLTSGGACGFGLY(+29.97)GLCTK	Quinone			3.87	60	9.08552	3.44088e-05
			MF_ARGOT	4557	alpha-galactosidase activity	Alpha-galactosidase C	jgi|Trire2|124016|estExt_fgenesh5_pg.C_300077	|Trire2|124016|estExt_fgenesh5_pg.C_300077	LFVLDD(-30.01)GW(+3.99)F(+47.98)GVKHPR	Decarboxylation	Tryptophan oxidation to kynurenin	TriOxidation	7.85	60	5.76652	0.000394355
			MF_ARGOT	4557	alpha-galactosidase activity	Alpha-galactosidase C	jgi|Trire2|124016|estExt_fgenesh5_pg.C_300077	|Trire2|124016|estExt_fgenesh5_pg.C_300077	GIHEAPYPGLDYAYM(+15.99)LGLYR	MonoOxidation			9.3	60	4.40176	0.00107632
			MF_ARGOT	4557	alpha-galactosidase activity	Alpha-galactosidase C	jgi|Trire2|124016|estExt_fgenesh5_pg.C_300077	|Trire2|124016|estExt_fgenesh5_pg.C_300077	QMHPVLLN(+568.21)SWE(-30.01)GLGFDYNDTTILHLAQESADLGIK	Fung_2HN1H	Decarboxylation		12.17	60	6.70367	0.00124261
			MF_ARGOT	4557	alpha-galactosidase activity	Alpha-galactosidase C	jgi|Trire2|124016|estExt_fgenesh5_pg.C_300077	|Trire2|124016|estExt_fgenesh5_pg.C_300077	T(-2.02)RNQLVLNVALPEVQDFIIE(-30.01)SLSNILSNASISYVKWDNNR	2-amino-3-oxo-butanoic_acid	Decarboxylation		11.48	60	5.01739	0.00109104
			MF_ARGOT	4557	alpha-galactosidase activity	Alpha-galactosidase C	jgi|Trire2|124016|estExt_fgenesh5_pg.C_300077	|Trire2|124016|estExt_fgenesh5_pg.C_300077	AAIGVNPYQLSW(+63.98)PLGPGETFS(-20.03)SPEAVAVFSTTGVGGMSR	Dihydroxy-N-formylkynurenine	Formation of five membered aromatic heterocycle		14.02	60	8.71401	0.000991111
			CC_ARGOT	19773	proteasome core complex, alpha-subunit complex	Proteasome subunit alpha type	jgi|Trire2|124031|estExt_fgenesh5_pg.C_310023	|Trire2|124031|estExt_fgenesh5_pg.C_310023	TM(+15.99)DSTKLSSEKIEFATVGQTEDGKIYHR	MonoOxidation			17.62	60	5.53262	0.000847902
			CC_ARGOT	19773	proteasome core complex, alpha-subunit complex	Proteasome subunit alpha type	jgi|Trire2|124031|estExt_fgenesh5_pg.C_310023	|Trire2|124031|estExt_fgenesh5_pg.C_310023	T(+15.99)MDSTKLSSEKIEFATVGQTEDGKIYHR	MonoOxidation			4.67	60	4.40643	0.0026475
			BP_ARGOT	9058	biosynthetic process	Phenazine biosynthesis protein phzF	jgi|Trire2|124097|estExt_fgenesh5_pg.C_340008	|Trire2|124097|estExt_fgenesh5_pg.C_340008	M(+33.97)ELP(-27.99)F(+31.99)ITLDVFTR	Homocysteic acid	Pyrrolidone from Proline	DiOxidation	17.18	60	4.57263	8.80533e-05
			BP_ARGOT	9058	biosynthetic process	Phenazine biosynthesis protein phzF	jgi|Trire2|124097|estExt_fgenesh5_pg.C_340008	|Trire2|124097|estExt_fgenesh5_pg.C_340008	M(+15.99)ELPFITLDVFTR	MonoOxidation			13.96	60	7.23892	4.09189e-05
			BP_ARGOT	9058	biosynthetic process	Phenazine biosynthesis protein phzF	jgi|Trire2|124097|estExt_fgenesh5_pg.C_340008	|Trire2|124097|estExt_fgenesh5_pg.C_340008	RYDFTQGVEM(+15.99)GK	MonoOxidation			6.58	60	6.24232	9.89323e-05
			BP_ARGOT	9058	biosynthetic process	Phenazine biosynthesis protein phzF	jgi|Trire2|124097|estExt_fgenesh5_pg.C_340008	|Trire2|124097|estExt_fgenesh5_pg.C_340008	RYDFTQGVEM(+15.99)GKESSIR	MonoOxidation			5.83	8.63	4.08714	0.000497515
			CC_ARGOT	16021	integral component of membrane	Nuclear transport factor 2	jgi|Trire2|124101|estExt_fgenesh5_pg.C_340014	|Trire2|124101|estExt_fgenesh5_pg.C_340014	LTSLPF(+47.98)KMSGH(-10.03)QLSTLDAQLASGDLLILVTGK	TriOxidation	His->aspartylurea		10.39	60	5.92181	0.00153814
			CC_ARGOT	16021	integral component of membrane	Nuclear transport factor 2	jgi|Trire2|124101|estExt_fgenesh5_pg.C_340014	|Trire2|124101|estExt_fgenesh5_pg.C_340014	LTSLPFK(+15.99)MSGHQLSTLDAQLASGDLLILVTGK	MonoOxidation			23.07	60	8.848	0.000133718
			CC_ARGOT	16021	integral component of membrane	Nuclear transport factor 2	jgi|Trire2|124101|estExt_fgenesh5_pg.C_340014	|Trire2|124101|estExt_fgenesh5_pg.C_340014	MS(+15.99)GHQLSTLDAQLASGDLLILVTGK	MonoOxidation			16.94	60	9.50503	9.3568e-05
			CC_ARGOT	16021	integral component of membrane	Nuclear transport factor 2	jgi|Trire2|124101|estExt_fgenesh5_pg.C_340014	|Trire2|124101|estExt_fgenesh5_pg.C_340014	LTSLPFKMS(+15.99)GHQLSTLDAQLASGDLLILVTGK	MonoOxidation			10.43	60	6.23279	0.00143312
			MF_ARGOT	16787	hydrolase activity	Glucanase B	jgi|Trire2|124175|estExt_fgenesh5_pg.C_370018	|Trire2|124175|estExt_fgenesh5_pg.C_370018	ALSPNAGGVM(+15.99)FPGLFDGYYDGYVDAVWTR	MonoOxidation			15.57	60	8.79471	2.59767e-05
			MF_ARGOT	16787	hydrolase activity	Glucanase B	jgi|Trire2|124175|estExt_fgenesh5_pg.C_370018	|Trire2|124175|estExt_fgenesh5_pg.C_370018	YKSEDVVVNM(+15.99)QFADWGDAVGR	MonoOxidation			5.5	60	5.68542	0.00100834
			MF_ARGOT	16787	hydrolase activity	Glucanase B	jgi|Trire2|124175|estExt_fgenesh5_pg.C_370018	|Trire2|124175|estExt_fgenesh5_pg.C_370018	V(+13.98)W(+29.97)FGLDAPLTFLLNPGPAVVEPSATNPADKNYNVK	carbonylation unknown	Quinone		17.3	60	8.63287	0.000112216
			MF_ARGOT	16787	hydrolase activity	Glucanase B	jgi|Trire2|124175|estExt_fgenesh5_pg.C_370018	|Trire2|124175|estExt_fgenesh5_pg.C_370018	VW(+29.97)FGLDAP(+13.98)LTFLLNPGPAVVEPSATNPADKNYNVK	Quinone	Proline oxidation to pyroglutamic acid		14.38	60	6.13565	0.000210332
			MF_ARGOT	16787	hydrolase activity	Glucanase B	jgi|Trire2|124175|estExt_fgenesh5_pg.C_370018	|Trire2|124175|estExt_fgenesh5_pg.C_370018	ALSPNAGGVMFPGLFDGY(+29.97)Y(+29.97)DGYVDAVWTR	Quinone	Quinone		29.12	60	7.82914	1.16261e-05
			MF_ARGOT	4622	lysophospholipase activity	Lysophospholipase	jgi|Trire2|124256|estExt_fgenesh5_pg.C_420016	|Trire2|124256|estExt_fgenesh5_pg.C_420016	DANWPVC(-33.99)VGC(+31.99)AMLAR	Dehydroalanine (C)	DiOxidation		12.19	22.7	4.16006	0.000427857
			MF_ARGOT	4622	lysophospholipase activity	Lysophospholipase	jgi|Trire2|124256|estExt_fgenesh5_pg.C_420016	|Trire2|124256|estExt_fgenesh5_pg.C_420016	ILAGVLTVL(+15.99)GNEN(-17.03)NDIADWTPNPFRGWNPK	MonoOxidation	Ammonia-loss (N)		8.2	60	6.96462	0.00128367
			MF_ARGOT	4622	lysophospholipase activity	Lysophospholipase	jgi|Trire2|124256|estExt_fgenesh5_pg.C_420016	|Trire2|124256|estExt_fgenesh5_pg.C_420016	AMLN(-17.03)GAGAIAAWDSR	Ammonia-loss (N)			3.54	60	3.51155	0.00534781
			MF_ARGOT	4622	lysophospholipase activity	Lysophospholipase	jgi|Trire2|124256|estExt_fgenesh5_pg.C_420016	|Trire2|124256|estExt_fgenesh5_pg.C_420016	P(-27.99)N(+936.28)IGLAVSGGGYR	Pyrrolidone from Proline	Fung_2HN3H2Na		2.26	60	5.17868	0.000131387
			MF_ARGOT	4622	lysophospholipase activity	Lysophospholipase	jgi|Trire2|124256|estExt_fgenesh5_pg.C_420016	|Trire2|124256|estExt_fgenesh5_pg.C_420016	GY(+15.01)APSAVDC(+57.02)PSDRPEIR	Tyrosine oxidation to 2-aminotyrosine	Carbamidomethylation		11.99	60	6.25206	0.00103685
			BP_ARGOT	6850	mitochondrial pyruvate transmembrane transport	Copper radical oxidase	jgi|Trire2|124282|estExt_fgenesh5_pg.C_480011	|Trire2|124282|estExt_fgenesh5_pg.C_480011	ASLLGAVTSTHGNSM(+15.99)GAR	MonoOxidation			6.46	16.39	5.57709	0.00028936
			BP_ARGOT	387	spliceosomal snRNP assembly	Small nuclear ribonucleoprotein Sm D1	jgi|Trire2|124285|estExt_fgenesh5_pg.C_490006	|Trire2|124285|estExt_fgenesh5_pg.C_490006	NGTIAHGTISSVTPQM(+15.99)NVALR	MonoOxidation			5	60	5.7035	0.000717381
			MF_ARGOT	4339	glucan 1,4-alpha-glucosidase activity	Glucoamylase	jgi|Trire2|1885|fgenesh1_pm.C_scaffold_1000219	|Trire2|1885|fgenesh1_pm.C_scaffold_1000219	LVFKNLIDR(+13.98)FT(+324.11)ETYDAGLQR	carbonylation unknown	Fung_O2H		11.18	60	5.00188	0.00132503
			MF_ARGOT	4339	glucan 1,4-alpha-glucosidase activity	Glucoamylase	jgi|Trire2|1885|fgenesh1_pm.C_scaffold_1000219	|Trire2|1885|fgenesh1_pm.C_scaffold_1000219	DVNSVLTSIHTFDPNLGCDAGTFQPCS(-2.02)DKALSNLKVVVDSFR	2-amino-3-oxo-butanoic_acid			13.18	60	6.11711	0.000680822
			MF_ARGOT	4339	glucan 1,4-alpha-glucosidase activity	Glucoamylase	jgi|Trire2|1885|fgenesh1_pm.C_scaffold_1000219	|Trire2|1885|fgenesh1_pm.C_scaffold_1000219	TGKDVNSVLTSIHTFDPNLGCDAGT(-2.02)FQPCSDKALSNLK	2-amino-3-oxo-butanoic_acid			14.62	60	10.5068	7.38816e-05
			MF_ARGOT	4339	glucan 1,4-alpha-glucosidase activity	Glucoamylase	jgi|Trire2|1885|fgenesh1_pm.C_scaffold_1000219	|Trire2|1885|fgenesh1_pm.C_scaffold_1000219	TGKDVNSVLTSIHTFDPNLGCDAGT(-2.02)FQPCSDKALSNLKVVVDSFR	2-amino-3-oxo-butanoic_acid			10.72	60	9.1109	0.00504653
			MF_ARGOT	4339	glucan 1,4-alpha-glucosidase activity	Glucoamylase	jgi|Trire2|1885|fgenesh1_pm.C_scaffold_1000219	|Trire2|1885|fgenesh1_pm.C_scaffold_1000219	DVNSVLTSIHTFDPNLGCDAGT(-2.02)FQPCSDKALSNLK	2-amino-3-oxo-butanoic_acid			6.08	60	7.89846	0.000139938
			MF_ARGOT	4339	glucan 1,4-alpha-glucosidase activity	Glucoamylase	jgi|Trire2|1885|fgenesh1_pm.C_scaffold_1000219	|Trire2|1885|fgenesh1_pm.C_scaffold_1000219	AFGTSAGAVIASPSTIDPDYYYMW(+15.99)TR	MonoOxidation			6.29	60	8.53315	9.14913e-06
			MF_ARGOT	4339	glucan 1,4-alpha-glucosidase activity	Glucoamylase	jgi|Trire2|1885|fgenesh1_pm.C_scaffold_1000219	|Trire2|1885|fgenesh1_pm.C_scaffold_1000219	WLINNNY(+29.97)Q(+13.98)STVSNVIWPIVR	Quinone	carbonylation unknown		8.91	60	9.12603	6.21621e-07
			MF_ARGOT	4350	glutamate-5-semialdehyde dehydrogenase activity	Gamma-glutamyl phosphate reductase GPR	jgi|Trire2|1993|fgenesh1_pm.C_scaffold_1000327	|Trire2|1993|fgenesh1_pm.C_scaffold_1000327	VSC(+47.98)PIGVLLIIFEARPEVIANIASLAIK	TriOxidation			15.27	60	3.3532	0.00101037
			MF_ARGOT	4588	orotate phosphoribosyltransferase activity	Orotate pyrophosphoribosyl transferase	jgi|Trire2|21435|estExt_fgenesh1_pm.C_20044	|Trire2|21435|estExt_fgenesh1_pm.C_20044	EGGIVAGIVVALDRME(+15.99)KLPAADGDDSKPGPSAIGELRK	MonoOxidation			8.43	60	5.84424	0.000991602
			MF_ARGOT	4588	orotate phosphoribosyltransferase activity	Orotate pyrophosphoribosyl transferase	jgi|Trire2|21435|estExt_fgenesh1_pm.C_20044	|Trire2|21435|estExt_fgenesh1_pm.C_20044	EYGIPIFAILTLDDIIDGM(+15.99)KGFATPEDIKNTEDYR	MonoOxidation			15.13	60	5.46013	0.000286429
			MF_ARGOT	31369	translation initiation factor binding	Eukaryotic translation initiation factor 3 subunit B	jgi|Trire2|21564|estExt_fgenesh1_pm.C_30019	|Trire2|21564|estExt_fgenesh1_pm.C_30019	TSVSFFC(+47.98)PEKSKGPHAGNFK	TriOxidation			17.04	60	6.57351	0.000409175
			MF_ARGOT	31369	translation initiation factor binding	Eukaryotic translation initiation factor 3 subunit B	jgi|Trire2|21564|estExt_fgenesh1_pm.C_30019	|Trire2|21564|estExt_fgenesh1_pm.C_30019	VGVM(+15.99)SIPSKEIVR	MonoOxidation			12.92	26.47	6.68863	0.00187435
			MF_ARGOT	31369	translation initiation factor binding	Eukaryotic translation initiation factor 3 subunit B	jgi|Trire2|21564|estExt_fgenesh1_pm.C_30019	|Trire2|21564|estExt_fgenesh1_pm.C_30019	VGVM(+15.99)SIPSK	MonoOxidation			5.2	60	6.64744	0.00716267
			MF_ARGOT	31369	translation initiation factor binding	Eukaryotic translation initiation factor 3 subunit B	jgi|Trire2|21564|estExt_fgenesh1_pm.C_30019	|Trire2|21564|estExt_fgenesh1_pm.C_30019	W(+3.99)S(+530.12)ADDKYVARLTPGASISVYELPR	Tryptophan oxidation to kynurenin	Fung_O3H2Na		9.18	60	6.12638	0.0016547
			MF_ARGOT	5544	calcium-dependent phospholipid binding	Annexin	jgi|Trire2|21646|estExt_fgenesh1_pm.C_30180	|Trire2|21646|estExt_fgenesh1_pm.C_30180	EIVM(+15.99)NDILLSR	MonoOxidation			9.12	60	4.51619	0.000360904
			MF_ARGOT	8239	dipeptidyl-peptidase activity	Dipeptidyl peptidase 3	jgi|Trire2|21659|estExt_fgenesh1_pm.C_30197	|Trire2|21659|estExt_fgenesh1_pm.C_30197	SFLEAGDDFC(+47.98)KLDYTKDDLSDLTIKLDR	TriOxidation			16.38	60	7.88442	0.000352171
			MF_ARGOT	8239	dipeptidyl-peptidase activity	Dipeptidyl peptidase 3	jgi|Trire2|21659|estExt_fgenesh1_pm.C_30197	|Trire2|21659|estExt_fgenesh1_pm.C_30197	IFGFGDGSEDINGPAGDVLYASYL(+15.99)S(+15.99)MAR	MonoOxidation	MonoOxidation		7.54	60	4.33747	0.00237825
			MF_ARGOT	8239	dipeptidyl-peptidase activity	Dipeptidyl peptidase 3	jgi|Trire2|21659|estExt_fgenesh1_pm.C_30197	|Trire2|21659|estExt_fgenesh1_pm.C_30197	KAGVDEAELNLFLEYVAM(+15.99)FLGNM(+15.99)GNYK	MonoOxidation	MonoOxidation		8.73	60	5.59735	0.00603179
			MF_ARGOT	8239	dipeptidyl-peptidase activity	Dipeptidyl peptidase 3	jgi|Trire2|21659|estExt_fgenesh1_pm.C_30197	|Trire2|21659|estExt_fgenesh1_pm.C_30197	KAGVDEAELNLFLEYVAM(+15.99)FLGNM(+15.99)GNYKSFGDSK	MonoOxidation	MonoOxidation		7.07	60	5.05914	0.00511193
			MF_ARGOT	8239	dipeptidyl-peptidase activity	Dipeptidyl peptidase 3	jgi|Trire2|21659|estExt_fgenesh1_pm.C_30197	|Trire2|21659|estExt_fgenesh1_pm.C_30197	LVYGDHAEEM(+15.99)K	MonoOxidation			22.09	60	5.35458	0.00035681
			MF_ARGOT	8239	dipeptidyl-peptidase activity	Dipeptidyl peptidase 3	jgi|Trire2|21659|estExt_fgenesh1_pm.C_30197	|Trire2|21659|estExt_fgenesh1_pm.C_30197	QAAANADNENQKNM(+15.99)HLAYAK	MonoOxidation			18.12	60	8.55083	1.37213e-05
			MF_ARGOT	8239	dipeptidyl-peptidase activity	Dipeptidyl peptidase 3	jgi|Trire2|21659|estExt_fgenesh1_pm.C_30197	|Trire2|21659|estExt_fgenesh1_pm.C_30197	HYDATLLGM(+15.99)IQSWADRNL	MonoOxidation			15.59	60	5.58432	0.00449634
			MF_ARGOT	8239	dipeptidyl-peptidase activity	Dipeptidyl peptidase 3	jgi|Trire2|21659|estExt_fgenesh1_pm.C_30197	|Trire2|21659|estExt_fgenesh1_pm.C_30197	M(+15.99)KPEELKHYLADQPPSVVR	MonoOxidation			8.22	60	6.73771	0.00108398
			MF_ARGOT	8239	dipeptidyl-peptidase activity	Dipeptidyl peptidase 3	jgi|Trire2|21659|estExt_fgenesh1_pm.C_30197	|Trire2|21659|estExt_fgenesh1_pm.C_30197	LVYGDHAEEM(+15.99)KNITAYIK	MonoOxidation			7.82	60	4.96146	0.000572507
			MF_ARGOT	8239	dipeptidyl-peptidase activity	Dipeptidyl peptidase 3	jgi|Trire2|21659|estExt_fgenesh1_pm.C_30197	|Trire2|21659|estExt_fgenesh1_pm.C_30197	AGLASLEM(+15.99)WDPK	MonoOxidation			6.72	60	8.711	0.000687182
			MF_ARGOT	8239	dipeptidyl-peptidase activity	Dipeptidyl peptidase 3	jgi|Trire2|21659|estExt_fgenesh1_pm.C_30197	|Trire2|21659|estExt_fgenesh1_pm.C_30197	GEWEGFASM(+15.99)VNQER	MonoOxidation			5.69	60	4.29106	0.00964034
			MF_ARGOT	8239	dipeptidyl-peptidase activity	Dipeptidyl peptidase 3	jgi|Trire2|21659|estExt_fgenesh1_pm.C_30197	|Trire2|21659|estExt_fgenesh1_pm.C_30197	NM(+15.99)HLAYAK	MonoOxidation			5.49	5.4	2.59832	0.00963646
			MF_ARGOT	8239	dipeptidyl-peptidase activity	Dipeptidyl peptidase 3	jgi|Trire2|21659|estExt_fgenesh1_pm.C_30197	|Trire2|21659|estExt_fgenesh1_pm.C_30197	QAAAN(-17.03)ADNENQKNM(+15.99)HLAYAK	Ammonia-loss (N)	MonoOxidation		16.78	23.37	3.60137	0.00144493
			MF_ARGOT	8239	dipeptidyl-peptidase activity	Dipeptidyl peptidase 3	jgi|Trire2|21659|estExt_fgenesh1_pm.C_30197	|Trire2|21659|estExt_fgenesh1_pm.C_30197	QTEGFKN(-17.03)VSLGN(+914.30)VLSAK	Ammonia-loss (N)	Fung_2HN3H1Na		2.51	60	4.37524	0.00122166
			MF_ARGOT	8239	dipeptidyl-peptidase activity	Dipeptidyl peptidase 3	jgi|Trire2|21659|estExt_fgenesh1_pm.C_30197	|Trire2|21659|estExt_fgenesh1_pm.C_30197	SQKW(+15.99)GQAHSQAR	MonoOxidation			6.36	60	3.17232	0.00225579
			MF_ARGOT	70636	nicotinic acid riboside hydrolase activity	Inosine-uridine preferring nucleoside hydrolase	jgi|Trire2|21663|estExt_fgenesh1_pm.C_30209	|Trire2|21663|estExt_fgenesh1_pm.C_30209	TM(+15.99)LVELLYFFAK	MonoOxidation			9.32	60	5.10763	0.00159858
			MF_ARGOT	8236	serine-type peptidase activity	Secreted dipeptidyl-peptidase V	jgi|Trire2|21668|estExt_fgenesh1_pm.C_30227	|Trire2|21668|estExt_fgenesh1_pm.C_30227	AKPLSTDKVAFC(-33.99)C(+31.99)AALTTPDGR	Dehydroalanine (C)	DiOxidation		10.18	60	9.45134	0.00020652
			MF_ARGOT	8236	serine-type peptidase activity	Secreted dipeptidyl-peptidase V	jgi|Trire2|21668|estExt_fgenesh1_pm.C_30227	|Trire2|21668|estExt_fgenesh1_pm.C_30227	SLDHGASALVAQH(-10.03)VF(+31.99)NPNESNTIQR	His->aspartylurea	DiOxidation		17.55	19.35	2.18391	0.00599177
			MF_ARGOT	8236	serine-type peptidase activity	Secreted dipeptidyl-peptidase V	jgi|Trire2|21668|estExt_fgenesh1_pm.C_30227	|Trire2|21668|estExt_fgenesh1_pm.C_30227	M(-4.99)Y(+31.99)SP(+31.99)AAEPKSYTSAK	Methionine replacement by azido homoalanine	DiOxidation		12.92	60	4.04651	0.00751626
			MF_ARGOT	8236	serine-type peptidase activity	Secreted dipeptidyl-peptidase V	jgi|Trire2|21668|estExt_fgenesh1_pm.C_30227	|Trire2|21668|estExt_fgenesh1_pm.C_30227	M(+15.99)YSPAAEPK	MonoOxidation			11.32	15.15	3.4945	4.80478e-05
			MF_ARGOT	8236	serine-type peptidase activity	Secreted dipeptidyl-peptidase V	jgi|Trire2|21668|estExt_fgenesh1_pm.C_30227	|Trire2|21668|estExt_fgenesh1_pm.C_30227	FVM(+15.99)FPDEHHWVLKPENSLVWHR	MonoOxidation			9.59	19.2	6.38412	5.28305e-05
			MF_ARGOT	8236	serine-type peptidase activity	Secreted dipeptidyl-peptidase V	jgi|Trire2|21668|estExt_fgenesh1_pm.C_30227	|Trire2|21668|estExt_fgenesh1_pm.C_30227	GVPSKFVM(+15.99)FPDEHHWVLKPENSLVWHR	MonoOxidation			8.37	60	6.28945	0.00110458
			MF_ARGOT	8236	serine-type peptidase activity	Secreted dipeptidyl-peptidase V	jgi|Trire2|21668|estExt_fgenesh1_pm.C_30227	|Trire2|21668|estExt_fgenesh1_pm.C_30227	LPISEGLAM(+15.99)FNVLQAR	MonoOxidation			4.77	60	4.69354	0.00216443
			MF_ARGOT	8236	serine-type peptidase activity	Secreted dipeptidyl-peptidase V	jgi|Trire2|21668|estExt_fgenesh1_pm.C_30227	|Trire2|21668|estExt_fgenesh1_pm.C_30227	AVALGASYGGYM(+15.99)INWIQGHDLGR	MonoOxidation			3.66	60	7.30413	2.38894e-05
			MF_ARGOT	8236	serine-type peptidase activity	Secreted dipeptidyl-peptidase V	jgi|Trire2|21668|estExt_fgenesh1_pm.C_30227	|Trire2|21668|estExt_fgenesh1_pm.C_30227	MY(+31.99)SPAAEPK	DiOxidation			3.58	7.51	3.40855	0.00524751
			MF_ARGOT	16853	isomerase activity	Peroxisomal hydratase-dehydrogenase-epimerase	jgi|Trire2|21824|estExt_fgenesh1_pm.C_40229	|Trire2|21824|estExt_fgenesh1_pm.C_40229	FASPVM(+15.99)PGDKLVINVWR	MonoOxidation			5.64	60	6.50415	0.00105945
			MF_ARGOT	16788	hydrolase activity, acting on ester bonds	Non-hemolytic phospholipase c	jgi|Trire2|21960|estExt_fgenesh1_pm.C_50195	|Trire2|21960|estExt_fgenesh1_pm.C_50195	GFKPLRG(+15.99)MLTEGR	MonoOxidation			10.89	60	8.31041	0.000490324
			MF_ARGOT	16788	hydrolase activity, acting on ester bonds	Non-hemolytic phospholipase c	jgi|Trire2|21960|estExt_fgenesh1_pm.C_50195	|Trire2|21960|estExt_fgenesh1_pm.C_50195	G(+15.99)MKGLSLDTFYAK	MonoOxidation			7.6	60	5.48245	0.000682617
			MF_ARGOT	16788	hydrolase activity, acting on ester bonds	Non-hemolytic phospholipase c	jgi|Trire2|21960|estExt_fgenesh1_pm.C_50195	|Trire2|21960|estExt_fgenesh1_pm.C_50195	GM(+15.99)KGLSLDTFYAK	MonoOxidation			13.85	60	6.08433	0.0018451
			CC_ARGOT	16021	integral component of membrane	MOG1-required for nuclear-protein import	jgi|Trire2|22153|estExt_fgenesh1_pm.C_80009	|Trire2|22153|estExt_fgenesh1_pm.C_80009	AM(+15.99)TTHLEDM(+15.99)VGSDINTVK	MonoOxidation	MonoOxidation		12.17	60	5.07427	0.0022422
			BP_ARGOT	19853	L-ascorbic acid biosynthetic process	Calcium homeostasis protein Regucalcin	jgi|Trire2|22284|estExt_fgenesh1_pm.C_90040	|Trire2|22284|estExt_fgenesh1_pm.C_90040	C(+57.02)ALGEGPFY(+15.01)EKETNTLR	Carbamidomethylation	Tyrosine oxidation to 2-aminotyrosine		6.47	60	6.1554	6.49893e-05
			BP_ARGOT	19853	L-ascorbic acid biosynthetic process	Calcium homeostasis protein Regucalcin	jgi|Trire2|22284|estExt_fgenesh1_pm.C_90040	|Trire2|22284|estExt_fgenesh1_pm.C_90040	TM(+15.99)YFTHSQTR	MonoOxidation			6.72	14.1	6.4215	1.68352e-05
			MF_ARGOT	30246	carbohydrate binding	Lectin family integral membrane	jgi|Trire2|22351|estExt_fgenesh1_pm.C_90141	|Trire2|22351|estExt_fgenesh1_pm.C_90141	SVYNAGRFEGLVLVIDSHGGQGGM(+15.99)LR	MonoOxidation			10.58	60	6.45991	0.000150419
			CC_ARGOT	16021	integral component of membrane	Expression library immunization antigen 1	jgi|Trire2|22386|estExt_fgenesh1_pm.C_100027	|Trire2|22386|estExt_fgenesh1_pm.C_100027	VVYPEW(+31.99)R	DiOxidation			4.02	60	5.44859	0.007262
			CC_ARGOT	16021	integral component of membrane	Expression library immunization antigen 1	jgi|Trire2|22386|estExt_fgenesh1_pm.C_100027	|Trire2|22386|estExt_fgenesh1_pm.C_100027	VVYPEW(+15.99)R	MonoOxidation			3.21	9.18	6.93898	0.00063343
			CC_ARGOT	16021	integral component of membrane	Expression library immunization antigen 1	jgi|Trire2|22386|estExt_fgenesh1_pm.C_100027	|Trire2|22386|estExt_fgenesh1_pm.C_100027	ADTLAEENEDKY(+15.01)S(-15.99)Q	Tyrosine oxidation to 2-aminotyrosine	Deoxy		9.46	60	4.17531	0.00121817
			MF_ARGOT	47938	glucose-6-phosphate 1-epimerase activity	Glucose-6-phosphate 1-epimerase	jgi|Trire2|22415|estExt_fgenesh1_pm.C_100071	|Trire2|22415|estExt_fgenesh1_pm.C_100071	DNLDDVVVWNPWVDKAAG(+15.99)MADFEPK	MonoOxidation			10.66	60	8.25296	0.00029836
			MF_ARGOT	47938	glucose-6-phosphate 1-epimerase activity	Glucose-6-phosphate 1-epimerase	jgi|Trire2|22415|estExt_fgenesh1_pm.C_100071	|Trire2|22415|estExt_fgenesh1_pm.C_100071	FRVVRDNLDDVVVWNPWVDKAAGM(+15.99)ADFEPK	MonoOxidation			8.18	60	6.66142	0.00300837
			MF_ARGOT	47938	glucose-6-phosphate 1-epimerase activity	Glucose-6-phosphate 1-epimerase	jgi|Trire2|22415|estExt_fgenesh1_pm.C_100071	|Trire2|22415|estExt_fgenesh1_pm.C_100071	AAGM(+15.99)ADFEPK	MonoOxidation			6.43	13.38	4.40695	0.00349245
			MF_ARGOT	47938	glucose-6-phosphate 1-epimerase activity	Glucose-6-phosphate 1-epimerase	jgi|Trire2|22415|estExt_fgenesh1_pm.C_100071	|Trire2|22415|estExt_fgenesh1_pm.C_100071	VVRDNLDDVVVWNPWVDKAAGM(+15.99)ADFEPK	MonoOxidation			6.37	60	7.87725	0.000715154
			MF_ARGOT	47938	glucose-6-phosphate 1-epimerase activity	Glucose-6-phosphate 1-epimerase	jgi|Trire2|22415|estExt_fgenesh1_pm.C_100071	|Trire2|22415|estExt_fgenesh1_pm.C_100071	VVRDNLDDVVVWNPWVDKAAGM(+15.99)ADFEPKDGWK	MonoOxidation			4.65	60	5.35983	0.00180851
			MF_ARGOT	4181	metallocarboxypeptidase activity	Zn-dependent exopeptidase	jgi|Trire2|22459|estExt_fgenesh1_pm.C_100158	|Trire2|22459|estExt_fgenesh1_pm.C_100158	GSADSVLYFISDL(+13.98)LY(+29.97)ANAHNTGLTYGSK	carbonylation unknown	Quinone		12.25	60	4.70571	0.000261085
			MF_ARGOT	4181	metallocarboxypeptidase activity	Zn-dependent exopeptidase	jgi|Trire2|22459|estExt_fgenesh1_pm.C_100158	|Trire2|22459|estExt_fgenesh1_pm.C_100158	NFDFLW(+15.99)DFR	MonoOxidation			15.79	60	5.00603	0.000393734
			MF_ARGOT	4181	metallocarboxypeptidase activity	Zn-dependent exopeptidase	jgi|Trire2|22459|estExt_fgenesh1_pm.C_100158	|Trire2|22459|estExt_fgenesh1_pm.C_100158	ERGSADSVLYFISDLLY(+31.99)ANAH(-10.03)NTGLTYGSK	DiOxidation	His->aspartylurea		16.04	60	6.03627	5.80985e-05
			MF_ARGOT	16491	oxidoreductase activity	Short-chain dehydrogenase	jgi|Trire2|22771|estExt_fgenesh1_pm.C_140106	|Trire2|22771|estExt_fgenesh1_pm.C_140106	VY(+29.97)AINVLAPL(+13.98)LLTQAVAPHLPADR	Quinone	carbonylation unknown		9.01	60	3.89075	0.000247244
			CC_ARGOT	31225	anchored component of membrane	1,3-beta-glucanosyltransferase	jgi|Trire2|22914|estExt_fgenesh1_pm.C_180019	|Trire2|22914|estExt_fgenesh1_pm.C_180019	S(+486.16)KKYRW(+3.99)QGVGYAANDDVDIR	Fung_O3H	Tryptophan oxidation to kynurenin		20.7	60	7.21772	8.13678e-05
			MF_ARGOT	50660	flavin adenine dinucleotide binding	GMC oxidoreductase	jgi|Trire2|22915|estExt_fgenesh1_pm.C_180020	|Trire2|22915|estExt_fgenesh1_pm.C_180020	AGEM(+15.99)IVGDRSGL	MonoOxidation			9.13	60	6.267	0.000705373
			MF_ARGOT	50660	flavin adenine dinucleotide binding	GMC oxidoreductase	jgi|Trire2|22915|estExt_fgenesh1_pm.C_180020	|Trire2|22915|estExt_fgenesh1_pm.C_180020	AVGRLAT(-15.99)K(-1.03)FWTTAPISAVIEAR	Deoxy	Lysine oxidation to aminoadipic semialdehyde		3.75	60	4.17381	0.00546936
			MF_ARGOT	16301	kinase activity	5'-amp-activated protein kinase subunit beta-2	jgi|Trire2|23070|estExt_fgenesh1_pm.C_210079	|Trire2|23070|estExt_fgenesh1_pm.C_210079	YVVDGNW(+15.99)TVNESAPK	MonoOxidation			5.73	60	4.76535	0.00346554
			MF_ARGOT	4332	fructose-bisphosphate aldolase activity	Fructose-bisphosphate aldolase	jgi|Trire2|23200|estExt_fgenesh1_pm.C_250018	|Trire2|23200|estExt_fgenesh1_pm.C_250018	KLLPWLDGM(+15.99)LTADEAYFK	MonoOxidation			2.54	60	5.78227	0.00100868
			MF_ARGOT	4563	beta-N-acetylhexosaminidase activity	N-acetyl-glucosamine-6-phosphate deacetylase	jgi|Trire2|23346|estExt_fgenesh1_pm.C_290025	|Trire2|23346|estExt_fgenesh1_pm.C_290025	LM(+15.99)YSHDPTDGVSDDLKK	MonoOxidation			8.86	5.55	2.01989	0.00484488
			MF_ARGOT	4563	beta-N-acetylhexosaminidase activity	N-acetyl-glucosamine-6-phosphate deacetylase	jgi|Trire2|23346|estExt_fgenesh1_pm.C_290025	|Trire2|23346|estExt_fgenesh1_pm.C_290025	TIDALAM(+15.99)NK	MonoOxidation			5.28	11.36	5.24022	0.000657161
			CC_ARGOT	16021	integral component of membrane	Uracil catabolism protein 4	jgi|Trire2|23408|estExt_fgenesh1_pm.C_350004	|Trire2|23408|estExt_fgenesh1_pm.C_350004	AM(+15.99)TVALLDELHK	MonoOxidation			15.2	60	4.75914	0.000276166
			MF_ARGOT	8168	methyltransferase activity	Aspirochlorine biosynthesis protein N	jgi|Trire2|2433|fgenesh1_pm.C_scaffold_2000222	|Trire2|2433|fgenesh1_pm.C_scaffold_2000222	LLIEC(+47.98)FDSESLKPGSK	TriOxidation			3.58	60	4.94795	0.00514486
			MF_ARGOT	8168	methyltransferase activity	Aspirochlorine biosynthesis protein N	jgi|Trire2|2433|fgenesh1_pm.C_scaffold_2000222	|Trire2|2433|fgenesh1_pm.C_scaffold_2000222	WYYASGM(+15.99)TGDER	MonoOxidation			13.18	60	5.45367	0.00117115
			MF_ARGOT	5094	Rho GDP-dissociation inhibitor activity	Rho gdp dissociation inhibitor containing	jgi|Trire2|2537|fgenesh1_pm.C_scaffold_3000050	|Trire2|2537|fgenesh1_pm.C_scaffold_3000050	VSKDSEM(+15.99)IGSYAPNTDKQPTYVK	MonoOxidation			6.44	60	7.04566	0.000228216
			MF_ARGOT	5094	Rho GDP-dissociation inhibitor activity	Rho gdp dissociation inhibitor containing	jgi|Trire2|2537|fgenesh1_pm.C_scaffold_3000050	|Trire2|2537|fgenesh1_pm.C_scaffold_3000050	FQEEEAPSGM(+15.99)LAR	MonoOxidation			5.16	14.92	5.16131	0.00262795
			MF_ARGOT	16787	hydrolase activity	Six-hairpin glycosidase	jgi|Trire2|27395|gw1.10.85.1	|Trire2|27395|gw1.10.85.1	N(+568.21)P(-27.99)NATLPTDIHVALATLPWR	Fung_2HN1H	Pyrrolidone from Proline		11.21	60	6.47284	0.000753221
			CC_ARGOT	16021	integral component of membrane	Autophagy-protein 27	jgi|Trire2|30275|gw1.11.219.1	|Trire2|30275|gw1.11.219.1	AKSKEECPNGT(-2.02)RVCAITR	2-amino-3-oxo-butanoic_acid			18.25	60	3.39984	0.000547035
			CC_ARGOT	16021	integral component of membrane	Autophagy-protein 27	jgi|Trire2|30275|gw1.11.219.1	|Trire2|30275|gw1.11.219.1	SKEECPNGT(-2.02)RVCAITR	2-amino-3-oxo-butanoic_acid			4.89	11.41	5.11981	0.00374238
			CC_ARGOT	8352	katanin complex	YVTN repeat-like/Quino protein amine dehydrogenase	jgi|Trire2|30465|gw1.22.78.1	|Trire2|30465|gw1.22.78.1	ILTGSDDHTM(+15.99)R	MonoOxidation			11.12	60	5.91025	0.0047852
			CC_ARGOT	8352	katanin complex	YVTN repeat-like/Quino protein amine dehydrogenase	jgi|Trire2|30465|gw1.22.78.1	|Trire2|30465|gw1.22.78.1	ASNYDM(+15.99)PTLAWSPDGTR	MonoOxidation			5.84	60	5.50803	0.00731812
			CC_ARGOT	8352	katanin complex	YVTN repeat-like/Quino protein amine dehydrogenase	jgi|Trire2|30465|gw1.22.78.1	|Trire2|30465|gw1.22.78.1	LFASG(+15.99)MDDKQVTIWDPATGER	MonoOxidation			3.79	60	7.32802	0.00253281
			UNKNOWN		UNKNOWN	Ribonuclease Trv	jgi|Trire2|31248|gw1.2.425.1	|Trire2|31248|gw1.2.425.1	QYDPQPAP(-30.01)NTT(+162.05)NGRA	Proline oxidation to pyrrolidinone	Fung_O1H		19.19	17.18	3.2152	0.000790636
			UNKNOWN		UNKNOWN	Ribonuclease Trv	jgi|Trire2|31248|gw1.2.425.1	|Trire2|31248|gw1.2.425.1	HATCFSTFDT(-2.02)ECYGPK	2-amino-3-oxo-butanoic_acid			11.58	60	8.62536	0.00039143
			CC_ARGOT	16021	integral component of membrane	Gamma interferon inducible lysosomal thiol reductase GILT	jgi|Trire2|31521|gw1.2.443.1	|Trire2|31521|gw1.2.443.1	TLILPAM(+15.99)QQIHDKVDFK	MonoOxidation			1.91	60	7.18487	0.00667814
			BP_ARGOT	6013	mannose metabolic process	Alpha-mannosidase	jgi|Trire2|3196|fgenesh1_pm.C_scaffold_5000157	|Trire2|3196|fgenesh1_pm.C_scaffold_5000157	YGFATAGKLM(+15.99)R	MonoOxidation			12.14	60	4.342	0.00109483
			BP_ARGOT	6013	mannose metabolic process	Alpha-mannosidase	jgi|Trire2|3196|fgenesh1_pm.C_scaffold_5000157	|Trire2|3196|fgenesh1_pm.C_scaffold_5000157	SPKAPDEHADM(+15.99)GR	MonoOxidation			7.38	60	2.80704	0.00597012
			CC_ARGOT	16021	integral component of membrane	Expression library immunization antigen 1	jgi|Trire2|32798|gw1.22.113.1	|Trire2|32798|gw1.22.113.1	WQQIFP(-27.99)IVQQS(+324.11)GLGNFCEPQITLPSSFEGK	Pyrrolidone from Proline	Fung_O2H		8.9	60	8.09763	0.00405405
			CC_ARGOT	16021	integral component of membrane	Expression library immunization antigen 1	jgi|Trire2|32798|gw1.22.113.1	|Trire2|32798|gw1.22.113.1	STHPQTNW(+15.99)LFRVT	MonoOxidation			3.87	60	3.04948	0.00426974
			MF_ARGOT	10181	FMN binding	Oxophytodienoate reductase	jgi|Trire2|3327|fgenesh1_pm.C_scaffold_6000075	|Trire2|3327|fgenesh1_pm.C_scaffold_6000075	QIFGDTPFFSAGGF(+31.99)DH(-10.03)TNSWGVLESGRYDALLYGR	DiOxidation	His->aspartylurea		10.64	60	6.19027	0.00402226
			MF_ARGOT	10181	FMN binding	Oxophytodienoate reductase	jgi|Trire2|3327|fgenesh1_pm.C_scaffold_6000075	|Trire2|3327|fgenesh1_pm.C_scaffold_6000075	IWLPNDVM(+15.99)AEYYAQR	MonoOxidation			7.9	60	7.10465	0.00159575
			MF_ARGOT	10181	FMN binding	Oxophytodienoate reductase	jgi|Trire2|3327|fgenesh1_pm.C_scaffold_6000075	|Trire2|3327|fgenesh1_pm.C_scaffold_6000075	TAM(+15.99)EVGFDGVELHGGNGYLPEQFLSSNINKR	MonoOxidation			5.94	60	7.887	0.00655841
			MF_ARGOT	10181	FMN binding	Oxophytodienoate reductase	jgi|Trire2|3327|fgenesh1_pm.C_scaffold_6000075	|Trire2|3327|fgenesh1_pm.C_scaffold_6000075	RHPGLSY(-2.02)VS(+530.12)FIEPR	2-amino-3-oxo-butanoic_acid	Fung_O3H2Na		12.8	60	6.08226	5.02054e-05
			MF_ARGOT	3755	peptidyl-prolyl cis-trans isomerase activity	Peptidylprolyl isomerase	jgi|Trire2|33895|gw1.10.325.1	|Trire2|33895|gw1.10.325.1	KTQKGDKLSM(+15.99)HYR	MonoOxidation			16.42	60	2.8848	0.00305103
			MF_ARGOT	3755	peptidyl-prolyl cis-trans isomerase activity	Peptidylprolyl isomerase	jgi|Trire2|33895|gw1.10.325.1	|Trire2|33895|gw1.10.325.1	TQKGDKLSM(+15.99)HYR	MonoOxidation			5.54	60	4.27697	0.0062857
			MF_ARGOT	19239	deaminase activity	Endoribonuclease l-psp	jgi|Trire2|3716|fgenesh1_pm.C_scaffold_8000083	|Trire2|3716|fgenesh1_pm.C_scaffold_8000083	VNVFLADM(+15.99)GDFAK	MonoOxidation			7.31	13.98	6.17717	0.00026099
			MF_ARGOT	19239	deaminase activity	Endoribonuclease l-psp	jgi|Trire2|3716|fgenesh1_pm.C_scaffold_8000083	|Trire2|3716|fgenesh1_pm.C_scaffold_8000083	MNEVYSTYWGDVKPCRT(-2.02)CVAVK	2-amino-3-oxo-butanoic_acid			5.52	60	10.2146	1.16138e-05
			MF_ARGOT	4553	hydrolase activity, hydrolyzing O-glycosyl compounds	Gpi-anchored cell wall beta-endoglucanase	jgi|Trire2|39942|gw1.11.503.1	|Trire2|39942|gw1.11.503.1	TSLLLGLWASGGDAAFANEM(+15.99)AALK	MonoOxidation			21.15	60	5.12333	0.000740271
			MF_ARGOT	4553	hydrolase activity, hydrolyzing O-glycosyl compounds	Gpi-anchored cell wall beta-endoglucanase	jgi|Trire2|39942|gw1.11.503.1	|Trire2|39942|gw1.11.503.1	TSLLLGLW(+15.99)ASGGDAAF(+15.99)ANEMAALK	MonoOxidation	MonoOxidation		4.73	60	5.17978	0.00034742
			MF_ARGOT	4553	hydrolase activity, hydrolyzing O-glycosyl compounds	Gpi-anchored cell wall beta-endoglucanase	jgi|Trire2|39942|gw1.11.503.1	|Trire2|39942|gw1.11.503.1	IQNAGPGKPVWVTETGW(+15.99)PVNGPK	MonoOxidation			8.46	60	4.61439	0.0032821
			MF_ARGOT	4553	hydrolase activity, hydrolyzing O-glycosyl compounds	Gpi-anchored cell wall beta-endoglucanase	jgi|Trire2|39942|gw1.11.503.1	|Trire2|39942|gw1.11.503.1	EY(+15.01)WLQVGC(+57.02)PNFGK	Tyrosine oxidation to 2-aminotyrosine	Carbamidomethylation		7.52	60	5.9949	0.00359719
			MF_ARGOT	16791	phosphatase activity	Carbohydrate phosphatase	jgi|Trire2|40074|gw1.18.309.1	|Trire2|40074|gw1.18.309.1	S(+486.16)P(-30.01)AYAALISSFITNK	Fung_O3H	Proline oxidation to pyrrolidinone		4.15	60	2.51317	0.00141689
			MF_ARGOT	4043	L-aminoadipate-semialdehyde dehydrogenase activity	Large subunit of L-aminoadipate-semialdehyde dehydrogenase	jgi|Trire2|4117|fgenesh1_pm.C_scaffold_10000095	|Trire2|4117|fgenesh1_pm.C_scaffold_10000095	FAC(+47.98)LSGISHDPIQR	TriOxidation			6.1	60	7.04737	6.40406e-05
			MF_ARGOT	4043	L-aminoadipate-semialdehyde dehydrogenase activity	Large subunit of L-aminoadipate-semialdehyde dehydrogenase	jgi|Trire2|4117|fgenesh1_pm.C_scaffold_10000095	|Trire2|4117|fgenesh1_pm.C_scaffold_10000095	F(+31.99)AC(+47.98)LSGISHDPIQR	DiOxidation	TriOxidation		3.25	60	6.55341	0.000150228
			MF_ARGOT	4043	L-aminoadipate-semialdehyde dehydrogenase activity	Large subunit of L-aminoadipate-semialdehyde dehydrogenase	jgi|Trire2|4117|fgenesh1_pm.C_scaffold_10000095	|Trire2|4117|fgenesh1_pm.C_scaffold_10000095	RF(+31.99)RPMQAEIR	DiOxidation			11.7	60	6.00018	0.00118086
			MF_ARGOT	4043	L-aminoadipate-semialdehyde dehydrogenase activity	Large subunit of L-aminoadipate-semialdehyde dehydrogenase	jgi|Trire2|4117|fgenesh1_pm.C_scaffold_10000095	|Trire2|4117|fgenesh1_pm.C_scaffold_10000095	DHKPNAVHLTPAM(+15.99)G(+15.99)QILVGGAK	MonoOxidation	MonoOxidation		13.37	60	6.72002	0.00324904
			MF_ARGOT	4043	L-aminoadipate-semialdehyde dehydrogenase activity	Large subunit of L-aminoadipate-semialdehyde dehydrogenase	jgi|Trire2|4117|fgenesh1_pm.C_scaffold_10000095	|Trire2|4117|fgenesh1_pm.C_scaffold_10000095	YYPWM(+15.99)AR	MonoOxidation			12.7	60	8.05792	4.51371e-05
			MF_ARGOT	4043	L-aminoadipate-semialdehyde dehydrogenase activity	Large subunit of L-aminoadipate-semialdehyde dehydrogenase	jgi|Trire2|4117|fgenesh1_pm.C_scaffold_10000095	|Trire2|4117|fgenesh1_pm.C_scaffold_10000095	EAGIENGDVVM(+15.99)IFAYR	MonoOxidation			10.4	60	4.28565	8.27683e-05
			MF_ARGOT	4043	L-aminoadipate-semialdehyde dehydrogenase activity	Large subunit of L-aminoadipate-semialdehyde dehydrogenase	jgi|Trire2|4117|fgenesh1_pm.C_scaffold_10000095	|Trire2|4117|fgenesh1_pm.C_scaffold_10000095	DHKPNAVHLTPAM(+15.99)GQILVGGAKAEFPSLK	MonoOxidation			8.8	60	7.36599	0.000715585
			MF_ARGOT	4043	L-aminoadipate-semialdehyde dehydrogenase activity	Large subunit of L-aminoadipate-semialdehyde dehydrogenase	jgi|Trire2|4117|fgenesh1_pm.C_scaffold_10000095	|Trire2|4117|fgenesh1_pm.C_scaffold_10000095	DIFTPIFM(+15.99)GGELIIPARENIAHEK	MonoOxidation			5.46	60	7.8332	0.000128082
			MF_ARGOT	16798	hydrolase activity, acting on glycosyl bonds	Unsaturated rhamnogalacturonyl hydrolase YesR	jgi|Trire2|4221|fgenesh1_pm.C_scaffold_11000038	|Trire2|4221|fgenesh1_pm.C_scaffold_11000038	SWIKEILDGAM(+15.99)QAGSDGGLLR	MonoOxidation			17.43	60	8.65122	7.03585e-05
			MF_ARGOT	16798	hydrolase activity, acting on glycosyl bonds	Unsaturated rhamnogalacturonyl hydrolase YesR	jgi|Trire2|4221|fgenesh1_pm.C_scaffold_11000038	|Trire2|4221|fgenesh1_pm.C_scaffold_11000038	VLHTLQKWSGSASM(+15.99)TAEAAQLK	MonoOxidation			11.38	60	8.84633	2.0104e-05
			MF_ARGOT	16798	hydrolase activity, acting on glycosyl bonds	Unsaturated rhamnogalacturonyl hydrolase YesR	jgi|Trire2|4221|fgenesh1_pm.C_scaffold_11000038	|Trire2|4221|fgenesh1_pm.C_scaffold_11000038	WSGSASM(+15.99)TAEAAQLK	MonoOxidation			5.58	60	9.85785	2.4241e-07
			MF_ARGOT	16798	hydrolase activity, acting on glycosyl bonds	Unsaturated rhamnogalacturonyl hydrolase YesR	jgi|Trire2|4221|fgenesh1_pm.C_scaffold_11000038	|Trire2|4221|fgenesh1_pm.C_scaffold_11000038	MAVNDPAM(+15.99)FPQSYVAWADANRR	MonoOxidation			2.39	60	7.26705	0.00585958
			MF_ARGOT	4126	cytidine deaminase activity	Cytidine deaminase	jgi|Trire2|42825|gw1.4.1025.1	|Trire2|42825|gw1.4.1025.1	AIAVATDISPPAS(-2.02)PCGMCR	2-amino-3-oxo-butanoic_acid			4.99	7.41	4.34326	2.10245e-05
			MF_ARGOT	4177	aminopeptidase activity	Aminopeptidase N	jgi|Trire2|4308|fgenesh1_pm.C_scaffold_11000125	|Trire2|4308|fgenesh1_pm.C_scaffold_11000125	GLKEQGRWA(+15.99)LEHAPK	MonoOxidation			5.83	60	4.43138	0.00194076
			MF_ARGOT	4177	aminopeptidase activity	Aminopeptidase N	jgi|Trire2|4308|fgenesh1_pm.C_scaffold_11000125	|Trire2|4308|fgenesh1_pm.C_scaffold_11000125	ASHPIHVPVRDALDVNQIFDHISYLKGC(+47.98)SAIR	TriOxidation			8.4	60	8.03421	0.00022145
			MF_ARGOT	4177	aminopeptidase activity	Aminopeptidase N	jgi|Trire2|4308|fgenesh1_pm.C_scaffold_11000125	|Trire2|4308|fgenesh1_pm.C_scaffold_11000125	KGLNNFAVKLMD(+15.99)EK	MonoOxidation			4.96	60	4.15	0.00699467
			MF_ARGOT	4177	aminopeptidase activity	Aminopeptidase N	jgi|Trire2|4308|fgenesh1_pm.C_scaffold_11000125	|Trire2|4308|fgenesh1_pm.C_scaffold_11000125	M(+15.99)L(+15.99)ANHLGVETFLK	MonoOxidation	MonoOxidation		1.97	60	7.58398	0.00326845
			MF_ARGOT	4177	aminopeptidase activity	Aminopeptidase N	jgi|Trire2|4308|fgenesh1_pm.C_scaffold_11000125	|Trire2|4308|fgenesh1_pm.C_scaffold_11000125	SDLLAVHEFTHGAM(+33.97)ENW(+3.99)GLVTYR	Homocysteic acid	Tryptophan oxidation to kynurenin		11.31	60	7.68671	0.000814759
			MF_ARGOT	4177	aminopeptidase activity	Aminopeptidase N	jgi|Trire2|4308|fgenesh1_pm.C_scaffold_11000125	|Trire2|4308|fgenesh1_pm.C_scaffold_11000125	SDLLAVHEFTHGAM(+15.99)ENW(+15.99)GLVTYR	MonoOxidation	MonoOxidation		6.22	60	4.13247	0.00620747
			MF_ARGOT	4177	aminopeptidase activity	Aminopeptidase N	jgi|Trire2|4308|fgenesh1_pm.C_scaffold_11000125	|Trire2|4308|fgenesh1_pm.C_scaffold_11000125	M(+15.99)LANHLGVETFLK	MonoOxidation			15.26	60	8.58699	0.00418991
			MF_ARGOT	4177	aminopeptidase activity	Aminopeptidase N	jgi|Trire2|4308|fgenesh1_pm.C_scaffold_11000125	|Trire2|4308|fgenesh1_pm.C_scaffold_11000125	GLNNFAVKLM(+15.99)DEK	MonoOxidation			10.23	60	4.66595	0.000789054
			MF_ARGOT	4177	aminopeptidase activity	Aminopeptidase N	jgi|Trire2|4308|fgenesh1_pm.C_scaffold_11000125	|Trire2|4308|fgenesh1_pm.C_scaffold_11000125	ALWDALAEASGKDINQIM(+15.99)HPWISK	MonoOxidation			9	60	8.78431	0.00122242
			MF_ARGOT	4177	aminopeptidase activity	Aminopeptidase N	jgi|Trire2|4308|fgenesh1_pm.C_scaffold_11000125	|Trire2|4308|fgenesh1_pm.C_scaffold_11000125	M(+15.99)LANHLGVETFLKGVSNYLK	MonoOxidation			6.22	60	5.15088	0.00811464
			MF_ARGOT	4177	aminopeptidase activity	Aminopeptidase N	jgi|Trire2|4308|fgenesh1_pm.C_scaffold_11000125	|Trire2|4308|fgenesh1_pm.C_scaffold_11000125	ASVVIEFEGIINNEM(+15.99)AGFYR	MonoOxidation			3.88	60	7.78096	0.00125373
			MF_ARGOT	4177	aminopeptidase activity	Aminopeptidase N	jgi|Trire2|4308|fgenesh1_pm.C_scaffold_11000125	|Trire2|4308|fgenesh1_pm.C_scaffold_11000125	ADR(+15.99)D(+15.99)VLP(+31.99)DNIKPSHYVLSLR	MonoOxidation	MonoOxidation	DiOxidation	5.42	11.5	5.9483	0.000869751
			MF_ARGOT	4177	aminopeptidase activity	Aminopeptidase N	jgi|Trire2|4308|fgenesh1_pm.C_scaffold_11000125	|Trire2|4308|fgenesh1_pm.C_scaffold_11000125	GLKEQGRW(+15.99)ALEHAPK	MonoOxidation			3.01	60	6.5098	0.00582014
			UNKNOWN		UNKNOWN	UNKNOWN	jgi|Trire2|43286|gw1.5.938.1	|Trire2|43286|gw1.5.938.1	EGEFF(+15.99)DMDYYVNK	MonoOxidation			7.91	60	6.13199	0.0038377
			UNKNOWN		UNKNOWN	UNKNOWN	jgi|Trire2|43286|gw1.5.938.1	|Trire2|43286|gw1.5.938.1	EGEFFDM(+15.99)DYYVNKH(+15.99)MPIANEHWTPLGLK	MonoOxidation	MonoOxidation		17.37	60	7.73888	0.000277298
			UNKNOWN		UNKNOWN	UNKNOWN	jgi|Trire2|43286|gw1.5.938.1	|Trire2|43286|gw1.5.938.1	KHM(+15.99)PIANEHWTPLGLK	MonoOxidation			9.48	60	6.95131	0.000870388
			UNKNOWN		UNKNOWN	UNKNOWN	jgi|Trire2|43286|gw1.5.938.1	|Trire2|43286|gw1.5.938.1	EGEFFDM(+15.99)DYYVNKHMPIANEHWTPLGLK	MonoOxidation			5.09	60	7.17887	0.00777425
			UNKNOWN		UNKNOWN	UNKNOWN	jgi|Trire2|43286|gw1.5.938.1	|Trire2|43286|gw1.5.938.1	YGPDAPYYGGVLLHW(+3.99)EKAEDASK	Tryptophan oxidation to kynurenin			10.77	60	4.17082	0.000318736
			UNKNOWN		UNKNOWN	UNKNOWN	jgi|Trire2|43286|gw1.5.938.1	|Trire2|43286|gw1.5.938.1	YGPDAPYYGGVLLHW(+15.99)EKAEDASK	MonoOxidation			5.13	60	6.32021	0.000407803
			UNKNOWN		UNKNOWN	UNKNOWN	jgi|Trire2|43286|gw1.5.938.1	|Trire2|43286|gw1.5.938.1	YGPDAPYY(+31.99)GGVLLH(-10.03)WEKAEDASK	DiOxidation	His->aspartylurea		1.61	60	7.19456	0.00609115
			MF_ARGOT	3983	UTP:glucose-1-phosphate uridylyltransferase activity	UTP--glucose-1-phosphate uridylyltransferase	jgi|Trire2|43664|estExt_Genewise1.C_10214	|Trire2|43664|estExt_Genewise1.C_10214	LFETEM(+15.99)DNFFALFRR	MonoOxidation			14.69	60	4.30281	0.000710343
			MF_ARGOT	3983	UTP:glucose-1-phosphate uridylyltransferase activity	UTP--glucose-1-phosphate uridylyltransferase	jgi|Trire2|43664|estExt_Genewise1.C_10214	|Trire2|43664|estExt_Genewise1.C_10214	DGM(+15.99)SFLDLSVR	MonoOxidation			8.48	60	5.06549	0.000334215
			MF_ARGOT	3983	UTP:glucose-1-phosphate uridylyltransferase activity	UTP--glucose-1-phosphate uridylyltransferase	jgi|Trire2|43664|estExt_Genewise1.C_10214	|Trire2|43664|estExt_Genewise1.C_10214	KLFETEM(+15.99)DNFFALFRR	MonoOxidation			5.31	60	2.25243	0.00386419
			MF_ARGOT	16787	hydrolase activity	Carbohydrate esterase	jgi|Trire2|44214|estExt_Genewise1.C_11181	|Trire2|44214|estExt_Genewise1.C_11181	SSSSIEVC(+47.98)K(+31.99)SYASR	TriOxidation	DiOxidation		13.52	60	4.56217	0.00446038
			MF_ARGOT	16787	hydrolase activity	Carbohydrate esterase	jgi|Trire2|44214|estExt_Genewise1.C_11181	|Trire2|44214|estExt_Genewise1.C_11181	QLLNSY(+15.01)AEAC(+57.02)PGNK	Tyrosine oxidation to 2-aminotyrosine	Carbamidomethylation		17.79	60	6.79679	0.00148106
			MF_ARGOT	8081	phosphoric diester hydrolase activity	Glycosylphosphatidylinositol-specific phospholipase C	jgi|Trire2|44366|estExt_Genewise1.C_11595	|Trire2|44366|estExt_Genewise1.C_11595	EVPSRGPIYWTADM(+15.99)VNDFFGKLK	MonoOxidation			10.02	60	4.34605	0.000289264
			CC_ARGOT	5634	nucleus	Adhesion regulating molecule	jgi|Trire2|45595|estExt_Genewise1.C_30781	|Trire2|45595|estExt_Genewise1.C_30781	HLFWLQSKPQGR(+.98)NGDPSYFSPR	Deamidation (R)			7.99	60	4.54062	0.00249397
			MF_ARGOT	47453	ATP-dependent NAD(P)H-hydrate dehydratase activity	ATP-dependent (S)-NAD(P)H-hydrate dehydratase	jgi|Trire2|45675|estExt_Genewise1.C_30949	|Trire2|45675|estExt_Genewise1.C_30949	TYSPNLM(+15.99)VHPLM(+15.99)R	MonoOxidation	MonoOxidation		6.98	60	5.84063	0.00501501
			MF_ARGOT	47453	ATP-dependent NAD(P)H-hydrate dehydratase activity	ATP-dependent (S)-NAD(P)H-hydrate dehydratase	jgi|Trire2|45675|estExt_Genewise1.C_30949	|Trire2|45675|estExt_Genewise1.C_30949	RM(+15.99)IPPM(+15.99)LDTFHKGQLGR	MonoOxidation	MonoOxidation		2.58	60	4.54457	0.00474284
			MF_ARGOT	47453	ATP-dependent NAD(P)H-hydrate dehydratase activity	ATP-dependent (S)-NAD(P)H-hydrate dehydratase	jgi|Trire2|45675|estExt_Genewise1.C_30949	|Trire2|45675|estExt_Genewise1.C_30949	LHVLVVGPGLGRDPLM(+15.99)QATVSR	MonoOxidation			11.57	16.73	3.18372	0.0088353
			MF_ARGOT	47453	ATP-dependent NAD(P)H-hydrate dehydratase activity	ATP-dependent (S)-NAD(P)H-hydrate dehydratase	jgi|Trire2|45675|estExt_Genewise1.C_30949	|Trire2|45675|estExt_Genewise1.C_30949	IIDM(+15.99)LGR	MonoOxidation			5.48	5.84	3.07385	0.00190065
			MF_ARGOT	47453	ATP-dependent NAD(P)H-hydrate dehydratase activity	ATP-dependent (S)-NAD(P)H-hydrate dehydratase	jgi|Trire2|45675|estExt_Genewise1.C_30949	|Trire2|45675|estExt_Genewise1.C_30949	VGVIGGSEDYTGAPYFSAM(+15.99)ASAR	MonoOxidation			4.94	60	5.26341	0.00704962
			MF_ARGOT	4571	mannosyl-oligosaccharide 1,2-alpha-mannosidase activity	Maturation of Asn-linked oligosaccharides protein	jgi|Trire2|45717|estExt_Genewise1.C_31037	|Trire2|45717|estExt_Genewise1.C_31037	YLGGLL(+13.98)S(+346.09)AYDLLR	carbonylation unknown	Fung_O2H1Na		8.68	60	6.39441	0.000136497
			MF_ARGOT	4571	mannosyl-oligosaccharide 1,2-alpha-mannosidase activity	Maturation of Asn-linked oligosaccharides protein	jgi|Trire2|45717|estExt_Genewise1.C_31037	|Trire2|45717|estExt_Genewise1.C_31037	LSDLTGNPQYAQL(+13.98)AQKGESY(+29.97)LLNPK	carbonylation unknown	Quinone		16.35	25.96	3.74726	0.00990638
			MF_ARGOT	4571	mannosyl-oligosaccharide 1,2-alpha-mannosidase activity	Maturation of Asn-linked oligosaccharides protein	jgi|Trire2|45717|estExt_Genewise1.C_31037	|Trire2|45717|estExt_Genewise1.C_31037	YLGGLLSAYDLLRGP(-27.99)F(+31.99)SSLATNQTLVNSLLRQA	Pyrrolidone from Proline	DiOxidation		9.23	60	9.57787	0.000155405
			MF_ARGOT	4571	mannosyl-oligosaccharide 1,2-alpha-mannosidase activity	Maturation of Asn-linked oligosaccharides protein	jgi|Trire2|45717|estExt_Genewise1.C_31037	|Trire2|45717|estExt_Genewise1.C_31037	ASS(+184.03)N(-17.03)NVAEIGSLVLEWTR	Fung_O1H1Na	Ammonia-loss (N)		10.28	60	2.64555	0.00149475
			MF_ARGOT	4571	mannosyl-oligosaccharide 1,2-alpha-mannosidase activity	Maturation of Asn-linked oligosaccharides protein	jgi|Trire2|45717|estExt_Genewise1.C_31037	|Trire2|45717|estExt_Genewise1.C_31037	ET(+810.26)NIRY(+31.99)LGGLLSAYDLLR	Fung_O5H	DiOxidation		13.38	60	4.82095	0.00131983
			MF_ARGOT	4571	mannosyl-oligosaccharide 1,2-alpha-mannosidase activity	Maturation of Asn-linked oligosaccharides protein	jgi|Trire2|45717|estExt_Genewise1.C_31037	|Trire2|45717|estExt_Genewise1.C_31037	RY(+31.99)LGGLLSAY(+15.01)DLLRGPFSSLATNQTLVNSLLR	DiOxidation	Tyrosine oxidation to 2-aminotyrosine		17.24	60	7.86996	0.000236353
			MF_ARGOT	4177	aminopeptidase activity	Aminopeptidase I zinc metalloprotease	jgi|Trire2|47127|estExt_Genewise1.C_70057	|Trire2|47127|estExt_Genewise1.C_70057	SYKPGNGVGM(+15.99)IAGHIDALTAR	MonoOxidation			10.48	60	4.89414	0.00603927
			MF_ARGOT	4550	nucleoside diphosphate kinase activity	Nucleoside diphosphate kinase	jgi|Trire2|47221|estExt_Genewise1.C_70256	|Trire2|47221|estExt_Genewise1.C_70256	NVC(+47.98)HGSDSVENAKK	TriOxidation			12.81	31.08	4.5932	0.000407488
			MF_ARGOT	4550	nucleoside diphosphate kinase activity	Nucleoside diphosphate kinase	jgi|Trire2|47221|estExt_Genewise1.C_70256	|Trire2|47221|estExt_Genewise1.C_70256	LTTPGKDHLEAHYAD(-15.99)LK(-2.02)	Deoxy	2-amino-3-oxo-butanoic_acid		7.98	60	5.74987	0.00112473
			MF_ARGOT	4550	nucleoside diphosphate kinase activity	Nucleoside diphosphate kinase	jgi|Trire2|47221|estExt_Genewise1.C_70256	|Trire2|47221|estExt_Genewise1.C_70256	GDYAI(+13.98)DVGR	carbonylation unknown			6.83	60	3.44162	0.00358078
			MF_ARGOT	4550	nucleoside diphosphate kinase activity	Nucleoside diphosphate kinase	jgi|Trire2|47221|estExt_Genewise1.C_70256	|Trire2|47221|estExt_Genewise1.C_70256	EIAL(+15.99)WFKDGEAVNWK	MonoOxidation			1.98	60	7.19238	0.00584686
			MF_ARGOT	4550	nucleoside diphosphate kinase activity	Nucleoside diphosphate kinase	jgi|Trire2|47221|estExt_Genewise1.C_70256	|Trire2|47221|estExt_Genewise1.C_70256	CHGS(+368.07)D(-30.01)SVENAKK	Fung_O2H2Na	Decarboxylation		6.83	60	3.20121	0.00523169
			MF_ARGOT	4550	nucleoside diphosphate kinase activity	Nucleoside diphosphate kinase	jgi|Trire2|47221|estExt_Genewise1.C_70256	|Trire2|47221|estExt_Genewise1.C_70256	EIALW(+3.99)FK	Tryptophan oxidation to kynurenin			10.76	60	3.74769	0.0058675
			MF_ARGOT	4550	nucleoside diphosphate kinase activity	Nucleoside diphosphate kinase	jgi|Trire2|47221|estExt_Genewise1.C_70256	|Trire2|47221|estExt_Genewise1.C_70256	EIALW(+15.99)FKDGEAVNWK	MonoOxidation			6.05	60	5.1113	0.00408115
			MF_ARGOT	4550	nucleoside diphosphate kinase activity	Nucleoside diphosphate kinase	jgi|Trire2|47221|estExt_Genewise1.C_70256	|Trire2|47221|estExt_Genewise1.C_70256	SAQFDW(+15.99)VYEKA	MonoOxidation			5.95	7.08	3.03893	0.00339542
			MF_ARGOT	4550	nucleoside diphosphate kinase activity	Nucleoside diphosphate kinase	jgi|Trire2|47221|estExt_Genewise1.C_70256	|Trire2|47221|estExt_Genewise1.C_70256	EIALW(+15.99)FK	MonoOxidation			5.7	60	6.5799	0.000224456
			MF_ARGOT	4550	nucleoside diphosphate kinase activity	Nucleoside diphosphate kinase	jgi|Trire2|47221|estExt_Genewise1.C_70256	|Trire2|47221|estExt_Genewise1.C_70256	GKPFFNGLIEY(+31.99)MNSGPIC(+57.02)AMIWEGR	DiOxidation	Carbamidomethylation		3.09	60	4.56252	0.00322618
			MF_ARGOT	8410	CoA-transferase activity	Succinyl-CoA:3-ketoacid-coenzyme A transferase subunit A	jgi|Trire2|47603|estExt_Genewise1.C_80173	|Trire2|47603|estExt_Genewise1.C_80173	VVVTM(+15.99)EHTDKKGNPK	MonoOxidation			5.84	60	2.20217	0.00991019
			MF_ARGOT	4601	peroxidase activity	UNKNOWN	jgi|Trire2|47733|estExt_Genewise1.C_80453	|Trire2|47733|estExt_Genewise1.C_80453	IAPTATSCADSS(-2.02)ECR	2-amino-3-oxo-butanoic_acid			6.86	14.05	7.06126	0.000612708
			MF_ARGOT	16491	oxidoreductase activity	UDP-galactopyranose mutase	jgi|Trire2|48178|estExt_Genewise1.C_90464	|Trire2|48178|estExt_Genewise1.C_90464	M(+15.99)QGPGLADI(+15.99)FMRPYNYKVWAVPTTK	MonoOxidation	MonoOxidation		7.36	60	6.38277	0.00233505
			MF_ARGOT	16491	oxidoreductase activity	UDP-galactopyranose mutase	jgi|Trire2|48178|estExt_Genewise1.C_90464	|Trire2|48178|estExt_Genewise1.C_90464	IGYGSLINTM(+15.99)AVDHLVEK(+15.99)MGNQELITLSK	MonoOxidation	MonoOxidation		10.03	60	5.31002	0.000314708
			MF_ARGOT	16491	oxidoreductase activity	UDP-galactopyranose mutase	jgi|Trire2|48178|estExt_Genewise1.C_90464	|Trire2|48178|estExt_Genewise1.C_90464	QGEVTKVDAENKIVHM(+15.99)ADGTK	MonoOxidation			13.51	60	4.70089	0.00521719
			MF_ARGOT	16491	oxidoreductase activity	UDP-galactopyranose mutase	jgi|Trire2|48178|estExt_Genewise1.C_90464	|Trire2|48178|estExt_Genewise1.C_90464	DSIQGLINTEM(+15.99)IKPEDEIVSTYHR	MonoOxidation			12.03	60	7.10686	0.00157464
			MF_ARGOT	16491	oxidoreductase activity	UDP-galactopyranose mutase	jgi|Trire2|48178|estExt_Genewise1.C_90464	|Trire2|48178|estExt_Genewise1.C_90464	VLVIGM(+15.99)GPTGLGAAKR	MonoOxidation			11.13	60	3.10195	0.00148693
			MF_ARGOT	16491	oxidoreductase activity	UDP-galactopyranose mutase	jgi|Trire2|48178|estExt_Genewise1.C_90464	|Trire2|48178|estExt_Genewise1.C_90464	IGYGSLINTM(+15.99)AVDHLVEK	MonoOxidation			10.64	60	7.61969	0.000132248
			MF_ARGOT	16491	oxidoreductase activity	UDP-galactopyranose mutase	jgi|Trire2|48178|estExt_Genewise1.C_90464	|Trire2|48178|estExt_Genewise1.C_90464	FGKQGEVTKVDAENKIVHM(+15.99)ADGTK	MonoOxidation			10.26	60	6.92091	0.000278047
			MF_ARGOT	16491	oxidoreductase activity	UDP-galactopyranose mutase	jgi|Trire2|48178|estExt_Genewise1.C_90464	|Trire2|48178|estExt_Genewise1.C_90464	YKGLWVPYPFQNNISM(+15.99)LPKEDQVR	MonoOxidation			7.03	60	5.23719	0.00903433
			BP_ARGOT	42759	long-chain fatty acid biosynthetic process	Fatty acid synthase subunit alpha reductase	jgi|Trire2|48788|estExt_Genewise1.C_110118	|Trire2|48788|estExt_Genewise1.C_110118	LISSKM(+15.99)PGGFNITVAR	MonoOxidation			6.37	60	6.12374	2.05661e-05
			BP_ARGOT	42759	long-chain fatty acid biosynthetic process	Fatty acid synthase subunit alpha reductase	jgi|Trire2|48788|estExt_Genewise1.C_110118	|Trire2|48788|estExt_Genewise1.C_110118	M(+15.99)PGGFNITVAR	MonoOxidation			5.55	60	4.56597	0.00111523
			MF_ARGOT	30248	cellulose binding	Oligoxyloglucan reducing end-specific cellobiohydrolase	jgi|Trire2|49081|estExt_Genewise1.C_120020	|Trire2|49081|estExt_Genewise1.C_120020	LPF(+47.98)KVGGNMPGRGAGE(-30.01)RLAVDPANSNIIYFGAR	TriOxidation	Decarboxylation		9.4	60	8.12757	0.000263505
			MF_ARGOT	30248	cellulose binding	Oligoxyloglucan reducing end-specific cellobiohydrolase	jgi|Trire2|49081|estExt_Genewise1.C_120020	|Trire2|49081|estExt_Genewise1.C_120020	SQF(+15.99)QGSFASVSSLPAGAVIASDKK	MonoOxidation			7.03	60	6.02702	0.00424163
			MF_ARGOT	30248	cellulose binding	Oligoxyloglucan reducing end-specific cellobiohydrolase	jgi|Trire2|49081|estExt_Genewise1.C_120020	|Trire2|49081|estExt_Genewise1.C_120020	LGSAGTIRDIAAH(-10.03)P(+31.99)TTAGTLYVSTDVGIFR	His->aspartylurea	DiOxidation		5.73	60	8.40673	0.000555714
			MF_ARGOT	30248	cellulose binding	Oligoxyloglucan reducing end-specific cellobiohydrolase	jgi|Trire2|49081|estExt_Genewise1.C_120020	|Trire2|49081|estExt_Genewise1.C_120020	DIAAHPTTAGTLYVSTDVGI(+15.99)FR(-42.02)STDSGTTF	MonoOxidation	Ornithine from Arginine		3.63	60	4.59011	0.00285375
			MF_ARGOT	30248	cellulose binding	Oligoxyloglucan reducing end-specific cellobiohydrolase	jgi|Trire2|49081|estExt_Genewise1.C_120020	|Trire2|49081|estExt_Genewise1.C_120020	LAVDPANSNII(+13.98)YFGAR	carbonylation unknown			4.49	60	5.57956	0.00483303
			MF_ARGOT	30248	cellulose binding	Oligoxyloglucan reducing end-specific cellobiohydrolase	jgi|Trire2|49081|estExt_Genewise1.C_120020	|Trire2|49081|estExt_Genewise1.C_120020	FPHK(-1.03)AKLQPAEKALYLT(+368.07)YSDGTGPYDGTLGSVWR	Lysine oxidation to aminoadipic semialdehyde	Fung_O2H2Na		5	60	5.41333	0.00112646
			MF_ARGOT	30248	cellulose binding	Oligoxyloglucan reducing end-specific cellobiohydrolase	jgi|Trire2|49081|estExt_Genewise1.C_120020	|Trire2|49081|estExt_Genewise1.C_120020	DIAAHPTTAGTL(+13.98)Y(+29.97)VSTDVGIFR	carbonylation unknown	Quinone		5.84	60	8.44937	0.00151552
			MF_ARGOT	30248	cellulose binding	Oligoxyloglucan reducing end-specific cellobiohydrolase	jgi|Trire2|49081|estExt_Genewise1.C_120020	|Trire2|49081|estExt_Genewise1.C_120020	LGWM(+15.99)IESLEIDPTDSNHWL(+15.99)YGTGMTIFGGHDLTNWDTR	MonoOxidation	MonoOxidation		16.06	60	9.3272	0.000210659
			MF_ARGOT	30248	cellulose binding	Oligoxyloglucan reducing end-specific cellobiohydrolase	jgi|Trire2|49081|estExt_Genewise1.C_120020	|Trire2|49081|estExt_Genewise1.C_120020	LPFKVGGNM(-4.99)PGR(+.98)GAGERLAVDPANSNIIYFGAR	Methionine replacement by azido homoalanine	Deamidation (R)		23.33	60	8.24411	0.000364224
			MF_ARGOT	30248	cellulose binding	Oligoxyloglucan reducing end-specific cellobiohydrolase	jgi|Trire2|49081|estExt_Genewise1.C_120020	|Trire2|49081|estExt_Genewise1.C_120020	VGGNM(+15.99)PGRGAGER	MonoOxidation			19.01	60	6.55958	0.0017291
			MF_ARGOT	30248	cellulose binding	Oligoxyloglucan reducing end-specific cellobiohydrolase	jgi|Trire2|49081|estExt_Genewise1.C_120020	|Trire2|49081|estExt_Genewise1.C_120020	GGNM(+15.99)PGRGAGER	MonoOxidation			18.4	60	5.00105	0.0051426
			MF_ARGOT	30248	cellulose binding	Oligoxyloglucan reducing end-specific cellobiohydrolase	jgi|Trire2|49081|estExt_Genewise1.C_120020	|Trire2|49081|estExt_Genewise1.C_120020	SSDRGATWSFTNLPFKVGGNM(+15.99)PGR	MonoOxidation			16.34	60	10.6	0.000317623
			MF_ARGOT	30248	cellulose binding	Oligoxyloglucan reducing end-specific cellobiohydrolase	jgi|Trire2|49081|estExt_Genewise1.C_120020	|Trire2|49081|estExt_Genewise1.C_120020	SSDRGATWSFTNLPFKVGGNM(+15.99)PGRGAGER	MonoOxidation			10.6	60	9.49489	0.00289669
			MF_ARGOT	30248	cellulose binding	Oligoxyloglucan reducing end-specific cellobiohydrolase	jgi|Trire2|49081|estExt_Genewise1.C_120020	|Trire2|49081|estExt_Genewise1.C_120020	GATWSFTNLPFKVGGNM(+15.99)PGRGAGER	MonoOxidation			6.62	60	7.57373	0.00291381
			MF_ARGOT	30248	cellulose binding	Oligoxyloglucan reducing end-specific cellobiohydrolase	jgi|Trire2|49081|estExt_Genewise1.C_120020	|Trire2|49081|estExt_Genewise1.C_120020	TN(-17.03)SV(+13.98)FYAGSGSTFYVSKDTGSSFTRGPK	Ammonia-loss (N)	carbonylation unknown		4.54	60	6.63326	0.00437054
			MF_ARGOT	30248	cellulose binding	Oligoxyloglucan reducing end-specific cellobiohydrolase	jgi|Trire2|49081|estExt_Genewise1.C_120020	|Trire2|49081|estExt_Genewise1.C_120020	NN(-17.03)FIDVTSESPSDGLIKR	Ammonia-loss (N)			5.49	60	4.1811	0.000246328
			MF_ARGOT	30248	cellulose binding	Oligoxyloglucan reducing end-specific cellobiohydrolase	jgi|Trire2|49081|estExt_Genewise1.C_120020	|Trire2|49081|estExt_Genewise1.C_120020	LGTSP(-30.01)QT(+324.11)VWATPTWATSTSVDYAGNSVKSVVR	Proline oxidation to pyrrolidinone	Fung_O2H		13.87	60	7.26955	3.09111e-05
			MF_ARGOT	30248	cellulose binding	Oligoxyloglucan reducing end-specific cellobiohydrolase	jgi|Trire2|49081|estExt_Genewise1.C_120020	|Trire2|49081|estExt_Genewise1.C_120020	PQTVWATP(-30.01)T(+670.19)WATSTSVDYAGNSVK	Proline oxidation to pyrrolidinone	Fung_O4H1Na		4.44	60	8.77777	0.000748733
			MF_ARGOT	30248	cellulose binding	Oligoxyloglucan reducing end-specific cellobiohydrolase	jgi|Trire2|49081|estExt_Genewise1.C_120020	|Trire2|49081|estExt_Genewise1.C_120020	Q(+15.99)PAEKALYLT(+162.05)YSDGTGPYDGTLGSVWR	MonoOxidation	Fung_O1H		5.65	60	6.83046	0.00167611
			MF_ARGOT	30248	cellulose binding	Oligoxyloglucan reducing end-specific cellobiohydrolase	jgi|Trire2|49081|estExt_Genewise1.C_120020	|Trire2|49081|estExt_Genewise1.C_120020	VAGSGSTAGQVYVGTNGR(+.98)	Deamidation (R)			2.84	8.47	7.33322	0.00826597
			MF_ARGOT	30248	cellulose binding	Oligoxyloglucan reducing end-specific cellobiohydrolase	jgi|Trire2|49081|estExt_Genewise1.C_120020	|Trire2|49081|estExt_Genewise1.C_120020	LAVDPANSNIIYFGAR(+.98)	Deamidation (R)			2.8	6.41	3.88365	0.00270516
			MF_ARGOT	30248	cellulose binding	Oligoxyloglucan reducing end-specific cellobiohydrolase	jgi|Trire2|49081|estExt_Genewise1.C_120020	|Trire2|49081|estExt_Genewise1.C_120020	PIWAWAS(+972.32)YP(-27.99)TETYYYSISTPKAPWIK	Fung_O6H	Pyrrolidone from Proline		14.13	60	8.07712	0.000965796
			MF_ARGOT	30248	cellulose binding	Oligoxyloglucan reducing end-specific cellobiohydrolase	jgi|Trire2|49081|estExt_Genewise1.C_120020	|Trire2|49081|estExt_Genewise1.C_120020	VS(-2.02)S(+994.30)LPAGAVIASDKK	2-amino-3-oxo-butanoic_acid	Fung_O6H1Na		9.93	60	8.73627	0.000797595
			MF_ARGOT	30248	cellulose binding	Oligoxyloglucan reducing end-specific cellobiohydrolase	jgi|Trire2|49081|estExt_Genewise1.C_120020	|Trire2|49081|estExt_Genewise1.C_120020	LYASGDSGAS(-20.03)W(+63.98)TDIQGSQGFGSIDSTK	Formation of five membered aromatic heterocycle	Dihydroxy-N-formylkynurenine		14.05	60	9.16265	0.00632509
			MF_ARGOT	30248	cellulose binding	Oligoxyloglucan reducing end-specific cellobiohydrolase	jgi|Trire2|49081|estExt_Genewise1.C_120020	|Trire2|49081|estExt_Genewise1.C_120020	DSGTT(+162.05)W(+47.98)SPIWAWASYPTETYYYSISTPK	Fung_O1H	TriOxidation		27.66	60	10.9664	0.000129529
			MF_ARGOT	30248	cellulose binding	Oligoxyloglucan reducing end-specific cellobiohydrolase	jgi|Trire2|49081|estExt_Genewise1.C_120020	|Trire2|49081|estExt_Genewise1.C_120020	DSGTT(+162.05)WSPIWAW(+63.98)ASYPTETYYYSISTPKAPWIK	Fung_O1H	Dihydroxy-N-formylkynurenine		16.93	60	9.65424	0.000437714
			MF_ARGOT	30248	cellulose binding	Oligoxyloglucan reducing end-specific cellobiohydrolase	jgi|Trire2|49081|estExt_Genewise1.C_120020	|Trire2|49081|estExt_Genewise1.C_120020	DSGTT(+162.05)WSPIWAW(+63.98)ASYPTETYYYSISTPK	Fung_O1H	Dihydroxy-N-formylkynurenine		11.99	60	8.39913	0.000114254
			MF_ARGOT	30248	cellulose binding	Oligoxyloglucan reducing end-specific cellobiohydrolase	jgi|Trire2|49081|estExt_Genewise1.C_120020	|Trire2|49081|estExt_Genewise1.C_120020	APW(+29.97)I(+13.98)KNNFIDVTSESPSDGLIKR	Quinone	carbonylation unknown		16.83	60	9.14001	4.60891e-05
			MF_ARGOT	30248	cellulose binding	Oligoxyloglucan reducing end-specific cellobiohydrolase	jgi|Trire2|49081|estExt_Genewise1.C_120020	|Trire2|49081|estExt_Genewise1.C_120020	LGW(+31.99)MIESLEIDPTDSNHWL(+15.99)YGTGMTIFGGHDLTNWDTR	DiOxidation	MonoOxidation		7.36	60	8.17961	0.000407393
			MF_ARGOT	30248	cellulose binding	Oligoxyloglucan reducing end-specific cellobiohydrolase	jgi|Trire2|49081|estExt_Genewise1.C_120020	|Trire2|49081|estExt_Genewise1.C_120020	RLGW(+19.99)M(+33.97)IESLEIDPTDSNHWLYGTGMTIFGGHDLTNWDTR	Tryptophan oxidation to hydroxykynurenin	Homocysteic acid		4.85	60	7.20322	0.000142538
			MF_ARGOT	30248	cellulose binding	Oligoxyloglucan reducing end-specific cellobiohydrolase	jgi|Trire2|49081|estExt_Genewise1.C_120020	|Trire2|49081|estExt_Genewise1.C_120020	GATW(+13.98)SFTN(-17.03)LPFKVGGNMPGRGAGER	Tryptophan oxidation to oxolactone	Ammonia-loss (N)		14.41	60	6.68885	0.000216658
			MF_ARGOT	30248	cellulose binding	Oligoxyloglucan reducing end-specific cellobiohydrolase	jgi|Trire2|49081|estExt_Genewise1.C_120020	|Trire2|49081|estExt_Genewise1.C_120020	PIWAW(+3.99)AS(+972.32)YPTETYYYSISTPK	Tryptophan oxidation to kynurenin	Fung_O6H		3.8	60	5.97045	0.00446837
			MF_ARGOT	30248	cellulose binding	Oligoxyloglucan reducing end-specific cellobiohydrolase	jgi|Trire2|49081|estExt_Genewise1.C_120020	|Trire2|49081|estExt_Genewise1.C_120020	APW(+3.99)IKNNFIDVTSESPSDGLIKR	Tryptophan oxidation to kynurenin			14.95	60	4.9709	0.00845967
			MF_ARGOT	30248	cellulose binding	Oligoxyloglucan reducing end-specific cellobiohydrolase	jgi|Trire2|49081|estExt_Genewise1.C_120020	|Trire2|49081|estExt_Genewise1.C_120020	STDSGTTWSPIW(+15.99)AWASYPTETYYYSISTPKAPWIK	MonoOxidation			12.9	60	9.17878	0.000163406
			MF_ARGOT	30248	cellulose binding	Oligoxyloglucan reducing end-specific cellobiohydrolase	jgi|Trire2|49081|estExt_Genewise1.C_120020	|Trire2|49081|estExt_Genewise1.C_120020	STDSGTTWSPIWAW(+15.99)ASYPTETYYYSISTPK	MonoOxidation			12.1	60	9.1651	0.000109895
			MF_ARGOT	30248	cellulose binding	Oligoxyloglucan reducing end-specific cellobiohydrolase	jgi|Trire2|49081|estExt_Genewise1.C_120020	|Trire2|49081|estExt_Genewise1.C_120020	STDSGTTWSPIWAW(+15.99)ASYPTETYYYSISTPKAPWIK	MonoOxidation			8.32	60	7.54628	0.000993267
			MF_ARGOT	30248	cellulose binding	Oligoxyloglucan reducing end-specific cellobiohydrolase	jgi|Trire2|49081|estExt_Genewise1.C_120020	|Trire2|49081|estExt_Genewise1.C_120020	LYASGDSGASW(+3.99)TDIQGSQGFGSIDSTK	Tryptophan oxidation to kynurenin			6.36	60	5.98762	9.3495e-05
			MF_ARGOT	30248	cellulose binding	Oligoxyloglucan reducing end-specific cellobiohydrolase	jgi|Trire2|49081|estExt_Genewise1.C_120020	|Trire2|49081|estExt_Genewise1.C_120020	APW(+3.99)IKNNFIDVTSESPSDGLIK	Tryptophan oxidation to kynurenin			5.11	60	4.56893	0.000189181
			MF_ARGOT	30248	cellulose binding	Oligoxyloglucan reducing end-specific cellobiohydrolase	jgi|Trire2|49081|estExt_Genewise1.C_120020	|Trire2|49081|estExt_Genewise1.C_120020	GATW(+15.99)SFTNLPFK	MonoOxidation			4.71	60	7.81648	0.000482176
			MF_ARGOT	30248	cellulose binding	Oligoxyloglucan reducing end-specific cellobiohydrolase	jgi|Trire2|49081|estExt_Genewise1.C_120020	|Trire2|49081|estExt_Genewise1.C_120020	SSDRGATW(+31.99)SFTNLPFK	DiOxidation			2.73	60	5.93737	0.0032147
			MF_ARGOT	30248	cellulose binding	Oligoxyloglucan reducing end-specific cellobiohydrolase	jgi|Trire2|49081|estExt_Genewise1.C_120020	|Trire2|49081|estExt_Genewise1.C_120020	SSDRGATW(+15.99)SFTNLPFK	MonoOxidation			2.44	60	7.45518	0.00104856
			MF_ARGOT	30248	cellulose binding	Oligoxyloglucan reducing end-specific cellobiohydrolase	jgi|Trire2|49081|estExt_Genewise1.C_120020	|Trire2|49081|estExt_Genewise1.C_120020	VSSFTATGTY(+29.97)I(+13.98)PDPSDSNGYNSDKQGLMWVTFDSTSSTTGGATSR	Quinone	carbonylation unknown		4.22	60	9.70035	2.53512e-05
			MF_ARGOT	16787	hydrolase activity	Beta-glucosidase btgE	jgi|Trire2|49193|estExt_Genewise1.C_120230	|Trire2|49193|estExt_Genewise1.C_120230	SQVDAISSWAQWDM(+15.99)VK	MonoOxidation			5.15	60	5.57361	0.000300164
			MF_ARGOT	4601	peroxidase activity	Cytochrome c peroxidase, mitochondrial	jgi|Trire2|49205|estExt_Genewise1.C_120244	|Trire2|49205|estExt_Genewise1.C_120244	DADAAAC(+47.98)TPDGRLPDASKGAR	TriOxidation			6.97	60	3.31556	0.00505896
			MF_ARGOT	4601	peroxidase activity	Cytochrome c peroxidase, mitochondrial	jgi|Trire2|49205|estExt_Genewise1.C_120244	|Trire2|49205|estExt_Genewise1.C_120244	D(-30.01)IFYRM(-4.99)GFNDQEIVALSGGHAIGR	Decarboxylation	Methionine replacement by azido homoalanine		6.18	60	6.08659	8.89629e-05
			UNKNOWN		UNKNOWN	1-aminocyclopropane-1-carboxylate deaminase	jgi|Trire2|5107|fgenesh1_pm.C_scaffold_19000051	|Trire2|5107|fgenesh1_pm.C_scaffold_19000051	SLAGM(+15.99)M(+15.99)GLIK	MonoOxidation	MonoOxidation		15.96	60	4.55081	0.00253652
			MF_ARGOT	20037	heme binding	Cytochrome c	jgi|Trire2|51130|estExt_Genewise1.C_210127	|Trire2|51130|estExt_Genewise1.C_210127	M(+15.99)A(+15.99)FGGLKK	MonoOxidation	MonoOxidation		11.21	60	6.45259	0.00285732
			CC_ARGOT	5618	cell wall	Minor extracellular protease vpr	jgi|Trire2|51365|estExt_Genewise1.C_220234	|Trire2|51365|estExt_Genewise1.C_220234	YLLYYNN(-17.03)IPGALAVDVSAVPEIEAVGM(+33.97)VDDKTGATWIAALKDGK	Ammonia-loss (N)	Homocysteic acid		3.8	60	6.96085	0.000680531
			CC_ARGOT	5618	cell wall	Minor extracellular protease vpr	jgi|Trire2|51365|estExt_Genewise1.C_220234	|Trire2|51365|estExt_Genewise1.C_220234	LNHVP(-30.01)TNTF(+31.99)YTLAPGNGYPAPFPNDAVAAHANLK	Proline oxidation to pyrrolidinone	DiOxidation		6.23	60	5.82339	0.00101459
			CC_ARGOT	5618	cell wall	Minor extracellular protease vpr	jgi|Trire2|51365|estExt_Genewise1.C_220234	|Trire2|51365|estExt_Genewise1.C_220234	LYYNNIPGALAVDVS(+346.09)AVPEIEAVGM(-32.01)VDDKTGATWIAALKDGK	Fung_O2H1Na	Aspartate semialdehyde		4.15	60	10.1899	1.0082e-05
			CC_ARGOT	5618	cell wall	Minor extracellular protease vpr	jgi|Trire2|51365|estExt_Genewise1.C_220234	|Trire2|51365|estExt_Genewise1.C_220234	NIPSV(+13.98)LS(-20.03)VASYKIDSGAAQDFGYVSSSK	carbonylation unknown	Formation of five membered aromatic heterocycle		3.22	60	3.44147	0.00629494
			CC_ARGOT	5618	cell wall	Minor extracellular protease vpr	jgi|Trire2|51365|estExt_Genewise1.C_220234	|Trire2|51365|estExt_Genewise1.C_220234	IDSGAAQDFGYV(+13.98)SSSK	carbonylation unknown			12.7	60	5.77814	0.000164839
			MF_ARGOT	4069	L-aspartate:2-oxoglutarate aminotransferase activity	Aspartate aminotransferase	jgi|Trire2|5233|fgenesh1_pm.C_scaffold_21000016	|Trire2|5233|fgenesh1_pm.C_scaffold_21000016	YFVEQGHDIALC(+47.98)QSFAK	TriOxidation			7.94	60	5.75274	0.00561687
			MF_ARGOT	4069	L-aspartate:2-oxoglutarate aminotransferase activity	Aspartate aminotransferase	jgi|Trire2|5233|fgenesh1_pm.C_scaffold_21000016	|Trire2|5233|fgenesh1_pm.C_scaffold_21000016	AAPLASVFLFHAC(+47.98)AHNPTGVDPTPEQWKEISKVVK	TriOxidation			4.77	60	5.73127	0.00152798
			MF_ARGOT	4069	L-aspartate:2-oxoglutarate aminotransferase activity	Aspartate aminotransferase	jgi|Trire2|5233|fgenesh1_pm.C_scaffold_21000016	|Trire2|5233|fgenesh1_pm.C_scaffold_21000016	YFVEQGHDIALC(-33.99)QSFAK	Dehydroalanine (C)			2.2	60	5.72697	0.000395609
			MF_ARGOT	4069	L-aspartate:2-oxoglutarate aminotransferase activity	Aspartate aminotransferase	jgi|Trire2|5233|fgenesh1_pm.C_scaffold_21000016	|Trire2|5233|fgenesh1_pm.C_scaffold_21000016	EQSHFAFFD(+15.99)M(+15.99)AYQGFASGDTDRDAFAVR	MonoOxidation	MonoOxidation		17.86	60	6.26158	0.000418667
			MF_ARGOT	4069	L-aspartate:2-oxoglutarate aminotransferase activity	Aspartate aminotransferase	jgi|Trire2|5233|fgenesh1_pm.C_scaffold_21000016	|Trire2|5233|fgenesh1_pm.C_scaffold_21000016	FAFFD(-15.99)M(-32.01)AYQGFASGDTDRDAFAVR	Deoxy	Aspartate semialdehyde		10.86	60	5.74515	0.000312244
			MF_ARGOT	4069	L-aspartate:2-oxoglutarate aminotransferase activity	Aspartate aminotransferase	jgi|Trire2|5233|fgenesh1_pm.C_scaffold_21000016	|Trire2|5233|fgenesh1_pm.C_scaffold_21000016	QWLGEVKE(+15.99)MADR	MonoOxidation			8.4	60	7.41005	0.00114301
			MF_ARGOT	4069	L-aspartate:2-oxoglutarate aminotransferase activity	Aspartate aminotransferase	jgi|Trire2|5233|fgenesh1_pm.C_scaffold_21000016	|Trire2|5233|fgenesh1_pm.C_scaffold_21000016	VVKEQSH(-10.03)F(+47.98)AFFDMAYQGFASGDTDRDAFAVR	His->aspartylurea	TriOxidation		8.79	60	5.95999	0.00261487
			MF_ARGOT	4069	L-aspartate:2-oxoglutarate aminotransferase activity	Aspartate aminotransferase	jgi|Trire2|5233|fgenesh1_pm.C_scaffold_21000016	|Trire2|5233|fgenesh1_pm.C_scaffold_21000016	LGSKHDWSHITSQIGM(+15.99)FAY(+15.99)TGLNAEEMEK	MonoOxidation	MonoOxidation		8.29	60	7.19803	0.00984541
			MF_ARGOT	4069	L-aspartate:2-oxoglutarate aminotransferase activity	Aspartate aminotransferase	jgi|Trire2|5233|fgenesh1_pm.C_scaffold_21000016	|Trire2|5233|fgenesh1_pm.C_scaffold_21000016	EQSHFAFFDM(+15.99)AYQGFASGDTDRDAFAVR	MonoOxidation			27.34	60	10.1455	1.98505e-05
			MF_ARGOT	4069	L-aspartate:2-oxoglutarate aminotransferase activity	Aspartate aminotransferase	jgi|Trire2|5233|fgenesh1_pm.C_scaffold_21000016	|Trire2|5233|fgenesh1_pm.C_scaffold_21000016	VVKEQSHFAFFDM(+15.99)AYQGFASGDTDRDAFAVR	MonoOxidation			14.99	60	9.15393	0.0041954
			MF_ARGOT	4069	L-aspartate:2-oxoglutarate aminotransferase activity	Aspartate aminotransferase	jgi|Trire2|5233|fgenesh1_pm.C_scaffold_21000016	|Trire2|5233|fgenesh1_pm.C_scaffold_21000016	NM(+15.99)GLYGER	MonoOxidation			14.95	30.24	4.77437	8.80879e-05
			MF_ARGOT	4069	L-aspartate:2-oxoglutarate aminotransferase activity	Aspartate aminotransferase	jgi|Trire2|5233|fgenesh1_pm.C_scaffold_21000016	|Trire2|5233|fgenesh1_pm.C_scaffold_21000016	LIRPM(+15.99)YSNPPIHGAR	MonoOxidation			12.18	11.9	2.79478	0.0015258
			MF_ARGOT	4069	L-aspartate:2-oxoglutarate aminotransferase activity	Aspartate aminotransferase	jgi|Trire2|5233|fgenesh1_pm.C_scaffold_21000016	|Trire2|5233|fgenesh1_pm.C_scaffold_21000016	LYKQWLGEVKEM(+15.99)ADR	MonoOxidation			11.4	23.48	6.83318	0.00015499
			MF_ARGOT	4069	L-aspartate:2-oxoglutarate aminotransferase activity	Aspartate aminotransferase	jgi|Trire2|5233|fgenesh1_pm.C_scaffold_21000016	|Trire2|5233|fgenesh1_pm.C_scaffold_21000016	ILIRPM(+15.99)YSNPPIHGA	MonoOxidation			6.3	60	4.46903	0.000104995
			MF_ARGOT	4069	L-aspartate:2-oxoglutarate aminotransferase activity	Aspartate aminotransferase	jgi|Trire2|5233|fgenesh1_pm.C_scaffold_21000016	|Trire2|5233|fgenesh1_pm.C_scaffold_21000016	N(+15.99)M(+15.99)GLYGER	MonoOxidation	MonoOxidation		3.38	60	6.47498	0.000237103
			MF_ARGOT	4069	L-aspartate:2-oxoglutarate aminotransferase activity	Aspartate aminotransferase	jgi|Trire2|5233|fgenesh1_pm.C_scaffold_21000016	|Trire2|5233|fgenesh1_pm.C_scaffold_21000016	ILIRP(-27.99)M(+33.97)Y(+31.99)SNPPIHGAR	Pyrrolidone from Proline	Homocysteic acid	DiOxidation	19.68	60	8.09095	0.00062396
			MF_ARGOT	4069	L-aspartate:2-oxoglutarate aminotransferase activity	Aspartate aminotransferase	jgi|Trire2|5233|fgenesh1_pm.C_scaffold_21000016	|Trire2|5233|fgenesh1_pm.C_scaffold_21000016	ILIRP(+15.99)MYSNPPIHGAR	MonoOxidation			15.73	17.46	3.27733	0.000489819
			MF_ARGOT	4069	L-aspartate:2-oxoglutarate aminotransferase activity	Aspartate aminotransferase	jgi|Trire2|5233|fgenesh1_pm.C_scaffold_21000016	|Trire2|5233|fgenesh1_pm.C_scaffold_21000016	ILIRP(+31.99)MYSNPPIHGAR	DiOxidation			3.5	60	9.0125	0.000868384
			MF_ARGOT	4069	L-aspartate:2-oxoglutarate aminotransferase activity	Aspartate aminotransferase	jgi|Trire2|5233|fgenesh1_pm.C_scaffold_21000016	|Trire2|5233|fgenesh1_pm.C_scaffold_21000016	QW(+63.98)LGEVKEM(-32.01)ADRIITMR	Dihydroxy-N-formylkynurenine	Aspartate semialdehyde		4.97	60	4.84864	0.00137203
			MF_ARGOT	4069	L-aspartate:2-oxoglutarate aminotransferase activity	Aspartate aminotransferase	jgi|Trire2|5233|fgenesh1_pm.C_scaffold_21000016	|Trire2|5233|fgenesh1_pm.C_scaffold_21000016	IFIPNPSW(+3.99)ANHK	Tryptophan oxidation to kynurenin			7.17	13.37	4.77429	0.00123773
			MF_ARGOT	4069	L-aspartate:2-oxoglutarate aminotransferase activity	Aspartate aminotransferase	jgi|Trire2|5233|fgenesh1_pm.C_scaffold_21000016	|Trire2|5233|fgenesh1_pm.C_scaffold_21000016	IFIPNPSW(+15.99)ANHK	MonoOxidation			5.52	10.49	4.52487	0.00020884
			MF_ARGOT	4069	L-aspartate:2-oxoglutarate aminotransferase activity	Aspartate aminotransferase	jgi|Trire2|5233|fgenesh1_pm.C_scaffold_21000016	|Trire2|5233|fgenesh1_pm.C_scaffold_21000016	EY(-2.02)S(-15.99)VYATK	2-amino-3-oxo-butanoic_acid	Deoxy		14.94	60	3.33336	0.00116473
			MF_ARGOT	4069	L-aspartate:2-oxoglutarate aminotransferase activity	Aspartate aminotransferase	jgi|Trire2|5233|fgenesh1_pm.C_scaffold_21000016	|Trire2|5233|fgenesh1_pm.C_scaffold_21000016	EY(-2.02)S(-15.99)VYATKDGR	2-amino-3-oxo-butanoic_acid	Deoxy		6.84	12.67	3.61494	0.00451995
			BP_ARGOT	45454	cell redox homeostasis	Thioredoxin	jgi|Trire2|52337|estExt_Genewise1.C_300098	|Trire2|52337|estExt_Genewise1.C_300098	YGITAM(+15.99)PTFLFFK	MonoOxidation			3.56	60	6.92051	0.00135117
			MF_ARGOT	4362	glutathione-disulfide reductase activity	Glutathione reductase	jgi|Trire2|53567|e_gw1.1.494.1	|Trire2|53567|e_gw1.1.494.1	HF(+31.99)DP(-27.99)M(+33.97)IQETVTKEYER	DiOxidation	Pyrrolidone from Proline	Homocysteic acid	6.36	60	4.78536	0.0080356
			MF_ARGOT	4362	glutathione-disulfide reductase activity	Glutathione reductase	jgi|Trire2|53567|e_gw1.1.494.1	|Trire2|53567|e_gw1.1.494.1	M(+15.99)M(+15.99)DPESKGPTSYK	MonoOxidation	MonoOxidation		8.47	60	4.98987	0.00157443
			MF_ARGOT	4362	glutathione-disulfide reductase activity	Glutathione reductase	jgi|Trire2|53567|e_gw1.1.494.1	|Trire2|53567|e_gw1.1.494.1	HFDPM(+15.99)IQETVTKEYER	MonoOxidation			5.5	11.68	6.18744	0.000570989
			MF_ARGOT	4362	glutathione-disulfide reductase activity	Glutathione reductase	jgi|Trire2|53567|e_gw1.1.494.1	|Trire2|53567|e_gw1.1.494.1	KVAIIGAGYIAVEFAGM(+15.99)FNALGTETHLFIR	MonoOxidation			4.48	60	5.16548	0.00375041
			MF_ARGOT	4362	glutathione-disulfide reductase activity	Glutathione reductase	jgi|Trire2|53567|e_gw1.1.494.1	|Trire2|53567|e_gw1.1.494.1	R(+.98)LNGIYEK	Deamidation (R)			11.91	9.97	2.22124	0.00152011
			MF_ARGOT	4362	glutathione-disulfide reductase activity	Glutathione reductase	jgi|Trire2|53567|e_gw1.1.494.1	|Trire2|53567|e_gw1.1.494.1	QSQATKVEKDANGKLSVTYR(+.98)	Deamidation (R)			9.81	10.11	3.78527	0.000588151
			MF_ARGOT	4362	glutathione-disulfide reductase activity	Glutathione reductase	jgi|Trire2|53567|e_gw1.1.494.1	|Trire2|53567|e_gw1.1.494.1	TAFTAMYY(+31.99)AMM(+15.99)DPESKGPTSYK	DiOxidation	MonoOxidation		5.11	60	7.33313	0.00805792
			MF_ARGOT	4362	glutathione-disulfide reductase activity	Glutathione reductase	jgi|Trire2|53567|e_gw1.1.494.1	|Trire2|53567|e_gw1.1.494.1	TAFTAMY(+31.99)Y(+31.99)AMMDPESKGPTSYK	DiOxidation	DiOxidation		5.24	60	7.26288	0.000423766
			CC_ARGOT	30688	preribosome, small subunit precursor	Response regulator receiver domain-containing protein	jgi|Trire2|5359|fgenesh1_pm.C_scaffold_22000052	|Trire2|5359|fgenesh1_pm.C_scaffold_22000052	M(+15.99)AYTPDSIWR	MonoOxidation			22.09	60	8.32644	3.91859e-05
			MF_ARGOT	16491	oxidoreductase activity	Short chain dehydrogenase	jgi|Trire2|54086|e_gw1.1.1923.1	|Trire2|54086|e_gw1.1.1923.1	VRPGFPRPVPDTPNNVLQQFQM(+15.99)K	MonoOxidation			3.52	60	5.22786	0.00182026
			MF_ARGOT	16787	hydrolase activity	Alkali-sensitive linkage protein 1	jgi|Trire2|54198|e_gw1.1.1802.1	|Trire2|54198|e_gw1.1.1802.1	ALFSFNEPDIASQSNLSPADAASSHAQFM(+15.99)SK	MonoOxidation			10.31	60	6.01181	0.00443286
			MF_ARGOT	16491	oxidoreductase activity	Norsolorinic acid reductase B	jgi|Trire2|54694|e_gw1.1.623.1	|Trire2|54694|e_gw1.1.623.1	RGNRHEM(+15.99)VIATK	MonoOxidation			12.02	60	2.73802	0.00126708
			MF_ARGOT	16491	oxidoreductase activity	Norsolorinic acid reductase B	jgi|Trire2|54694|e_gw1.1.623.1	|Trire2|54694|e_gw1.1.623.1	GNRHEM(+15.99)VIATK	MonoOxidation			11.92	21.38	3.8645	0.000420918
			BP_ARGOT	31221	arabinan metabolic process	Fungal alpha-L-arabinofuranosidase B	jgi|Trire2|55319|e_gw1.2.255.1	|Trire2|55319|e_gw1.2.255.1	TGLGNSAC(-20.03)F(+15.99)SFESR	Formation of five membered aromatic heterocycle	MonoOxidation		6.98	60	5.05363	0.00191937
			BP_ARGOT	31221	arabinan metabolic process	Fungal alpha-L-arabinofuranosidase B	jgi|Trire2|55319|e_gw1.2.255.1	|Trire2|55319|e_gw1.2.255.1	LFHEDATFC(+57.02)PQAG(+15.99)LNGQGNSFR	Carbamidomethylation	MonoOxidation		10.79	60	6.32583	0.00285026
			BP_ARGOT	31221	arabinan metabolic process	Fungal alpha-L-arabinofuranosidase B	jgi|Trire2|55319|e_gw1.2.255.1	|Trire2|55319|e_gw1.2.255.1	D(-15.99)S(-2.02)PGSFIR	Deoxy	2-amino-3-oxo-butanoic_acid		23.42	35.36	3.2965	0.000230773
			BP_ARGOT	31221	arabinan metabolic process	Fungal alpha-L-arabinofuranosidase B	jgi|Trire2|55319|e_gw1.2.255.1	|Trire2|55319|e_gw1.2.255.1	HSNYQLM(+15.99)VN(-17.03)ANDNSK	MonoOxidation	Ammonia-loss (N)		3.52	60	3.06506	0.00258325
			BP_ARGOT	31221	arabinan metabolic process	Fungal alpha-L-arabinofuranosidase B	jgi|Trire2|55319|e_gw1.2.255.1	|Trire2|55319|e_gw1.2.255.1	M(+15.99)VNANDNSK	MonoOxidation			5.35	60	3.60777	0.00468899
			BP_ARGOT	31221	arabinan metabolic process	Fungal alpha-L-arabinofuranosidase B	jgi|Trire2|55319|e_gw1.2.255.1	|Trire2|55319|e_gw1.2.255.1	HSNYQLM(+15.99)VNANDNSK	MonoOxidation			5.23	11.48	5.48368	1.75511e-05
			BP_ARGOT	31221	arabinan metabolic process	Fungal alpha-L-arabinofuranosidase B	jgi|Trire2|55319|e_gw1.2.255.1	|Trire2|55319|e_gw1.2.255.1	GPWIMADLEN(-17.03)GLFS(+486.16)GYDPINNPADPTINFR	Ammonia-loss (N)	Fung_O3H		7.28	60	6.1898	0.00267484
			BP_ARGOT	31221	arabinan metabolic process	Fungal alpha-L-arabinofuranosidase B	jgi|Trire2|55319|e_gw1.2.255.1	|Trire2|55319|e_gw1.2.255.1	GGDATSGTLSTFYSGQRPAN(-17.03)GYNPMSK	Ammonia-loss (N)			3.75	60	5.57543	0.00606653
			BP_ARGOT	31221	arabinan metabolic process	Fungal alpha-L-arabinofuranosidase B	jgi|Trire2|55319|e_gw1.2.255.1	|Trire2|55319|e_gw1.2.255.1	HSNYQ(+13.98)LM(+15.99)VNANDNSK	carbonylation unknown	MonoOxidation		7.5	60	2.62604	0.00185511
			BP_ARGOT	31221	arabinan metabolic process	Fungal alpha-L-arabinofuranosidase B	jgi|Trire2|55319|e_gw1.2.255.1	|Trire2|55319|e_gw1.2.255.1	GNHLTQAPPGGAASGPQPNGYDNLASAIGAPVR(+.98)LNGQK	Deamidation (R)			4.52	60	9.22016	0.00759991
			BP_ARGOT	31221	arabinan metabolic process	Fungal alpha-L-arabinofuranosidase B	jgi|Trire2|55319|e_gw1.2.255.1	|Trire2|55319|e_gw1.2.255.1	ATTSCCT(-2.02)NR	2-amino-3-oxo-butanoic_acid			17.55	59.66	5.42669	0.00152671
			BP_ARGOT	31221	arabinan metabolic process	Fungal alpha-L-arabinofuranosidase B	jgi|Trire2|55319|e_gw1.2.255.1	|Trire2|55319|e_gw1.2.255.1	Y(+31.99)IAH(-10.03)TGATVNTQVVSSSSSTALKQQASWTVR	DiOxidation	His->aspartylurea		14.7	60	5.29981	0.000270773
			BP_ARGOT	31221	arabinan metabolic process	Fungal alpha-L-arabinofuranosidase B	jgi|Trire2|55319|e_gw1.2.255.1	|Trire2|55319|e_gw1.2.255.1:|Trire2|123283|estExt_fgenesh5_pg.C_190214	SWS(-15.99)Y(-2.02)PTR	Deoxy	2-amino-3-oxo-butanoic_acid		3.09	60	6.56766	0.00602946
			BP_ARGOT	31221	arabinan metabolic process	Fungal alpha-L-arabinofuranosidase B	jgi|Trire2|55319|e_gw1.2.255.1	|Trire2|55319|e_gw1.2.255.1:|Trire2|123283|estExt_fgenesh5_pg.C_190214	S(+15.99)WSYPTR	MonoOxidation			2.97	5.18	2.8813	0.0069555
			BP_ARGOT	31221	arabinan metabolic process	Fungal alpha-L-arabinofuranosidase B	jgi|Trire2|55319|e_gw1.2.255.1	|Trire2|55319|e_gw1.2.255.1:|Trire2|123283|estExt_fgenesh5_pg.C_190214	SW(+15.99)SYPTR	MonoOxidation			5.56	12.01	4.79318	0.00496512
			BP_ARGOT	31221	arabinan metabolic process	Fungal alpha-L-arabinofuranosidase B	jgi|Trire2|55319|e_gw1.2.255.1	|Trire2|55319|e_gw1.2.255.1:|Trire2|123283|estExt_fgenesh5_pg.C_190214	SW(+31.99)SYPTR	DiOxidation			4.54	60	7.78717	9.27582e-06
			BP_ARGOT	31221	arabinan metabolic process	Fungal alpha-L-arabinofuranosidase B	jgi|Trire2|55319|e_gw1.2.255.1	|Trire2|55319|e_gw1.2.255.1:|Trire2|123283|estExt_fgenesh5_pg.C_190214	SW(+3.99)SYPTR	Tryptophan oxidation to kynurenin			1.84	60	7.20732	6.74084e-05
			MF_ARGOT	51920	peroxiredoxin activity	Peroxiredoxin	jgi|Trire2|55351|e_gw1.2.556.1	|Trire2|55351|e_gw1.2.556.1	GVDQVIVIASNDPYVM(+15.99)SAWGK	MonoOxidation			5.86	60	4.90055	0.000464628
			MF_ARGOT	5524	ATP binding	Heat shock protein 70 kDa	jgi|Trire2|55362|e_gw1.2.175.1	|Trire2|55362|e_gw1.2.175.1	M(+15.99)LSDAEKYKEEDEAEAK	MonoOxidation			7.92	60	7.15057	0.00385035
			CC_ARGOT	19773	proteasome core complex, alpha-subunit complex	Proteasome endopeptidase complex	jgi|Trire2|55644|e_gw1.2.519.1	|Trire2|55644|e_gw1.2.519.1	TLKQVM(+15.99)EEKLDSK	MonoOxidation			5.55	7.52	4.2087	2.10952e-05
			BP_ARGOT	290	deadenylation-dependent decapping of nuclear-transcribed mRNA	Scavenger mRNA-decapping enzyme DcpS	jgi|Trire2|55669|e_gw1.2.1014.1	|Trire2|55669|e_gw1.2.1014.1	NHIRPFM(+15.99)QLKR	MonoOxidation			3.25	60	5.38682	8.44478e-05
			MF_ARGOT	30246	carbohydrate binding	Glycosyl hydrolase	jgi|Trire2|55733|e_gw1.2.121.1	|Trire2|55733|e_gw1.2.121.1	GQGLEQHFLGGSINVHND(-30.01)T(+162.05)KA	Decarboxylation	Fung_O1H		12.24	60	5.6542	0.00249061
			MF_ARGOT	4553	hydrolase activity, hydrolyzing O-glycosyl compounds	Putative mixed-linked glucanase	jgi|Trire2|55886|e_gw1.2.995.1	|Trire2|55886|e_gw1.2.995.1	DAEAM(+15.99)GLYSIDER	MonoOxidation			6.06	60	6.11008	3.91554e-05
			MF_ARGOT	4553	hydrolase activity, hydrolyzing O-glycosyl compounds	Putative mixed-linked glucanase	jgi|Trire2|55886|e_gw1.2.995.1	|Trire2|55886|e_gw1.2.995.1	AYHLTTSYAGEALLSGFNW(+63.98)FNGVDPSHGFVSYQSR	Dihydroxy-N-formylkynurenine			5.51	60	6.2349	0.000393518
			MF_ARGOT	4608	phosphatidylethanolamine N-methyltransferase activity	Extracellular aldonolactonase	jgi|Trire2|55887|e_gw1.2.987.1	|Trire2|55887|e_gw1.2.987.1	FLLVPDLGM(+15.99)DLIHLYSFDPNTLALKDITPLSVKPGSGPR	MonoOxidation			8.98	60	7.44622	0.00177361
			MF_ARGOT	4608	phosphatidylethanolamine N-methyltransferase activity	Extracellular aldonolactonase	jgi|Trire2|55887|e_gw1.2.987.1	|Trire2|55887|e_gw1.2.987.1	LTEIFNIP(+31.99)SH(-10.03)GAGPAEPSSYAASEVVVSPDTNYLIVSSR	DiOxidation	His->aspartylurea		15.13	60	9.00489	0.000188921
			MF_ARGOT	4608	phosphatidylethanolamine N-methyltransferase activity	Extracellular aldonolactonase	jgi|Trire2|55887|e_gw1.2.987.1	|Trire2|55887|e_gw1.2.987.1	TFAY(+29.97)LVTE(+13.98)LGNTIIGYDVTYPNGQIK	Quinone	carbonylation unknown		9.55	60	3.71323	0.00610232
			MF_ARGOT	8410	CoA-transferase activity	Succinate--hydroxymethylglutarate CoA-transferase	jgi|Trire2|56625|e_gw1.3.260.1	|Trire2|56625|e_gw1.3.260.1	TTQEWLDVFEGSG(+15.99)MPYAAINDIQGTLNHSHTK	MonoOxidation			7.38	60	6.97045	0.0013129
			MF_ARGOT	8410	CoA-transferase activity	Succinate--hydroxymethylglutarate CoA-transferase	jgi|Trire2|56625|e_gw1.3.260.1	|Trire2|56625|e_gw1.3.260.1	YQM(+15.99)DYESLR	MonoOxidation			8.1	60	5.72208	0.00181129
			MF_ARGOT	30248	cellulose binding	Cellulose-binding domain, fungal	jgi|Trire2|56996|e_gw1.3.372.1	|Trire2|56996|e_gw1.3.372.1	VGYFAGTNC(-33.99)YWC(+31.99)SFLTNHADVDSTFSHISSSGLK	Dehydroalanine (C)	DiOxidation		7.99	60	10.3634	0.000473125
			MF_ARGOT	30248	cellulose binding	Cellulose-binding domain, fungal	jgi|Trire2|56996|e_gw1.3.372.1	|Trire2|56996|e_gw1.3.372.1	C(-18.01)NGC(+47.98)STDVIVQWATSVSQYVK	Dehydration (C@N-term)	TriOxidation		4.27	60	4.29104	0.00382907
			MF_ARGOT	30248	cellulose binding	Cellulose-binding domain, fungal	jgi|Trire2|56996|e_gw1.3.372.1	|Trire2|56996|e_gw1.3.372.1	C(-18.01)NG(+15.99)CSTDVIVQWATSVSQYVK	Dehydration (C@N-term)	MonoOxidation		22.31	60	9.28621	1.79039e-05
			MF_ARGOT	30248	cellulose binding	Cellulose-binding domain, fungal	jgi|Trire2|56996|e_gw1.3.372.1	|Trire2|56996|e_gw1.3.372.1	VIVQW(+29.97)AT(+670.19)SVSQYVK	Quinone	Fung_O4H1Na		18.9	60	7.50703	0.000190152
			MF_ARGOT	30248	cellulose binding	Cellulose-binding domain, fungal	jgi|Trire2|56996|e_gw1.3.372.1	|Trire2|56996|e_gw1.3.372.1	VGYFAGTNCYW(+19.99)CSFLTNHADVDSTFSHISSSGLK	Tryptophan oxidation to hydroxykynurenin			15.42	60	7.58083	0.000174586
			MF_ARGOT	30248	cellulose binding	Cellulose-binding domain, fungal	jgi|Trire2|56996|e_gw1.3.372.1	|Trire2|56996|e_gw1.3.372.1	VGYFAGTNCY(-2.02)WCSFLTNHADVDSTFSHISSSGLKVVR	2-amino-3-oxo-butanoic_acid			11.57	60	6.78408	0.000613128
			MF_ARGOT	30246	carbohydrate binding	Alpha-mannosidase	jgi|Trire2|57098|e_gw1.3.616.1	|Trire2|57098|e_gw1.3.616.1	TIFYTGLFHALQYPSDYSEPTTSSEGGM(+15.99)RR	MonoOxidation			10.36	60	7.32173	0.0078487
			MF_ARGOT	4347	glucose-6-phosphate isomerase activity	Glucose-6-phosphate isomerase	jgi|Trire2|5776|fgenesh1_pm.C_scaffold_29000020	|Trire2|5776|fgenesh1_pm.C_scaffold_29000020	TGSILFGEPC(-33.99)T(+368.07)NAQHSFFQLVHQGTK	Dehydroalanine (C)	Fung_O2H2Na		8.44	60	9.0365	2.99663e-05
			MF_ARGOT	4347	glucose-6-phosphate isomerase activity	Glucose-6-phosphate isomerase	jgi|Trire2|5776|fgenesh1_pm.C_scaffold_29000020	|Trire2|5776|fgenesh1_pm.C_scaffold_29000020	YTTGSILFGEPC(+47.98)TNAQHSFFQLVHQGTK	TriOxidation			5.87	60	10.101	0.000318107
			MF_ARGOT	4347	glucose-6-phosphate isomerase activity	Glucose-6-phosphate isomerase	jgi|Trire2|5776|fgenesh1_pm.C_scaffold_29000020	|Trire2|5776|fgenesh1_pm.C_scaffold_29000020	NYFAQAE(-30.01)ALMVGKT(+486.16)DDQLRAEGTPEELIPHKR	Decarboxylation	Fung_O3H		5.55	60	6.99141	0.00279055
			MF_ARGOT	4347	glucose-6-phosphate isomerase activity	Glucose-6-phosphate isomerase	jgi|Trire2|5776|fgenesh1_pm.C_scaffold_29000020	|Trire2|5776|fgenesh1_pm.C_scaffold_29000020	DEPG(+15.99)N(+752.25)GEGHDASTGGLIGAFK	MonoOxidation	Fung_2HN2H1Na		10	60	4.63767	0.000532685
			MF_ARGOT	4347	glucose-6-phosphate isomerase activity	Glucose-6-phosphate isomerase	jgi|Trire2|5776|fgenesh1_pm.C_scaffold_29000020	|Trire2|5776|fgenesh1_pm.C_scaffold_29000020	PETTLFLI(+13.98)AS(+324.11)KTFTTAETITNANTAK	carbonylation unknown	Fung_O2H		7.52	60	4.83735	0.00131428
			MF_ARGOT	4347	glucose-6-phosphate isomerase activity	Glucose-6-phosphate isomerase	jgi|Trire2|5776|fgenesh1_pm.C_scaffold_29000020	|Trire2|5776|fgenesh1_pm.C_scaffold_29000020	ML(+15.99)ASNYFAQAEALM(+15.99)VGK	MonoOxidation	MonoOxidation		6.97	60	5.72523	0.00506991
			MF_ARGOT	4347	glucose-6-phosphate isomerase activity	Glucose-6-phosphate isomerase	jgi|Trire2|5776|fgenesh1_pm.C_scaffold_29000020	|Trire2|5776|fgenesh1_pm.C_scaffold_29000020	ML(+15.99)ASNYFAQAEALM(+15.99)VGKTDDQLRAE	MonoOxidation	MonoOxidation		6.66	60	6.84987	0.00165676
			MF_ARGOT	4347	glucose-6-phosphate isomerase activity	Glucose-6-phosphate isomerase	jgi|Trire2|5776|fgenesh1_pm.C_scaffold_29000020	|Trire2|5776|fgenesh1_pm.C_scaffold_29000020	M(+15.99)LASNYFAQAEA(+15.99)LMVGKTDDQLRAEGTPEELIPHKR	MonoOxidation	MonoOxidation		10.53	60	9.09301	0.00185774
			MF_ARGOT	4347	glucose-6-phosphate isomerase activity	Glucose-6-phosphate isomerase	jgi|Trire2|5776|fgenesh1_pm.C_scaffold_29000020	|Trire2|5776|fgenesh1_pm.C_scaffold_29000020	M(+15.99)LASNYFAQAEALM(+15.99)VGKTDDQLRAEGTPEELIPHKR	MonoOxidation	MonoOxidation		6.91	60	10.0072	0.000354675
			MF_ARGOT	4347	glucose-6-phosphate isomerase activity	Glucose-6-phosphate isomerase	jgi|Trire2|5776|fgenesh1_pm.C_scaffold_29000020	|Trire2|5776|fgenesh1_pm.C_scaffold_29000020	M(+15.99)LASNYFAQAEALM(+15.99)VGKTDDQLR	MonoOxidation	MonoOxidation		4.99	10.16	4.8257	0.00180634
			MF_ARGOT	4347	glucose-6-phosphate isomerase activity	Glucose-6-phosphate isomerase	jgi|Trire2|5776|fgenesh1_pm.C_scaffold_29000020	|Trire2|5776|fgenesh1_pm.C_scaffold_29000020	DAM(+15.99)FRGDKINFTENR	MonoOxidation			17.46	27.71	3.39324	0.00108566
			MF_ARGOT	4347	glucose-6-phosphate isomerase activity	Glucose-6-phosphate isomerase	jgi|Trire2|5776|fgenesh1_pm.C_scaffold_29000020	|Trire2|5776|fgenesh1_pm.C_scaffold_29000020	FAAYLQQLSM(+15.99)ESNGK	MonoOxidation			14.89	38.35	6.75739	2.96986e-06
			MF_ARGOT	4347	glucose-6-phosphate isomerase activity	Glucose-6-phosphate isomerase	jgi|Trire2|5776|fgenesh1_pm.C_scaffold_29000020	|Trire2|5776|fgenesh1_pm.C_scaffold_29000020	KLTNIVNVGIGGSDLGPVM(+15.99)VT	MonoOxidation			12.1	60	5.9356	0.00116737
			MF_ARGOT	4347	glucose-6-phosphate isomerase activity	Glucose-6-phosphate isomerase	jgi|Trire2|5776|fgenesh1_pm.C_scaffold_29000020	|Trire2|5776|fgenesh1_pm.C_scaffold_29000020	FLAGAHAM(+15.99)DKHFR	MonoOxidation			11.61	60	2.34773	0.00206135
			MF_ARGOT	4347	glucose-6-phosphate isomerase activity	Glucose-6-phosphate isomerase	jgi|Trire2|5776|fgenesh1_pm.C_scaffold_29000020	|Trire2|5776|fgenesh1_pm.C_scaffold_29000020	YSVWSAIGLSVALYVGYDNFHKFLAGAHAM(+15.99)DKHFR	MonoOxidation			7.78	60	4.50079	0.00241628
			MF_ARGOT	4347	glucose-6-phosphate isomerase activity	Glucose-6-phosphate isomerase	jgi|Trire2|5776|fgenesh1_pm.C_scaffold_29000020	|Trire2|5776|fgenesh1_pm.C_scaffold_29000020	LVAPFDQYLHRFAAYLQQLSM(+15.99)ESNGK	MonoOxidation			6.76	60	4.62173	0.00718092
			MF_ARGOT	4347	glucose-6-phosphate isomerase activity	Glucose-6-phosphate isomerase	jgi|Trire2|5776|fgenesh1_pm.C_scaffold_29000020	|Trire2|5776|fgenesh1_pm.C_scaffold_29000020	KLTNIVNVGIGGSDLGPVM(+15.99)VTEALK	MonoOxidation			6.29	60	7.73278	0.00120818
			MF_ARGOT	4347	glucose-6-phosphate isomerase activity	Glucose-6-phosphate isomerase	jgi|Trire2|5776|fgenesh1_pm.C_scaffold_29000020	|Trire2|5776|fgenesh1_pm.C_scaffold_29000020	FGIDKANM(+15.99)FGFESWVGGR	MonoOxidation			5.63	60	6.04031	0.00115451
			MF_ARGOT	4347	glucose-6-phosphate isomerase activity	Glucose-6-phosphate isomerase	jgi|Trire2|5776|fgenesh1_pm.C_scaffold_29000020	|Trire2|5776|fgenesh1_pm.C_scaffold_29000020	LTNIVNVGIGGSDLGPVM(+15.99)VTEALK	MonoOxidation			3.71	60	5.61649	0.00443931
			MF_ARGOT	4347	glucose-6-phosphate isomerase activity	Glucose-6-phosphate isomerase	jgi|Trire2|5776|fgenesh1_pm.C_scaffold_29000020	|Trire2|5776|fgenesh1_pm.C_scaffold_29000020	LM(+15.99)VGKTDDQLRAEGTPEELIPHKR	MonoOxidation			2.82	8.47	6.68694	0.000677711
			MF_ARGOT	4347	glucose-6-phosphate isomerase activity	Glucose-6-phosphate isomerase	jgi|Trire2|5776|fgenesh1_pm.C_scaffold_29000020	|Trire2|5776|fgenesh1_pm.C_scaffold_29000020	ELDEP(+31.99)GNGEGH(-10.03)DASTGGLIGAFK	DiOxidation	His->aspartylurea		5.9	60	5.76137	0.00834957
			MF_ARGOT	4347	glucose-6-phosphate isomerase activity	Glucose-6-phosphate isomerase	jgi|Trire2|5776|fgenesh1_pm.C_scaffold_29000020	|Trire2|5776|fgenesh1_pm.C_scaffold_29000020	ETPLRDNIPVIGGLLGVW(+63.98)YADFFQAQTR(-42.02)	Dihydroxy-N-formylkynurenine	Ornithine from Arginine		16.25	60	8.69339	0.000120763
			MF_ARGOT	4347	glucose-6-phosphate isomerase activity	Glucose-6-phosphate isomerase	jgi|Trire2|5776|fgenesh1_pm.C_scaffold_29000020	|Trire2|5776|fgenesh1_pm.C_scaffold_29000020	SGEW(+3.99)VGYTGKK	Tryptophan oxidation to kynurenin			12.58	60	5.13565	0.00171389
			MF_ARGOT	4347	glucose-6-phosphate isomerase activity	Glucose-6-phosphate isomerase	jgi|Trire2|5776|fgenesh1_pm.C_scaffold_29000020	|Trire2|5776|fgenesh1_pm.C_scaffold_29000020	SGEW(+3.99)VGYTGK	Tryptophan oxidation to kynurenin			8.7	60	4.97099	0.000544251
			MF_ARGOT	4347	glucose-6-phosphate isomerase activity	Glucose-6-phosphate isomerase	jgi|Trire2|5776|fgenesh1_pm.C_scaffold_29000020	|Trire2|5776|fgenesh1_pm.C_scaffold_29000020	HFVALSTNEEEVTKFGIDKANMFGFESW(+31.99)VGGR	DiOxidation			4.48	60	4.97217	0.00232
			MF_ARGOT	4347	glucose-6-phosphate isomerase activity	Glucose-6-phosphate isomerase	jgi|Trire2|5776|fgenesh1_pm.C_scaffold_29000020	|Trire2|5776|fgenesh1_pm.C_scaffold_29000020	SGEW(+15.99)VGYTGK	MonoOxidation			4.45	9.79	7.15558	0.000150767
			MF_ARGOT	4347	glucose-6-phosphate isomerase activity	Glucose-6-phosphate isomerase	jgi|Trire2|5776|fgenesh1_pm.C_scaffold_29000020	|Trire2|5776|fgenesh1_pm.C_scaffold_29000020	SGEW(+15.99)VGYTGKK	MonoOxidation			2.85	8.36	4.76433	0.00722226
			MF_ARGOT	4347	glucose-6-phosphate isomerase activity	Glucose-6-phosphate isomerase	jgi|Trire2|5776|fgenesh1_pm.C_scaffold_29000020	|Trire2|5776|fgenesh1_pm.C_scaffold_29000020	FAAY(+15.01)LQQLSMESNGK	Tyrosine oxidation to 2-aminotyrosine			18.17	60	9.12099	0.000265671
			MF_ARGOT	4553	hydrolase activity, hydrolyzing O-glycosyl compounds	Glycoside hydrolase	jgi|Trire2|57857|e_gw1.4.650.1	|Trire2|57857|e_gw1.4.650.1	FV(+15.99)SEFGMEAYPHLSTTRR	MonoOxidation			9.57	60	3.25821	0.00554333
			MF_ARGOT	16810	hydrolase activity, acting on carbon-nitrogen (but not peptide) bonds	Amidohydrolase	jgi|Trire2|58282|e_gw1.5.46.1	|Trire2|58282|e_gw1.5.46.1	VIA(+15.99)GE(+13.98)SV(+13.98)LALTIDNADAIATALR	MonoOxidation	carbonylation unknown	carbonylation unknown	10.02	60	4.36491	0.00282007
			MF_ARGOT	16810	hydrolase activity, acting on carbon-nitrogen (but not peptide) bonds	Amidohydrolase	jgi|Trire2|58282|e_gw1.5.46.1	|Trire2|58282|e_gw1.5.46.1	E(-59.04)NM(-32.01)EEYLPQEIFWESLAAALR	Carbonylation_E	Aspartate semialdehyde		4.47	60	5.14294	0.00203906
			MF_ARGOT	8233	peptidase activity	Prolyl aminopeptidase A	jgi|Trire2|58387|e_gw1.5.683.1	|Trire2|58387|e_gw1.5.683.1	LM(+15.99)RQDNTVRDC(+47.98)EAVR	MonoOxidation	TriOxidation		13.63	60	4.97259	0.00595906
			MF_ARGOT	8233	peptidase activity	Prolyl aminopeptidase A	jgi|Trire2|58387|e_gw1.5.683.1	|Trire2|58387|e_gw1.5.683.1	GVGLSTPVSTEM(+15.99)LAR	MonoOxidation			28.33	60	8.26164	2.13633e-05
			MF_ARGOT	16746	transferase activity, transferring acyl groups	Beta-lactamase class C	jgi|Trire2|58717|e_gw1.5.717.1	|Trire2|58717|e_gw1.5.717.1	M(+15.99)LLTHTSGFGYTFSHER	MonoOxidation			13.38	60	8.03768	4.64778e-05
			MF_ARGOT	16746	transferase activity, transferring acyl groups	Beta-lactamase class C	jgi|Trire2|58717|e_gw1.5.717.1	|Trire2|58717|e_gw1.5.717.1	TSGLNLDAYM(+15.99)QK	MonoOxidation			7.74	60	5.41098	3.2968e-05
			BP_ARGOT	6541	glutamine metabolic process	Related to NonF protein, involved in nonactin biosynthesis	jgi|Trire2|59940|e_gw1.7.436.1	|Trire2|59940|e_gw1.7.436.1	VVAAVC(+47.98)HGTIALVNAK	TriOxidation			13.87	60	6.01987	7.93717e-05
			BP_ARGOT	6541	glutamine metabolic process	Related to NonF protein, involved in nonactin biosynthesis	jgi|Trire2|59940|e_gw1.7.436.1	|Trire2|59940|e_gw1.7.436.1	VVAAVC(+31.99)HGTIALVNAK	DiOxidation			7.84	17.39	6.2077	0.000155944
			BP_ARGOT	6541	glutamine metabolic process	Related to NonF protein, involved in nonactin biosynthesis	jgi|Trire2|59940|e_gw1.7.436.1	|Trire2|59940|e_gw1.7.436.1	GKEVTGFTNAEEEAVQLTSAM(+15.99)PFLLEDRVK	MonoOxidation			4.92	60	5.28699	0.00480643
			BP_ARGOT	6541	glutamine metabolic process	Related to NonF protein, involved in nonactin biosynthesis	jgi|Trire2|59940|e_gw1.7.436.1	|Trire2|59940|e_gw1.7.436.1	QGN(-17.03)GEPLLKGK	Ammonia-loss (N)			7.12	60	4.9625	0.00264623
			MF_ARGOT	3824	catalytic activity	Phosphoenolpyruvate phosphomutase	jgi|Trire2|60422|e_gw1.7.813.1	|Trire2|60422|e_gw1.7.813.1	C(+47.98)DVFRLEDSALSHEAR	TriOxidation			3.24	60	4.0022	0.00886901
			MF_ARGOT	16972	thiol oxidase activity	Sulfhydryl oxidase	jgi|Trire2|60849|e_gw1.8.368.1	|Trire2|60849|e_gw1.8.368.1	LYP(-30.01)CWVC(+31.99)AEDFQGYLAR	Proline oxidation to pyrrolidinone	DiOxidation		7.6	60	4.14873	0.00882711
			MF_ARGOT	16972	thiol oxidase activity	Sulfhydryl oxidase	jgi|Trire2|60849|e_gw1.8.368.1	|Trire2|60849|e_gw1.8.368.1	STW(+31.99)TLLH(-10.03)TIAATYPEQPSR	DiOxidation	His->aspartylurea		13.83	13.55	2.55597	0.00462402
			MF_ARGOT	16972	thiol oxidase activity	Sulfhydryl oxidase	jgi|Trire2|60849|e_gw1.8.368.1	|Trire2|60849|e_gw1.8.368.1	LYPCW(+3.99)VCAEDFQGYLAR	Tryptophan oxidation to kynurenin			15.26	60	6.42885	0.000477521
			MF_ARGOT	16787	hydrolase activity	Fumarylacetoacetate hydrolase domain-containing protein 1	jgi|Trire2|6096|fgenesh1_pm.C_scaffold_49000002	|Trire2|6096|fgenesh1_pm.C_scaffold_49000002	GSTALM(+15.99)IYRIPR	MonoOxidation			14.65	20.37	2.02987	0.00688215
			MF_ARGOT	16787	hydrolase activity	Fumarylacetoacetate hydrolase domain-containing protein 1	jgi|Trire2|6096|fgenesh1_pm.C_scaffold_49000002	|Trire2|6096|fgenesh1_pm.C_scaffold_49000002	AAIADPHDAELFLDVNGQPR(+.98)	Deamidation (R)			10.98	60	5.90244	0.0032849
			MF_ARGOT	22857	transmembrane transporter activity	Heat shock protein 30	jgi|Trire2|62100|e_gw1.9.287.1	|Trire2|62100|e_gw1.9.287.1	TFSFPT(-2.02)R(+.98)VDQDKVSANFK	2-amino-3-oxo-butanoic_acid	Deamidation (R)		11.75	60	5.38321	0.00160167
			MF_ARGOT	17040	N-acylsphingosine amidohydrolase activity	Neutral ceramidase	jgi|Trire2|64397|e_gw1.14.346.1	|Trire2|64397|e_gw1.14.346.1	AH(-10.03)ESLQEGY(+31.99)LDVGTTTVSDGAINR	His->aspartylurea	DiOxidation		14.81	60	6.63392	7.07984e-05
			MF_ARGOT	17040	N-acylsphingosine amidohydrolase activity	Neutral ceramidase	jgi|Trire2|64397|e_gw1.14.346.1	|Trire2|64397|e_gw1.14.346.1	VGQLVIIVSPSEATTM(+15.99)AGRR	MonoOxidation			8.35	60	9.88041	1.76358e-05
			MF_ARGOT	20037	heme binding	Microsomal cytochrome b5	jgi|Trire2|64561|e_gw1.14.267.1	|Trire2|64561|e_gw1.14.267.1	FVDEH(-10.03)P(+31.99)GGEEVILDVAGQDATEAFEDVGHSDEAR	His->aspartylurea	DiOxidation		9.16	60	4.85548	0.00587207
			BP_ARGOT	1901642	nucleoside transmembrane transport	Sodium/nucleoside cotransporter	jgi|Trire2|64898|e_gw1.15.159.1	|Trire2|64898|e_gw1.15.159.1	ALEAPADEGHM(+15.99)YAQPDGLSTLEK	MonoOxidation			3.68	60	5.36588	0.00306215
			BP_ARGOT	5975	carbohydrate metabolic process	Endo-N-acetyl-beta-D-glucosaminidase	jgi|Trire2|65162|e_gw1.15.102.1	|Trire2|65162|e_gw1.15.102.1	VMG(+15.99)MVGGAAPGSFNTQTLDSPDSATFEHYYGQLR	MonoOxidation			7.68	60	6.67213	0.000506425
			BP_ARGOT	5975	carbohydrate metabolic process	Endo-N-acetyl-beta-D-glucosaminidase	jgi|Trire2|65162|e_gw1.15.102.1	|Trire2|65162|e_gw1.15.102.1	LIVYFQTTHDSSNRPISM(+15.99)LPLITEK	MonoOxidation			5.15	60	10.2202	0.000327982
			BP_ARGOT	5975	carbohydrate metabolic process	Endo-N-acetyl-beta-D-glucosaminidase	jgi|Trire2|65162|e_gw1.15.102.1	|Trire2|65162|e_gw1.15.102.1	VGGAAP(-30.01)GS(+486.16)FNTQTLDSPDSATFEHYYGQLR	Proline oxidation to pyrrolidinone	Fung_O3H		13.42	60	7.99815	4.31574e-05
			CC_ARGOT	5618	cell wall	Glycosidase	jgi|Trire2|65406|e_gw1.16.441.1	|Trire2|65406|e_gw1.16.441.1	SISIVD(-15.99)Y(+29.97)AGADAPTSK	Deoxy	Quinone		7.23	60	5.37153	2.47235e-05
			CC_ARGOT	5618	cell wall	Glycosidase	jgi|Trire2|65406|e_gw1.16.441.1	|Trire2|65406|e_gw1.16.441.1	DAPQGTVE(-30.01)W(+31.99)AGGYTDFSKAPFLGYYK	Decarboxylation	DiOxidation		16.79	60	7.85222	0.00115315
			CC_ARGOT	5618	cell wall	Glycosidase	jgi|Trire2|65406|e_gw1.16.441.1	|Trire2|65406|e_gw1.16.441.1	DAPQGTVE(+15.99)WAGGYTDFSKAPFLGYYK	MonoOxidation			3.2	60	10.9994	3.78442e-05
			CC_ARGOT	5618	cell wall	Glycosidase	jgi|Trire2|65406|e_gw1.16.441.1	|Trire2|65406|e_gw1.16.441.1	GAFHPVDNPLGSFH(-10.03)TYSVEW(+31.99)TSAGVTWLIDNNVVR	His->aspartylurea	DiOxidation		16.56	60	5.88177	0.000685614
			CC_ARGOT	5618	cell wall	Glycosidase	jgi|Trire2|65406|e_gw1.16.441.1	|Trire2|65406|e_gw1.16.441.1	GAFHPVDNPLGSFH(-10.03)TY(+31.99)SVEWTSAGVTWLIDNNVVR	His->aspartylurea	DiOxidation		8.41	60	9.83544	0.000317543
			CC_ARGOT	5618	cell wall	Glycosidase	jgi|Trire2|65406|e_gw1.16.441.1	|Trire2|65406|e_gw1.16.441.1	N(+590.19)PLEKTC(+47.98)PNDPAFGK	Fung_2HN1H1Na	TriOxidation		12.74	60	5.47312	0.00120687
			CC_ARGOT	5618	cell wall	Glycosidase	jgi|Trire2|65406|e_gw1.16.441.1	|Trire2|65406|e_gw1.16.441.1	QTSTDCN(-17.03)PLEKT(-2.02)CPNDPAFGK	Ammonia-loss (N)	2-amino-3-oxo-butanoic_acid		15.18	60	8.15791	7.34917e-05
			CC_ARGOT	5618	cell wall	Glycosidase	jgi|Trire2|65406|e_gw1.16.441.1	|Trire2|65406|e_gw1.16.441.1	YN(-17.03)GNGAVFSISTEKEAPTIR	Ammonia-loss (N)			6.42	60	6.37051	0.00266845
			CC_ARGOT	5618	cell wall	Glycosidase	jgi|Trire2|65406|e_gw1.16.441.1	|Trire2|65406|e_gw1.16.441.1	EYIYS(-2.02)D(-15.99)HSGSWQSIK	2-amino-3-oxo-butanoic_acid	Deoxy		9.27	60	5.02276	0.00140159
			CC_ARGOT	5618	cell wall	Glycosidase	jgi|Trire2|65406|e_gw1.16.441.1	|Trire2|65406|e_gw1.16.441.1	NSGNCDFS(-2.02)KGACSSFESLPGTTLK	2-amino-3-oxo-butanoic_acid			10.63	60	4.08891	0.00156168
			CC_ARGOT	5618	cell wall	Glycosidase	jgi|Trire2|65406|e_gw1.16.441.1	|Trire2|65406|e_gw1.16.441.1	LGT(-2.02)W(+3.99)VAGRK	2-amino-3-oxo-butanoic_acid	Tryptophan oxidation to kynurenin		16.1	60	6.84562	0.00702551
			CC_ARGOT	5618	cell wall	Glycosidase	jgi|Trire2|65406|e_gw1.16.441.1	|Trire2|65406|e_gw1.16.441.1	TVEW(+19.99)AGGYT(+486.16)DFSKAPFLGYYK	Tryptophan oxidation to hydroxykynurenin	Fung_O3H		3.35	60	8.98695	0.000132706
			CC_ARGOT	5618	cell wall	Glycosidase	jgi|Trire2|65406|e_gw1.16.441.1	|Trire2|65406|e_gw1.16.441.1	GTW(+15.99)VAGRK	MonoOxidation			15.17	60	6.30363	0.000342702
			CC_ARGOT	5618	cell wall	Glycosidase	jgi|Trire2|65406|e_gw1.16.441.1	|Trire2|65406|e_gw1.16.441.1	DAPQGTVEW(+31.99)AGGYTDFSKAPFLGYYK	DiOxidation			12.32	60	6.06421	0.000209934
			CC_ARGOT	5618	cell wall	Glycosidase	jgi|Trire2|65406|e_gw1.16.441.1	|Trire2|65406|e_gw1.16.441.1	LGTW(+15.99)VAGRK	MonoOxidation			8.12	60	7.86484	0.00118848
			CC_ARGOT	5618	cell wall	Glycosidase	jgi|Trire2|65406|e_gw1.16.441.1	|Trire2|65406|e_gw1.16.441.1	LGTW(+15.99)VAGR	MonoOxidation			7.65	12.77	7.46908	0.00064792
			CC_ARGOT	5618	cell wall	Glycosidase	jgi|Trire2|65406|e_gw1.16.441.1	|Trire2|65406|e_gw1.16.441.1	LGTW(+31.99)VAGRK	DiOxidation			6.71	60	7.63924	0.000840192
			CC_ARGOT	5618	cell wall	Glycosidase	jgi|Trire2|65406|e_gw1.16.441.1	|Trire2|65406|e_gw1.16.441.1	SVKEYIYSDHSGSW(+15.99)QSIK	MonoOxidation			5.86	60	6.57621	0.00162978
			CC_ARGOT	5618	cell wall	Glycosidase	jgi|Trire2|65406|e_gw1.16.441.1	|Trire2|65406|e_gw1.16.441.1	LGTW(+47.98)VAGRK	TriOxidation			5.56	60	5.85314	0.00110799
			CC_ARGOT	5618	cell wall	Glycosidase	jgi|Trire2|65406|e_gw1.16.441.1	|Trire2|65406|e_gw1.16.441.1	KDAPQGTVEW(+15.99)AGGYTDFSKAPFLGYYK	MonoOxidation			5.19	60	9.53246	0.000896049
			CC_ARGOT	5618	cell wall	Glycosidase	jgi|Trire2|65406|e_gw1.16.441.1	|Trire2|65406|e_gw1.16.441.1	LGTW(+47.98)VAGR	TriOxidation			4.66	10.88	4.83284	0.00124786
			CC_ARGOT	5618	cell wall	Glycosidase	jgi|Trire2|65406|e_gw1.16.441.1	|Trire2|65406|e_gw1.16.441.1	LGTW(+3.99)VAGR	Tryptophan oxidation to kynurenin			3.66	60	9.23414	0.000316273
			MF_ARGOT	8168	methyltransferase activity	Demethylmenaquinone methyltransferase	jgi|Trire2|65480|e_gw1.16.230.1	|Trire2|65480|e_gw1.16.230.1	G(+15.99)MPVYEAFKLHR	MonoOxidation			5.43	60	6.03633	0.000241287
			MF_ARGOT	42132	fructose 1,6-bisphosphate 1-phosphatase activity	Fructose--bisphosphatase	jgi|Trire2|65508|e_gw1.16.168.1	|Trire2|65508|e_gw1.16.168.1	ML(+15.99)EVVPEHIHDR	MonoOxidation			6.99	60	5.19096	0.00254576
			MF_ARGOT	42132	fructose 1,6-bisphosphate 1-phosphatase activity	Fructose--bisphosphatase	jgi|Trire2|65508|e_gw1.16.168.1	|Trire2|65508|e_gw1.16.168.1	YIGSM(+15.99)V(+15.99)ADAYR	MonoOxidation	MonoOxidation		6.93	60	5.23419	0.00566559
			MF_ARGOT	42132	fructose 1,6-bisphosphate 1-phosphatase activity	Fructose--bisphosphatase	jgi|Trire2|65508|e_gw1.16.168.1	|Trire2|65508|e_gw1.16.168.1	YIGSM(+15.99)VADAYR	MonoOxidation			16.09	52.7	4.65948	0.00286237
			MF_ARGOT	42132	fructose 1,6-bisphosphate 1-phosphatase activity	Fructose--bisphosphatase	jgi|Trire2|65508|e_gw1.16.168.1	|Trire2|65508|e_gw1.16.168.1	M(+15.99)LEVVPEHIHDR	MonoOxidation			14.2	33.32	3.05848	0.00315327
			MF_ARGOT	42132	fructose 1,6-bisphosphate 1-phosphatase activity	Fructose--bisphosphatase	jgi|Trire2|65508|e_gw1.16.168.1	|Trire2|65508|e_gw1.16.168.1	SIAY(+15.01)YIR	Tyrosine oxidation to 2-aminotyrosine			6.27	60	6.87243	0.0046153
			BP_ARGOT	55085	transmembrane transport	Class ii aldolase adducin domain-containing	jgi|Trire2|65969|e_gw1.17.140.1	|Trire2|65969|e_gw1.17.140.1	HNIHAIC(+47.98)HAHTIAGR	TriOxidation			16.76	60	2.94203	0.00653934
			MF_ARGOT	16787	hydrolase activity	Hydrolase dienelactone hydrolase	jgi|Trire2|66016|e_gw1.17.409.1	|Trire2|66016|e_gw1.17.409.1	VFM(+15.99)PDWFK	MonoOxidation			1.89	60	5.68546	0.00455793
			MF_ARGOT	4553	hydrolase activity, hydrolyzing O-glycosyl compounds	Endochitinase 2	jgi|Trire2|66041|e_gw1.17.138.1	|Trire2|66041|e_gw1.17.138.1	NLVC(+47.98)QY(+31.99)KDRPHFGGLSLWDLSR	TriOxidation	DiOxidation		8.07	60	5.38596	0.00378437
			MF_ARGOT	4553	hydrolase activity, hydrolyzing O-glycosyl compounds	Endochitinase 2	jgi|Trire2|66041|e_gw1.17.138.1	|Trire2|66041|e_gw1.17.138.1	LLSHCMSL(+13.98)QSDIPYCR	carbonylation unknown			7.41	60	5.9248	0.00620718
			MF_ARGOT	4181	metallocarboxypeptidase activity	Metallocarboxypeptidase	jgi|Trire2|66308|e_gw1.18.75.1	|Trire2|66308|e_gw1.18.75.1	LLEAM(+15.99)FPSYVR	MonoOxidation			7.51	60	4.78024	0.00213624
			MF_ARGOT	4784	superoxide dismutase activity	Superoxide dismutase	jgi|Trire2|66345|e_gw1.18.347.1	|Trire2|66345|e_gw1.18.347.1	TWGSLDKFKEAM(+15.99)GK	MonoOxidation			13.41	60	8.93441	0.000354601
			MF_ARGOT	4784	superoxide dismutase activity	Superoxide dismutase	jgi|Trire2|66345|e_gw1.18.347.1	|Trire2|66345|e_gw1.18.347.1	IVTTKDQDPVVGGEVPVFGIDM(+15.99)WEHAYYLQYLNGK	MonoOxidation			8.14	60	7.19249	0.000800669
			MF_ARGOT	4784	superoxide dismutase activity	Superoxide dismutase	jgi|Trire2|66345|e_gw1.18.347.1	|Trire2|66345|e_gw1.18.347.1	ALLGIQGSGW(+15.99)GWLVK	MonoOxidation			17.1	60	7.04076	5.59671e-05
			MF_ARGOT	4451	isocitrate lyase activity	Mitochondrial 2-methylisocitrate lyase	jgi|Trire2|66541|e_gw1.19.31.1	|Trire2|66541|e_gw1.19.31.1	LVTFDEAAVEHM(+15.99)QKEGVAQAK	MonoOxidation			9.76	60	4.09346	0.00239998
			MF_ARGOT	70003	threonine-type peptidase activity	Proteasome subunit beta	jgi|Trire2|66707|e_gw1.19.176.1	|Trire2|66707|e_gw1.19.176.1	M(+15.99)VVLTKK	MonoOxidation			9.89	60	5.11101	0.001663
			MF_ARGOT	70003	threonine-type peptidase activity	Proteasome subunit beta	jgi|Trire2|66707|e_gw1.19.176.1	|Trire2|66707|e_gw1.19.176.1	EAIKW(+15.99)DGSSGGVIR	MonoOxidation			4.8	60	2.88848	0.00741947
			MF_ARGOT	4553	hydrolase activity, hydrolyzing O-glycosyl compounds	Gpi-anchored cell wall beta-endoglucanase	jgi|Trire2|66792|e_gw1.19.77.1	|Trire2|66792|e_gw1.19.77.1	TYILLGVWA(+15.99)SGTDNIDNELAALSAAVK	MonoOxidation			7.18	60	7.84767	0.00249957
			MF_ARGOT	4553	hydrolase activity, hydrolyzing O-glycosyl compounds	Gpi-anchored cell wall beta-endoglucanase	jgi|Trire2|66792|e_gw1.19.77.1	|Trire2|66792|e_gw1.19.77.1	D(-45.02)LT(+486.16)DLI(+15.99)IGVSIGSEDLYR	Carbonylation_D	Fung_O3H	MonoOxidation	11.99	60	3.83334	0.00823427
			MF_ARGOT	4553	hydrolase activity, hydrolyzing O-glycosyl compounds	Gpi-anchored cell wall beta-endoglucanase	jgi|Trire2|66792|e_gw1.19.77.1	|Trire2|66792|e_gw1.19.77.1	EVLGFIN(+15.99)D(-30.01)Y(+15.01)KK	MonoOxidation	Decarboxylation	Tyrosine oxidation to 2-aminotyrosine	9.05	60	4.32646	0.000535418
			MF_ARGOT	4553	hydrolase activity, hydrolyzing O-glycosyl compounds	Gpi-anchored cell wall beta-endoglucanase	jgi|Trire2|66792|e_gw1.19.77.1	|Trire2|66792|e_gw1.19.77.1	TYILLGVW(+63.98)ASGTD(-30.01)NIDNELAALSAAVK	Dihydroxy-N-formylkynurenine	Decarboxylation		2.08	60	4.93474	0.00843461
			MF_ARGOT	4553	hydrolase activity, hydrolyzing O-glycosyl compounds	Gpi-anchored cell wall beta-endoglucanase	jgi|Trire2|66792|e_gw1.19.77.1	|Trire2|66792|e_gw1.19.77.1	TYILLGVW(+3.99)ASGTDNIDNELAALSAAVK	Tryptophan oxidation to kynurenin			18.01	60	5.65063	0.00158009
			MF_ARGOT	4553	hydrolase activity, hydrolyzing O-glycosyl compounds	Gpi-anchored cell wall beta-endoglucanase	jgi|Trire2|66792|e_gw1.19.77.1	|Trire2|66792|e_gw1.19.77.1	TYILLGVW(+15.99)ASGTDNIDNELAALSAAVK	MonoOxidation			9.52	60	6.11545	0.000248756
			MF_ARGOT	4553	hydrolase activity, hydrolyzing O-glycosyl compounds	Gpi-anchored cell wall beta-endoglucanase	jgi|Trire2|66792|e_gw1.19.77.1	|Trire2|66792|e_gw1.19.77.1	LFNKYPTFW(+19.99)YNLR	Tryptophan oxidation to hydroxykynurenin			1.69	60	6.21277	0.00755229
			MF_ARGOT	4096	catalase activity	Catalase	jgi|Trire2|67538|e_gw1.22.11.1	|Trire2|67538|e_gw1.22.11.1	M(+15.99)VGGALPQQAGRPNHGKK	MonoOxidation			9.41	15.84	5.66671	0.000226838
			MF_ARGOT	4096	catalase activity	Catalase	jgi|Trire2|67538|e_gw1.22.11.1	|Trire2|67538|e_gw1.22.11.1	M(+15.99)VGGALPQQAGRPNHGK	MonoOxidation			8.95	18.87	5.60335	0.00319852
			MF_ARGOT	4096	catalase activity	Catalase	jgi|Trire2|67538|e_gw1.22.11.1	|Trire2|67538|e_gw1.22.11.1	STM(+15.99)FDALFIPGGAK	MonoOxidation			8.15	60	6.67956	0.00231755
			MF_ARGOT	16798	hydrolase activity, acting on glycosyl bonds	Arabinan endo-alpha-l-arabinosidase a	jgi|Trire2|68064|e_gw1.23.82.1	|Trire2|68064|e_gw1.23.82.1	AVW(+15.99)APAPIYR	MonoOxidation			8.55	60	8.99775	6.83043e-05
			MF_ARGOT	16798	hydrolase activity, acting on glycosyl bonds	Arabinan endo-alpha-l-arabinosidase a	jgi|Trire2|68064|e_gw1.23.82.1	|Trire2|68064|e_gw1.23.82.1	HSNILTADDFTW(+15.99)AHR	MonoOxidation			5.98	60	5.17443	0.00516709
			MF_ARGOT	16787	hydrolase activity	Arylacetamide deacetylase	jgi|Trire2|68704|e_gw1.26.68.1	|Trire2|68704|e_gw1.26.68.1	FLGVPHPFM(+15.99)HM(+15.99)DAALPQAR	MonoOxidation	MonoOxidation		10.39	60	5.14714	0.00820468
			MF_ARGOT	4553	hydrolase activity, hydrolyzing O-glycosyl compounds	General substrate transporter	jgi|Trire2|69245|e_gw1.28.19.1	|Trire2|69245|e_gw1.28.19.1	FEHIREI(+15.99)LT(+184.03)DVVDANQNMLR	MonoOxidation	Fung_O1H1Na		1.83	60	4.40017	0.000282392
			BP_ARGOT	45493	xylan catabolic process	Glucuronoxylanase XynC	jgi|Trire2|69276|e_gw1.28.211.1	|Trire2|69276|e_gw1.28.211.1	T(+530.12)DR(-43.05)SIVVVFTNSGTSAQSAR	Fung_O3H2Na	Arginine oxidation to glutamic semialdehyde		2.96	60	4.23616	0.00323772
			BP_ARGOT	6397	mRNA processing	UNKNOWN	jgi|Trire2|69479|e_gw1.29.61.1	|Trire2|69479|e_gw1.29.61.1	APLKM(+15.99)LDYPR	MonoOxidation			5.1	60	5.07458	0.00486712
			MF_ARGOT	4185	serine-type carboxypeptidase activity	Serine carboxypeptidase	jgi|Trire2|69489|e_gw1.29.29.1	|Trire2|69489|e_gw1.29.29.1	C(+31.99)YILSPQSC(-33.99)VPELWDKVVAGTALVR	DiOxidation	Dehydroalanine (C)		5.84	60	4.23422	0.00860501
			MF_ARGOT	4185	serine-type carboxypeptidase activity	Serine carboxypeptidase	jgi|Trire2|69489|e_gw1.29.29.1	|Trire2|69489|e_gw1.29.29.1	VFQAGHM(+15.99)VPSYQPEAAYDIF(+15.99)MR	MonoOxidation	MonoOxidation		7.33	60	8.60685	1.93191e-05
			MF_ARGOT	16788	hydrolase activity, acting on ester bonds	Killer toxin subunits alpha beta	jgi|Trire2|70021|e_gw1.32.8.1	|Trire2|70021|e_gw1.32.8.1	M(+15.99)AYVFWQAILR	MonoOxidation			1.67	60	4.80863	0.000293597
			MF_ARGOT	4096	catalase activity	Catalase-peroxidase	jgi|Trire2|70803|e_gw1.41.6.1	|Trire2|70803|e_gw1.41.6.1	LLHRDM(+15.99)GPIAR	MonoOxidation			6.33	60	3.89948	0.00380939
			MF_ARGOT	16787	hydrolase activity	Endoglucanase	jgi|Trire2|70845|e_gw1.42.21.1	|Trire2|70845|e_gw1.42.21.1	ALLGLATAS(+324.11)P(-27.99)AAVR	Fung_O2H	Pyrrolidone from Proline		7.86	60	4.55486	0.0060148
			CC_ARGOT	16021	integral component of membrane	Histidine acid phosphatase	jgi|Trire2|71092|e_gw1.53.15.1	|Trire2|71092|e_gw1.53.15.1	VSEYEM(+15.99)PKDR	MonoOxidation			16.57	60	5.40051	0.000209158
			CC_ARGOT	16021	integral component of membrane	Histidine acid phosphatase	jgi|Trire2|71092|e_gw1.53.15.1	|Trire2|71092|e_gw1.53.15.1	SIHGTLDWIPLSQLM(+15.99)DILK	MonoOxidation			7.09	60	5.9299	0.00173978
			CC_ARGOT	16021	integral component of membrane	Histidine acid phosphatase	jgi|Trire2|71092|e_gw1.53.15.1	|Trire2|71092|e_gw1.53.15.1	VLYSGHM(+15.99)LR	MonoOxidation			6.29	17.44	5.59403	0.00123974
			MF_ARGOT	16787	hydrolase activity	Beta-glucuronidase	jgi|Trire2|71394|kg2.C_scaffold_1000179	|Trire2|71394|kg2.C_scaffold_1000179	RRP(+31.99)SSY(+15.01)SASQYADEWLNTTQHFESYLR	DiOxidation	Tyrosine oxidation to 2-aminotyrosine		11.93	60	5.39215	0.0029215
			MF_ARGOT	16787	hydrolase activity	Glycoside hydrolase	jgi|Trire2|71532|kg2.C_scaffold_10000059	|Trire2|71532|kg2.C_scaffold_10000059	VFM(+15.99)M(+15.99)PLSSFQFK	MonoOxidation	MonoOxidation		5.1	60	4.81661	0.0018989
			MF_ARGOT	16787	hydrolase activity	Glycoside hydrolase	jgi|Trire2|71532|kg2.C_scaffold_10000059	|Trire2|71532|kg2.C_scaffold_10000059	VFMM(+15.99)PLSSFQFK	MonoOxidation			3.5	60	6.51626	0.000819168
			MF_ARGOT	16787	hydrolase activity	Glycoside hydrolase	jgi|Trire2|71532|kg2.C_scaffold_10000059	|Trire2|71532|kg2.C_scaffold_10000059	YLGPGQDW(+15.99)YR	MonoOxidation			9.53	60	7.6614	0.00178085
			MF_ARGOT	16787	hydrolase activity	Glycoside hydrolase	jgi|Trire2|71532|kg2.C_scaffold_10000059	|Trire2|71532|kg2.C_scaffold_10000059	YLGPGQDW(+3.99)YR	Tryptophan oxidation to kynurenin			8.66	60	7.60445	0.00172557
			BP_ARGOT	52837	thiazole biosynthetic process	Cyanovirin-N	jgi|Trire2|71851|kg2.C_scaffold_15000038	|Trire2|71851|kg2.C_scaffold_15000038	LDGTILTAELPMRD(+15.99)GGYRER	MonoOxidation			9.63	60	9.15721	0.00184219
			BP_ARGOT	52837	thiazole biosynthetic process	Cyanovirin-N	jgi|Trire2|71851|kg2.C_scaffold_15000038	|Trire2|71851|kg2.C_scaffold_15000038	SF(+47.98)SASAQ(+15.99)NFYLEDGHILR	TriOxidation	MonoOxidation		10.48	14.52	3.49666	0.00779987
			BP_ARGOT	52837	thiazole biosynthetic process	Cyanovirin-N	jgi|Trire2|71851|kg2.C_scaffold_15000038	|Trire2|71851|kg2.C_scaffold_15000038	SF(+47.98)SAS(+15.99)AQNFYLEDGHILR	TriOxidation	MonoOxidation		8.76	9.66	2.71413	0.00854856
			BP_ARGOT	52837	thiazole biosynthetic process	Cyanovirin-N	jgi|Trire2|71851|kg2.C_scaffold_15000038	|Trire2|71851|kg2.C_scaffold_15000038	LDGTILTAELPM(+15.99)RDGGYR	MonoOxidation			6.39	60	5.21443	0.00681971
			BP_ARGOT	52837	thiazole biosynthetic process	Cyanovirin-N	jgi|Trire2|71851|kg2.C_scaffold_15000038	|Trire2|71851|kg2.C_scaffold_15000038	LDGTILTAELPM(+15.99)RDGGYRER	MonoOxidation			4.15	60	9.32295	4.8087e-05
			BP_ARGOT	52837	thiazole biosynthetic process	Cyanovirin-N	jgi|Trire2|71851|kg2.C_scaffold_15000038	|Trire2|71851|kg2.C_scaffold_15000038	LDGTILTAELP(+15.99)MR	MonoOxidation			4.68	11.87	6.21271	0.00140043
			BP_ARGOT	52837	thiazole biosynthetic process	Cyanovirin-N	jgi|Trire2|71851|kg2.C_scaffold_15000038	|Trire2|71851|kg2.C_scaffold_15000038	LDGTILTAELPMR(+15.99)DGGYR	MonoOxidation			5.62	60	8.9582	0.000727351
			MF_ARGOT	46559	alpha-glucuronidase activity	Alpha-glucuronidase	jgi|Trire2|72526|kg2.C_scaffold_28000022	|Trire2|72526|kg2.C_scaffold_28000022	ANSEGQPGPLTY(+31.99)NR(-43.05)TL	DiOxidation	Arginine oxidation to glutamic semialdehyde		13.33	60	3.5249	0.000928258
			BP_ARGOT	30245	cellulose catabolic process	Glucanase	jgi|Trire2|72567|kg2.C_scaffold_3000002	|Trire2|72567|kg2.C_scaffold_3000002	VPSFMWLDTLD(+15.99)KTPLMEQTLADIR	MonoOxidation			3.1	60	5.03747	0.0022434
			BP_ARGOT	30245	cellulose catabolic process	Glucanase	jgi|Trire2|72567|kg2.C_scaffold_3000002	|Trire2|72567|kg2.C_scaffold_3000002	QIVVE(+13.98)YSDIR	carbonylation unknown			3.57	9.3	5.05636	0.00418345
			BP_ARGOT	30245	cellulose catabolic process	Glucanase	jgi|Trire2|72567|kg2.C_scaffold_3000002	|Trire2|72567|kg2.C_scaffold_3000002	LYIHAIGPLLANH(-10.03)GW(+31.99)SNAFFITDQGR	His->aspartylurea	DiOxidation		7.8	60	8.34945	0.00470239
			BP_ARGOT	30245	cellulose catabolic process	Glucanase	jgi|Trire2|72567|kg2.C_scaffold_3000002	|Trire2|72567|kg2.C_scaffold_3000002	LYIH(-10.03)AIGPLLANHGWSNAFFITDQGR	His->aspartylurea			12.15	60	6.28836	0.000581867
			BP_ARGOT	30245	cellulose catabolic process	Glucanase	jgi|Trire2|72567|kg2.C_scaffold_3000002	|Trire2|72567|kg2.C_scaffold_3000002	YKNYI(+13.98)DTIR	carbonylation unknown			11.34	60	7.34661	0.00121815
			BP_ARGOT	30245	cellulose catabolic process	Glucanase	jgi|Trire2|72567|kg2.C_scaffold_3000002	|Trire2|72567|kg2.C_scaffold_3000002	LYIHAI(+13.98)GPLLANHGWSNAFFITDQGR	carbonylation unknown			5.69	60	9.34749	0.00133838
			BP_ARGOT	30245	cellulose catabolic process	Glucanase	jgi|Trire2|72567|kg2.C_scaffold_3000002	|Trire2|72567|kg2.C_scaffold_3000002	VPSFM(+15.99)WLDTLDKTPLM(+15.99)EQTLADIR	MonoOxidation	MonoOxidation		11.1	60	10.8688	7.34756e-05
			BP_ARGOT	30245	cellulose catabolic process	Glucanase	jgi|Trire2|72567|kg2.C_scaffold_3000002	|Trire2|72567|kg2.C_scaffold_3000002	VPSFM(+33.97)W(+3.99)LDTLDKTPLMEQTLADIR	Homocysteic acid	Tryptophan oxidation to kynurenin		13.68	60	12.7039	0.00159327
			BP_ARGOT	30245	cellulose catabolic process	Glucanase	jgi|Trire2|72567|kg2.C_scaffold_3000002	|Trire2|72567|kg2.C_scaffold_3000002	VPSFM(+33.97)W(+19.99)LDTLDKTPLMEQTLADIR	Homocysteic acid	Tryptophan oxidation to hydroxykynurenin		5.32	60	10.2318	0.0029664
			BP_ARGOT	30245	cellulose catabolic process	Glucanase	jgi|Trire2|72567|kg2.C_scaffold_3000002	|Trire2|72567|kg2.C_scaffold_3000002	VPSFM(-4.99)W(+19.99)LDTLDKTPLMEQTLADIR	Methionine replacement by azido homoalanine	Tryptophan oxidation to hydroxykynurenin		5.09	60	4.80074	0.00736942
			BP_ARGOT	30245	cellulose catabolic process	Glucanase	jgi|Trire2|72567|kg2.C_scaffold_3000002	|Trire2|72567|kg2.C_scaffold_3000002	VPSFM(+15.99)W(+15.99)LDTLDKTPLMEQTLADIR	MonoOxidation	MonoOxidation		4.89	60	11.3443	0.000215029
			BP_ARGOT	30245	cellulose catabolic process	Glucanase	jgi|Trire2|72567|kg2.C_scaffold_3000002	|Trire2|72567|kg2.C_scaffold_3000002	VPSFM(-4.99)W(+63.98)LDTLDKTPLMEQTLADIR	Methionine replacement by azido homoalanine	Dihydroxy-N-formylkynurenine		4.18	11.01	4.9667	0.00565466
			BP_ARGOT	30245	cellulose catabolic process	Glucanase	jgi|Trire2|72567|kg2.C_scaffold_3000002	|Trire2|72567|kg2.C_scaffold_3000002	VPSFM(+15.99)WLDTLDKTPLMEQTLADIR	MonoOxidation			23.88	60	13.7182	0.000698998
			BP_ARGOT	30245	cellulose catabolic process	Glucanase	jgi|Trire2|72567|kg2.C_scaffold_3000002	|Trire2|72567|kg2.C_scaffold_3000002	IHAIGPLLAN(-17.03)HGWS(+346.09)NAFFITDQGR	Ammonia-loss (N)	Fung_O2H1Na		4.76	60	7.43302	0.00930844
			BP_ARGOT	30245	cellulose catabolic process	Glucanase	jgi|Trire2|72567|kg2.C_scaffold_3000002	|Trire2|72567|kg2.C_scaffold_3000002	LYIHAIGP(+31.99)LLANH(-10.03)GWSNAFFITDQGR	DiOxidation	His->aspartylurea		7.32	60	10.9747	0.0050943
			BP_ARGOT	30245	cellulose catabolic process	Glucanase	jgi|Trire2|72567|kg2.C_scaffold_3000002	|Trire2|72567|kg2.C_scaffold_3000002	P(-27.99)LLANHGWS(+832.25)NAFFITDQGR	Pyrrolidone from Proline	Fung_O5H1Na		8.94	60	5.04323	0.00333642
			BP_ARGOT	30245	cellulose catabolic process	Glucanase	jgi|Trire2|72567|kg2.C_scaffold_3000002	|Trire2|72567|kg2.C_scaffold_3000002	LYIHAIGP(+13.98)LLANHGW(+29.97)SNAFFITDQGR	Proline oxidation to pyroglutamic acid	Quinone		10.07	15.47	8.67629	0.004314
			BP_ARGOT	30245	cellulose catabolic process	Glucanase	jgi|Trire2|72567|kg2.C_scaffold_3000002	|Trire2|72567|kg2.C_scaffold_3000002	TP(+31.99)LMEQTLADIR	DiOxidation			12.83	60	4.21372	0.00243321
			BP_ARGOT	30245	cellulose catabolic process	Glucanase	jgi|Trire2|72567|kg2.C_scaffold_3000002	|Trire2|72567|kg2.C_scaffold_3000002	P(+13.98)PSYTQGNAVYNEK	Proline oxidation to pyroglutamic acid			7.73	60	4.31222	0.00736254
			BP_ARGOT	30245	cellulose catabolic process	Glucanase	jgi|Trire2|72567|kg2.C_scaffold_3000002	|Trire2|72567|kg2.C_scaffold_3000002	RALR(+15.99)GLATNVANYNGW(+31.99)NITSPPSYTQGNAVYNEK	MonoOxidation	DiOxidation		5.86	60	5.67142	0.000472454
			BP_ARGOT	30245	cellulose catabolic process	Glucanase	jgi|Trire2|72567|kg2.C_scaffold_3000002	|Trire2|72567|kg2.C_scaffold_3000002	LYIHAIGPLLANHGWSNAFFITDQGR(+.98)	Deamidation (R)			2.52	60	9.8298	0.00417738
			BP_ARGOT	30245	cellulose catabolic process	Glucanase	jgi|Trire2|72567|kg2.C_scaffold_3000002	|Trire2|72567|kg2.C_scaffold_3000002	S(+324.11)LTGAM(+15.99)ATAAAAVAK	Fung_O2H	MonoOxidation		9.36	60	4.91932	4.91829e-05
			BP_ARGOT	30245	cellulose catabolic process	Glucanase	jgi|Trire2|72567|kg2.C_scaffold_3000002	|Trire2|72567|kg2.C_scaffold_3000002	IHAIGPLLANHGWS(+346.09)N(-17.03)AFFITDQGR	Fung_O2H1Na	Ammonia-loss (N)		8.72	60	10.2705	0.000905916
			BP_ARGOT	30245	cellulose catabolic process	Glucanase	jgi|Trire2|72567|kg2.C_scaffold_3000002	|Trire2|72567|kg2.C_scaffold_3000002	KT(+368.07)PLM(+15.99)EQTLADIR	Fung_O2H2Na	MonoOxidation		9.95	60	6.84748	0.000172143
			BP_ARGOT	30245	cellulose catabolic process	Glucanase	jgi|Trire2|72567|kg2.C_scaffold_3000002	|Trire2|72567|kg2.C_scaffold_3000002	GLAT(+162.05)NVANYNGW(+63.98)NITSPPSYTQGNAVYNEK	Fung_O1H	Dihydroxy-N-formylkynurenine		3.19	60	9.96695	0.000307082
			BP_ARGOT	30245	cellulose catabolic process	Glucanase	jgi|Trire2|72567|kg2.C_scaffold_3000002	|Trire2|72567|kg2.C_scaffold_3000002	QIV(+15.99)VEYSDIR	MonoOxidation			7.23	60	5.23464	0.00934887
			BP_ARGOT	30245	cellulose catabolic process	Glucanase	jgi|Trire2|72567|kg2.C_scaffold_3000002	|Trire2|72567|kg2.C_scaffold_3000002	VPSFMW(+29.97)L(+13.98)DTLDKTPLMEQTLADIR	Quinone	carbonylation unknown		47.83	60	11.0918	3.53721e-06
			BP_ARGOT	30245	cellulose catabolic process	Glucanase	jgi|Trire2|72567|kg2.C_scaffold_3000002	|Trire2|72567|kg2.C_scaffold_3000002	VPSFMW(+19.99)LDTLDKTPLM(+33.97)EQTLADIR	Tryptophan oxidation to hydroxykynurenin	Homocysteic acid		9.01	60	7.85005	0.00052588
			BP_ARGOT	30245	cellulose catabolic process	Glucanase	jgi|Trire2|72567|kg2.C_scaffold_3000002	|Trire2|72567|kg2.C_scaffold_3000002	VPSFMW(+3.99)LDTLDKTPLM(+33.97)EQTLADIR	Tryptophan oxidation to kynurenin	Homocysteic acid		6.63	6.05	2.43374	0.00569077
			BP_ARGOT	30245	cellulose catabolic process	Glucanase	jgi|Trire2|72567|kg2.C_scaffold_3000002	|Trire2|72567|kg2.C_scaffold_3000002	VPSFMW(+29.97)LDTLDKTP(+13.98)LMEQTLADIR	Quinone	Proline oxidation to pyroglutamic acid		17.72	60	7.34031	1.24542e-06
			BP_ARGOT	30245	cellulose catabolic process	Glucanase	jgi|Trire2|72567|kg2.C_scaffold_3000002	|Trire2|72567|kg2.C_scaffold_3000002	LYIHAIGPLLANHGW(+13.98)S(+994.30)NAFFITDQGR	Tryptophan oxidation to oxolactone	Fung_O6H1Na		2.03	60	4.26888	5.11352e-05
			BP_ARGOT	30245	cellulose catabolic process	Glucanase	jgi|Trire2|72567|kg2.C_scaffold_3000002	|Trire2|72567|kg2.C_scaffold_3000002	VPSFMW(+15.99)LDTLDKTPLMEQTLADIR	MonoOxidation			13.26	60	8.28419	0.000280664
			BP_ARGOT	30245	cellulose catabolic process	Glucanase	jgi|Trire2|72567|kg2.C_scaffold_3000002	|Trire2|72567|kg2.C_scaffold_3000002	LYIHAIGPLLANHGW(+31.99)SNAFFITDQGR	DiOxidation			4.39	60	9.88501	0.00272744
			BP_ARGOT	30245	cellulose catabolic process	Glucanase	jgi|Trire2|72567|kg2.C_scaffold_3000002	|Trire2|72567|kg2.C_scaffold_3000002	LYIHAIGPLLANHGW(+47.98)SNAFFITDQGR	TriOxidation			4.01	60	6.20321	0.00663143
			BP_ARGOT	30245	cellulose catabolic process	Glucanase	jgi|Trire2|72567|kg2.C_scaffold_3000002	|Trire2|72567|kg2.C_scaffold_3000002	LYIHAIGPLLANHGW(+15.99)SNAFFITDQGR	MonoOxidation			2.52	60	9.95131	0.00743864
			BP_ARGOT	30245	cellulose catabolic process	Glucanase	jgi|Trire2|72567|kg2.C_scaffold_3000002	|Trire2|72567|kg2.C_scaffold_3000002	QIVVEY(+15.01)S(-15.99)DIR	Tyrosine oxidation to 2-aminotyrosine	Deoxy		3.44	8.99	4.55504	0.00635572
			BP_ARGOT	30245	cellulose catabolic process	Glucanase	jgi|Trire2|72567|kg2.C_scaffold_3000002	|Trire2|72567|kg2.C_scaffold_3000002	NY(+31.99)IDTIR	DiOxidation			9.99	60	6.88365	0.000852253
			BP_ARGOT	30245	cellulose catabolic process	Glucanase	jgi|Trire2|72567|kg2.C_scaffold_3000002	|Trire2|72567|kg2.C_scaffold_3000002	QIVVEY(+31.99)SDIR	DiOxidation			8.51	60	7.02758	0.000649624
			MF_ARGOT	16787	hydrolase activity	Alpha-galactosidase	jgi|Trire2|72632|kg2.C_scaffold_3000067	|Trire2|72632|kg2.C_scaffold_3000067	DKSLGC(+31.99)LSSYKTAVAAHDTAVILVGKK	DiOxidation			10.98	60	5.56589	0.00123305
			MF_ARGOT	16787	hydrolase activity	Alpha-galactosidase	jgi|Trire2|72632|kg2.C_scaffold_3000067	|Trire2|72632|kg2.C_scaffold_3000067	WSEIPGLSAGRYE(+13.98)VR	carbonylation unknown			5.52	60	4.58324	0.00307348
			MF_ARGOT	16787	hydrolase activity	Alpha-galactosidase	jgi|Trire2|72632|kg2.C_scaffold_3000067	|Trire2|72632|kg2.C_scaffold_3000067	E(+15.99)AKWSEIPGLSAGR	MonoOxidation			5.45	60	7.76592	0.000455937
			MF_ARGOT	16787	hydrolase activity	Alpha-galactosidase	jgi|Trire2|72632|kg2.C_scaffold_3000067	|Trire2|72632|kg2.C_scaffold_3000067	MSGDISPEWGSVTHIINMNSF(+31.99)K	DiOxidation			11.83	60	6.1599	0.00590813
			MF_ARGOT	16787	hydrolase activity	Alpha-galactosidase	jgi|Trire2|72632|kg2.C_scaffold_3000067	|Trire2|72632|kg2.C_scaffold_3000067	GRVDGH(-10.03)IAVNTTRFPDGIDGLAK	His->aspartylurea			5.01	60	7.02768	0.000698627
			MF_ARGOT	16787	hydrolase activity	Alpha-galactosidase	jgi|Trire2|72632|kg2.C_scaffold_3000067	|Trire2|72632|kg2.C_scaffold_3000067	M(+15.99)SGDISPEWGSVTHII(+15.99)NMNSFK	MonoOxidation	MonoOxidation		11.88	60	10.8612	1.09607e-05
			MF_ARGOT	16787	hydrolase activity	Alpha-galactosidase	jgi|Trire2|72632|kg2.C_scaffold_3000067	|Trire2|72632|kg2.C_scaffold_3000067	GHLVLM(+15.99)M(+15.99)NTLDHTVR	MonoOxidation	MonoOxidation		5.47	60	7.30356	0.000607584
			MF_ARGOT	16787	hydrolase activity	Alpha-galactosidase	jgi|Trire2|72632|kg2.C_scaffold_3000067	|Trire2|72632|kg2.C_scaffold_3000067	MSGDISPEWGSVTHIINM(+15.99)NSFK	MonoOxidation			17.81	60	13.8831	6.0857e-05
			MF_ARGOT	16787	hydrolase activity	Alpha-galactosidase	jgi|Trire2|72632|kg2.C_scaffold_3000067	|Trire2|72632|kg2.C_scaffold_3000067	THFALWAAM(+15.99)KSPLLIGTDLAQLSQENIELLK	MonoOxidation			14.52	60	9.16277	4.20799e-05
			MF_ARGOT	16787	hydrolase activity	Alpha-galactosidase	jgi|Trire2|72632|kg2.C_scaffold_3000067	|Trire2|72632|kg2.C_scaffold_3000067	THFALWAAM(+15.99)KSPLLIGTDLAQLSQENIELLKNK	MonoOxidation			13.97	60	7.92792	5.15524e-05
			MF_ARGOT	16787	hydrolase activity	Alpha-galactosidase	jgi|Trire2|72632|kg2.C_scaffold_3000067	|Trire2|72632|kg2.C_scaffold_3000067	GHLVLM(+15.99)MNTLDHTVRK	MonoOxidation			10.73	60	10.2301	2.61322e-05
			MF_ARGOT	16787	hydrolase activity	Alpha-galactosidase	jgi|Trire2|72632|kg2.C_scaffold_3000067	|Trire2|72632|kg2.C_scaffold_3000067	GHLVLM(+15.99)MNTLDHTVR	MonoOxidation			8.72	17.64	4.78956	0.00104515
			MF_ARGOT	16787	hydrolase activity	Alpha-galactosidase	jgi|Trire2|72632|kg2.C_scaffold_3000067	|Trire2|72632|kg2.C_scaffold_3000067	SAERFNAM(+15.99)RDALAK	MonoOxidation			8.55	17.1	8.99271	0.00136114
			MF_ARGOT	16787	hydrolase activity	Alpha-galactosidase	jgi|Trire2|72632|kg2.C_scaffold_3000067	|Trire2|72632|kg2.C_scaffold_3000067	SAERFNAM(+15.99)R	MonoOxidation			5.76	10.49	4.45226	8.45802e-05
			MF_ARGOT	16787	hydrolase activity	Alpha-galactosidase	jgi|Trire2|72632|kg2.C_scaffold_3000067	|Trire2|72632|kg2.C_scaffold_3000067	GHLVLMM(+15.99)NTLDHTVRK	MonoOxidation			4.07	60	8.62593	0.000107403
			MF_ARGOT	16787	hydrolase activity	Alpha-galactosidase	jgi|Trire2|72632|kg2.C_scaffold_3000067	|Trire2|72632|kg2.C_scaffold_3000067	KEAKWS(+15.99)EIPGLSAGR	MonoOxidation			5.09	60	5.795	0.0026466
			MF_ARGOT	16787	hydrolase activity	Alpha-galactosidase	jgi|Trire2|72632|kg2.C_scaffold_3000067	|Trire2|72632|kg2.C_scaffold_3000067	T(-15.99)R(+.98)THFALWAAMK	Deoxy	Deamidation (R)		4.45	60	2.6482	0.00891834
			MF_ARGOT	16787	hydrolase activity	Alpha-galactosidase	jgi|Trire2|72632|kg2.C_scaffold_3000067	|Trire2|72632|kg2.C_scaffold_3000067	GHLVLMMNT(+15.99)LDHTVR	MonoOxidation			18.31	60	4.69601	0.000774146
			MF_ARGOT	16787	hydrolase activity	Alpha-galactosidase	jgi|Trire2|72632|kg2.C_scaffold_3000067	|Trire2|72632|kg2.C_scaffold_3000067	V(+13.98)GN(+1054.37)GNLTAAETR	carbonylation unknown	Fung_2NH4H		14.87	60	4.86678	0.000597383
			MF_ARGOT	16787	hydrolase activity	Alpha-galactosidase	jgi|Trire2|72632|kg2.C_scaffold_3000067	|Trire2|72632|kg2.C_scaffold_3000067	NKHLLAFNQDSV(+13.98)Y(+29.97)GQPATPYK	carbonylation unknown	Quinone		13.41	60	7.03541	8.13955e-05
			MF_ARGOT	16787	hydrolase activity	Alpha-galactosidase	jgi|Trire2|72632|kg2.C_scaffold_3000067	|Trire2|72632|kg2.C_scaffold_3000067	THFALW(+29.97)AAMK(+13.98)SPLLIGTDLAQLSQENIELLK	Quinone	carbonylation unknown		10.37	60	5.45265	0.000960263
			MF_ARGOT	16787	hydrolase activity	Alpha-galactosidase	jgi|Trire2|72632|kg2.C_scaffold_3000067	|Trire2|72632|kg2.C_scaffold_3000067	THFALW(+3.99)AAM(+33.97)KSPLLIGTDLAQLSQENIELLK	Tryptophan oxidation to kynurenin	Homocysteic acid		15.08	60	6.22691	0.000194331
			MF_ARGOT	16787	hydrolase activity	Alpha-galactosidase	jgi|Trire2|72632|kg2.C_scaffold_3000067	|Trire2|72632|kg2.C_scaffold_3000067	THFALW(+47.98)AAM(-4.99)KSPLLIGTDLAQLSQENIELLK	TriOxidation	Methionine replacement by azido homoalanine		9.63	60	3.96953	0.000251529
			MF_ARGOT	16787	hydrolase activity	Alpha-galactosidase	jgi|Trire2|72632|kg2.C_scaffold_3000067	|Trire2|72632|kg2.C_scaffold_3000067	EAKW(+15.99)SEIPGLSAGRYEVR	MonoOxidation			8.65	60	10.4678	0.00191503
			MF_ARGOT	16787	hydrolase activity	Alpha-galactosidase	jgi|Trire2|72632|kg2.C_scaffold_3000067	|Trire2|72632|kg2.C_scaffold_3000067	W(+3.99)SEIPGLSAGRYEVR	Tryptophan oxidation to kynurenin			6.83	60	4.54814	0.00950883
			MF_ARGOT	16787	hydrolase activity	Alpha-galactosidase	jgi|Trire2|72632|kg2.C_scaffold_3000067	|Trire2|72632|kg2.C_scaffold_3000067	W(+15.99)SEIPGLSAGRYEVR	MonoOxidation			6.51	13.21	3.36823	0.00831849
			MF_ARGOT	16787	hydrolase activity	Alpha-galactosidase	jgi|Trire2|72632|kg2.C_scaffold_3000067	|Trire2|72632|kg2.C_scaffold_3000067	EAKW(+31.99)SEIPGLSAGRYEVR	DiOxidation			4.5	60	7.13107	0.000188838
			MF_ARGOT	16787	hydrolase activity	Alpha-galactosidase	jgi|Trire2|72632|kg2.C_scaffold_3000067	|Trire2|72632|kg2.C_scaffold_3000067	EAKW(+15.99)SEIPGLSAGR	MonoOxidation			4.26	60	5.40582	0.00654323
			BP_ARGOT	42256	mature ribosome assembly	Ribosome maturation protein SBDS	jgi|Trire2|72859|kg2.C_scaffold_4000036	|Trire2|72859|kg2.C_scaffold_4000036	M(+15.99)ALSAEFDTDNTDDVIQK	MonoOxidation			10.71	60	5.88203	0.000145151
			MF_ARGOT	71949	FAD binding	FAD-dependent monooxygenase sorC	jgi|Trire2|73623|estExt_GeneWisePlus.C_10254	|Trire2|73623|estExt_GeneWisePlus.C_10254	RC(+47.98)DIVSQLVK	TriOxidation			18.37	60	6.79632	0.00141029
			MF_ARGOT	71949	FAD binding	FAD-dependent monooxygenase sorC	jgi|Trire2|73623|estExt_GeneWisePlus.C_10254	|Trire2|73623|estExt_GeneWisePlus.C_10254	ADVVVGC(+47.98)DGIR	TriOxidation			9.87	60	4.8106	4.51583e-05
			MF_ARGOT	71949	FAD binding	FAD-dependent monooxygenase sorC	jgi|Trire2|73623|estExt_GeneWisePlus.C_10254	|Trire2|73623|estExt_GeneWisePlus.C_10254	RC(-33.99)DIVSQLVK	Dehydroalanine (C)			5.81	9.98	3.54512	0.00674951
			MF_ARGOT	71949	FAD binding	FAD-dependent monooxygenase sorC	jgi|Trire2|73623|estExt_GeneWisePlus.C_10254	|Trire2|73623|estExt_GeneWisePlus.C_10254	LH(-10.03)D(-15.99)DDLLFQLR	His->aspartylurea	Deoxy		2.09	60	3.60721	0.00695951
			MF_ARGOT	71949	FAD binding	FAD-dependent monooxygenase sorC	jgi|Trire2|73623|estExt_GeneWisePlus.C_10254	|Trire2|73623|estExt_GeneWisePlus.C_10254	M(+15.99)FGSGPSAPR	MonoOxidation			4.32	60	5.36825	0.0034791
			MF_ARGOT	71949	FAD binding	FAD-dependent monooxygenase sorC	jgi|Trire2|73623|estExt_GeneWisePlus.C_10254	|Trire2|73623|estExt_GeneWisePlus.C_10254	WAIFDM(+15.99)LDSPAPSYALGR	MonoOxidation			1.87	60	5.79928	0.00337375
			MF_ARGOT	71949	FAD binding	FAD-dependent monooxygenase sorC	jgi|Trire2|73623|estExt_GeneWisePlus.C_10254	|Trire2|73623|estExt_GeneWisePlus.C_10254	GLVP(+31.99)M(-4.99)AK(+31.99)VAATLGPEKTSR	DiOxidation	Methionine replacement by azido homoalanine	DiOxidation	4.35	60	4.29442	0.00336739
			MF_ARGOT	71949	FAD binding	FAD-dependent monooxygenase sorC	jgi|Trire2|73623|estExt_GeneWisePlus.C_10254	|Trire2|73623|estExt_GeneWisePlus.C_10254	SHQLW(+15.99)DYDVDAAVEEALGKLR	MonoOxidation			6.05	60	5.89568	0.000302278
			MF_ARGOT	71949	FAD binding	FAD-dependent monooxygenase sorC	jgi|Trire2|73623|estExt_GeneWisePlus.C_10254	|Trire2|73623|estExt_GeneWisePlus.C_10254	W(+3.99)LQSVEEDAEGR	Tryptophan oxidation to kynurenin			3.17	60	5.06391	0.00239702
			MF_ARGOT	71949	FAD binding	FAD-linked oxidoreductase patO	jgi|Trire2|73631|estExt_GeneWisePlus.C_10262	|Trire2|73631|estExt_GeneWisePlus.C_10262	LIATVPLGSVCHGTTYDA(+15.99)ARC(-20.03)ADVK	MonoOxidation	Formation of five membered aromatic heterocycle		11.53	60	6.95606	0.000743346
			MF_ARGOT	71949	FAD binding	FAD-linked oxidoreductase patO	jgi|Trire2|73631|estExt_GeneWisePlus.C_10262	|Trire2|73631|estExt_GeneWisePlus.C_10262	LIATVPLGSVCHGTTYDAA(+15.99)RC(-20.03)ADVK	MonoOxidation	Formation of five membered aromatic heterocycle		4.96	60	6.22815	1.37235e-05
			MF_ARGOT	71949	FAD binding	FAD-linked oxidoreductase patO	jgi|Trire2|73631|estExt_GeneWisePlus.C_10262	|Trire2|73631|estExt_GeneWisePlus.C_10262	LIATVPLGSVCHGTTYDAARCA(+15.99)	MonoOxidation			14.8	60	6.02765	0.00489298
			MF_ARGOT	71949	FAD binding	FAD-linked oxidoreductase patO	jgi|Trire2|73631|estExt_GeneWisePlus.C_10262	|Trire2|73631|estExt_GeneWisePlus.C_10262	LIATVPLGSVCHGTTYDAARC(-20.03)A(+15.99)DVK	Formation of five membered aromatic heterocycle	MonoOxidation		12.23	60	5.93913	0.00029252
			MF_ARGOT	71949	FAD binding	FAD-linked oxidoreductase patO	jgi|Trire2|73631|estExt_GeneWisePlus.C_10262	|Trire2|73631|estExt_GeneWisePlus.C_10262	LIATVPLGSVC(-33.99)HGTTYDAARC(+31.99)ADVK	Dehydroalanine (C)	DiOxidation		6.95	60	11.5928	0.00115962
			MF_ARGOT	71949	FAD binding	FAD-linked oxidoreductase patO	jgi|Trire2|73631|estExt_GeneWisePlus.C_10262	|Trire2|73631|estExt_GeneWisePlus.C_10262	LIATVPLGSVC(+15.99)HGTTYDAARC(-20.03)ADVK	MonoOxidation	Formation of five membered aromatic heterocycle		4.64	60	7.74777	0.00789845
			MF_ARGOT	71949	FAD binding	FAD-linked oxidoreductase patO	jgi|Trire2|73631|estExt_GeneWisePlus.C_10262	|Trire2|73631|estExt_GeneWisePlus.C_10262	QGLTIVSGIC(-17.99)P(-27.99)TVGLAGGYTQGGGLGPLTTR	Oxoalanine	Pyrrolidone from Proline		2.95	60	9.03786	6.19358e-05
			MF_ARGOT	71949	FAD binding	FAD-linked oxidoreductase patO	jgi|Trire2|73631|estExt_GeneWisePlus.C_10262	|Trire2|73631|estExt_GeneWisePlus.C_10262	IVSGIC(-33.99)PT(+486.16)VGLAGGYTQGGGLGPLTTR	Dehydroalanine (C)	Fung_O3H		8.31	60	7.10724	4.87753e-05
			MF_ARGOT	71949	FAD binding	FAD-linked oxidoreductase patO	jgi|Trire2|73631|estExt_GeneWisePlus.C_10262	|Trire2|73631|estExt_GeneWisePlus.C_10262	C(-33.99)FPGDACW(+63.98)PSPADWK	Dehydroalanine (C)	Dihydroxy-N-formylkynurenine		4	60	5.85115	0.000499959
			MF_ARGOT	71949	FAD binding	FAD-linked oxidoreductase patO	jgi|Trire2|73631|estExt_GeneWisePlus.C_10262	|Trire2|73631|estExt_GeneWisePlus.C_10262	LIATVPLGSVC(+57.02)HGTTY(+15.01)DAAR	Carbamidomethylation	Tyrosine oxidation to 2-aminotyrosine		25.68	60	9.39217	0.00166833
			MF_ARGOT	71949	FAD binding	FAD-linked oxidoreductase patO	jgi|Trire2|73631|estExt_GeneWisePlus.C_10262	|Trire2|73631|estExt_GeneWisePlus.C_10262	QGLTIVSGIC(+57.02)PTVGLAGGY(+15.01)TQGGGLGPLTTR	Carbamidomethylation	Tyrosine oxidation to 2-aminotyrosine		17.33	60	7.89866	0.000100259
			MF_ARGOT	71949	FAD binding	FAD-linked oxidoreductase patO	jgi|Trire2|73631|estExt_GeneWisePlus.C_10262	|Trire2|73631|estExt_GeneWisePlus.C_10262	LIATVPLGSVC(+15.99)HGTTYDAARCADVK	MonoOxidation			34.38	60	14.0264	1.60605e-05
			MF_ARGOT	71949	FAD binding	FAD-linked oxidoreductase patO	jgi|Trire2|73631|estExt_GeneWisePlus.C_10262	|Trire2|73631|estExt_GeneWisePlus.C_10262	AVTMGAGIQAGESAATAFKQGLTIVSGIC(+47.98)PTVGLAGGYTQGGGLGPLTTR	TriOxidation			19.31	60	9.426	6.32266e-05
			MF_ARGOT	71949	FAD binding	FAD-linked oxidoreductase patO	jgi|Trire2|73631|estExt_GeneWisePlus.C_10262	|Trire2|73631|estExt_GeneWisePlus.C_10262	QGLTIVSGIC(+47.98)PTVGLAGGYTQGGGLGPLTTR	TriOxidation			14.89	60	10.2396	2.94149e-05
			MF_ARGOT	71949	FAD binding	FAD-linked oxidoreductase patO	jgi|Trire2|73631|estExt_GeneWisePlus.C_10262	|Trire2|73631|estExt_GeneWisePlus.C_10262	LIATVPLGSVC(-33.99)HGTTYDAAR	Dehydroalanine (C)			13.37	60	7.75496	0.00378649
			MF_ARGOT	71949	FAD binding	FAD-linked oxidoreductase patO	jgi|Trire2|73631|estExt_GeneWisePlus.C_10262	|Trire2|73631|estExt_GeneWisePlus.C_10262	WAETEDKRLC(+31.99)R	DiOxidation			7.59	14.08	4.12778	0.000391036
			MF_ARGOT	71949	FAD binding	FAD-linked oxidoreductase patO	jgi|Trire2|73631|estExt_GeneWisePlus.C_10262	|Trire2|73631|estExt_GeneWisePlus.C_10262	WAETEDKRLC(+47.98)R	TriOxidation			7.56	15.26	4.95933	0.00914895
			MF_ARGOT	71949	FAD binding	FAD-linked oxidoreductase patO	jgi|Trire2|73631|estExt_GeneWisePlus.C_10262	|Trire2|73631|estExt_GeneWisePlus.C_10262	QGLTIVSGIC(+31.99)PTVGLAGGYTQGGGLGPLTTR	DiOxidation			5.51	60	6.19194	0.000768595
			MF_ARGOT	71949	FAD binding	FAD-linked oxidoreductase patO	jgi|Trire2|73631|estExt_GeneWisePlus.C_10262	|Trire2|73631|estExt_GeneWisePlus.C_10262	STGAGGLGLWMHNLKTYDIHD(+15.99)Y(+31.99)KSAAYTGK	MonoOxidation	DiOxidation		14.07	60	4.42739	0.00136006
			MF_ARGOT	71949	FAD binding	FAD-linked oxidoreductase patO	jgi|Trire2|73631|estExt_GeneWisePlus.C_10262	|Trire2|73631|estExt_GeneWisePlus.C_10262	LIATVPLGSVCHGTTYD(+15.99)AARCADVK	MonoOxidation			33.24	60	13.2099	3.36757e-05
			MF_ARGOT	71949	FAD binding	FAD-linked oxidoreductase patO	jgi|Trire2|73631|estExt_GeneWisePlus.C_10262	|Trire2|73631|estExt_GeneWisePlus.C_10262	WAETED(-30.01)KR	Decarboxylation			8.16	60	2.71174	0.00864314
			MF_ARGOT	71949	FAD binding	FAD-linked oxidoreductase patO	jgi|Trire2|73631|estExt_GeneWisePlus.C_10262	|Trire2|73631|estExt_GeneWisePlus.C_10262	YGLGADQVLEWHAVLANGSE(-30.01)ITATP(+31.99)TKNS	Decarboxylation	DiOxidation		17.1	60	8.03974	0.00022546
			MF_ARGOT	71949	FAD binding	FAD-linked oxidoreductase patO	jgi|Trire2|73631|estExt_GeneWisePlus.C_10262	|Trire2|73631|estExt_GeneWisePlus.C_10262	E(-30.01)P(+31.99)GW(+19.99)QQVFYGENYEK	Decarboxylation	DiOxidation	Tryptophan oxidation to hydroxykynurenin	10.17	16.25	4.28198	0.00354349
			MF_ARGOT	71949	FAD binding	FAD-linked oxidoreductase patO	jgi|Trire2|73631|estExt_GeneWisePlus.C_10262	|Trire2|73631|estExt_GeneWisePlus.C_10262	AVTMGAGIQAGE(-30.01)S(-15.99)AATAFKQGLTIVSGICPTVGLAGGYTQGGGLGPLTTR	Decarboxylation	Deoxy		12.83	60	7.26943	0.000140383
			MF_ARGOT	71949	FAD binding	FAD-linked oxidoreductase patO	jgi|Trire2|73631|estExt_GeneWisePlus.C_10262	|Trire2|73631|estExt_GeneWisePlus.C_10262	GAGIQAGE(-30.01)S(+486.16)AATAFKQGLTIVSGICPTVGLAGGYTQGGGLGPLTTR	Decarboxylation	Fung_O3H		9.81	60	6.87201	0.000793534
			MF_ARGOT	71949	FAD binding	FAD-linked oxidoreductase patO	jgi|Trire2|73631|estExt_GeneWisePlus.C_10262	|Trire2|73631|estExt_GeneWisePlus.C_10262	E(-30.01)KTTGANLT(-2.02)FPNAGSEDVFFQGVQAFHDIIPAISDAGGTAVWTVLSK	Decarboxylation	2-amino-3-oxo-butanoic_acid		11.4	60	8.30808	0.000423469
			MF_ARGOT	71949	FAD binding	FAD-linked oxidoreductase patO	jgi|Trire2|73631|estExt_GeneWisePlus.C_10262	|Trire2|73631|estExt_GeneWisePlus.C_10262	AVTMGAGIQAGESAATAF(+47.98)K(-1.03)QGLTIVSGICPTVGLAGGYTQGGGLGPLTTR	TriOxidation	Lysine oxidation to aminoadipic semialdehyde		7.42	60	5.04657	0.000485258
			MF_ARGOT	71949	FAD binding	FAD-linked oxidoreductase patO	jgi|Trire2|73631|estExt_GeneWisePlus.C_10262	|Trire2|73631|estExt_GeneWisePlus.C_10262	TLAF(+15.99)SQK	MonoOxidation			16.1	60	4.53466	0.00576204
			MF_ARGOT	71949	FAD binding	FAD-linked oxidoreductase patO	jgi|Trire2|73631|estExt_GeneWisePlus.C_10262	|Trire2|73631|estExt_GeneWisePlus.C_10262	TLAF(+15.99)SQKK	MonoOxidation			6.16	10.76	5.9147	0.000166754
			MF_ARGOT	71949	FAD binding	FAD-linked oxidoreductase patO	jgi|Trire2|73631|estExt_GeneWisePlus.C_10262	|Trire2|73631|estExt_GeneWisePlus.C_10262	LLELKDVYDPNGVF(+31.99)WGR	DiOxidation			4.49	60	4.79485	0.00273757
			MF_ARGOT	71949	FAD binding	FAD-linked oxidoreductase patO	jgi|Trire2|73631|estExt_GeneWisePlus.C_10262	|Trire2|73631|estExt_GeneWisePlus.C_10262	LLELKDVYDPNGVFWG(+15.99)R	MonoOxidation			4.63	60	3.51724	0.00118911
			MF_ARGOT	71949	FAD binding	FAD-linked oxidoreductase patO	jgi|Trire2|73631|estExt_GeneWisePlus.C_10262	|Trire2|73631|estExt_GeneWisePlus.C_10262	TYDIH(-10.03)DY(+31.99)KSAAYTGK	His->aspartylurea	DiOxidation		16.32	12.26	2.11033	0.000395824
			MF_ARGOT	71949	FAD binding	FAD-linked oxidoreductase patO	jgi|Trire2|73631|estExt_GeneWisePlus.C_10262	|Trire2|73631|estExt_GeneWisePlus.C_10262	TYDIH(+4.98)DYK	His->formylaspargine			8.87	60	5.75467	0.000111186
			MF_ARGOT	71949	FAD binding	FAD-linked oxidoreductase patO	jgi|Trire2|73631|estExt_GeneWisePlus.C_10262	|Trire2|73631|estExt_GeneWisePlus.C_10262	TYDIH(+4.98)DYKSAAYTGK	His->formylaspargine			6.85	60	7.06118	0.00038011
			MF_ARGOT	71949	FAD binding	FAD-linked oxidoreductase patO	jgi|Trire2|73631|estExt_GeneWisePlus.C_10262	|Trire2|73631|estExt_GeneWisePlus.C_10262	TYDIH(-10.03)DYKSAAYTGK	His->aspartylurea			6.85	14.83	5.25737	1.721e-05
			MF_ARGOT	71949	FAD binding	FAD-linked oxidoreductase patO	jgi|Trire2|73631|estExt_GeneWisePlus.C_10262	|Trire2|73631|estExt_GeneWisePlus.C_10262	GIADQGGLVTGASYQLSSSLQH(+15.99)PPNSVNPELRK	MonoOxidation			3.77	60	5.20399	0.00246159
			MF_ARGOT	71949	FAD binding	FAD-linked oxidoreductase patO	jgi|Trire2|73631|estExt_GeneWisePlus.C_10262	|Trire2|73631|estExt_GeneWisePlus.C_10262	AVTMGAGI(+15.99)Q(+13.98)AGE(+13.98)SAATAFK	MonoOxidation	carbonylation unknown	carbonylation unknown	8.26	60	9.88771	8.84631e-05
			MF_ARGOT	71949	FAD binding	FAD-linked oxidoreductase patO	jgi|Trire2|73631|estExt_GeneWisePlus.C_10262	|Trire2|73631|estExt_GeneWisePlus.C_10262	IVSGI(+13.98)CPT(+508.14)VGLAGGYTQGGGLGPLTTR	carbonylation unknown	Fung_O3H1Na		12.75	60	7.97156	7.46469e-07
			MF_ARGOT	71949	FAD binding	FAD-linked oxidoreductase patO	jgi|Trire2|73631|estExt_GeneWisePlus.C_10262	|Trire2|73631|estExt_GeneWisePlus.C_10262	SLISFQIGVPWI(+13.98)NTDW(+29.97)ATDLHNQDLITNSFVPALAALLPSGGSAYLNQADFR	carbonylation unknown	Quinone		1.85	60	8.13503	7.84585e-05
			MF_ARGOT	71949	FAD binding	FAD-linked oxidoreductase patO	jgi|Trire2|73631|estExt_GeneWisePlus.C_10262	|Trire2|73631|estExt_GeneWisePlus.C_10262	TLAFSQK(+31.99)K(+15.99)NLR	DiOxidation	MonoOxidation		14.22	60	5.99132	6.93524e-05
			MF_ARGOT	71949	FAD binding	FAD-linked oxidoreductase patO	jgi|Trire2|73631|estExt_GeneWisePlus.C_10262	|Trire2|73631|estExt_GeneWisePlus.C_10262	LLELK(+13.98)DVY(+29.97)DPNGVFWGR	carbonylation unknown	Quinone		16.78	16.91	3.28067	0.000197512
			MF_ARGOT	71949	FAD binding	FAD-linked oxidoreductase patO	jgi|Trire2|73631|estExt_GeneWisePlus.C_10262	|Trire2|73631|estExt_GeneWisePlus.C_10262	TYDIHDYK(+13.98)SAAYTGK	carbonylation unknown			11.52	60	6.07031	0.00592482
			MF_ARGOT	71949	FAD binding	FAD-linked oxidoreductase patO	jgi|Trire2|73631|estExt_GeneWisePlus.C_10262	|Trire2|73631|estExt_GeneWisePlus.C_10262	TLAFSQK(+15.99)KNLR	MonoOxidation			7.08	60	3.98975	0.00224774
			MF_ARGOT	71949	FAD binding	FAD-linked oxidoreductase patO	jgi|Trire2|73631|estExt_GeneWisePlus.C_10262	|Trire2|73631|estExt_GeneWisePlus.C_10262	TYDIHDYK(+15.99)SAAYTGK	MonoOxidation			3.36	60	4.22017	0.00113535
			MF_ARGOT	71949	FAD binding	FAD-linked oxidoreductase patO	jgi|Trire2|73631|estExt_GeneWisePlus.C_10262	|Trire2|73631|estExt_GeneWisePlus.C_10262	LYWAL(+13.98)T(+324.11)GGGGGTYAVVYSMTVK	carbonylation unknown	Fung_O2H		2.81	8.68	4.75726	0.00223051
			MF_ARGOT	71949	FAD binding	FAD-linked oxidoreductase patO	jgi|Trire2|73631|estExt_GeneWisePlus.C_10262	|Trire2|73631|estExt_GeneWisePlus.C_10262	L(+13.98)YWALT(+324.11)GGGGGTYAVVYSMTVK	carbonylation unknown	Fung_O2H		1.87	60	6.86531	0.00536494
			MF_ARGOT	71949	FAD binding	FAD-linked oxidoreductase patO	jgi|Trire2|73631|estExt_GeneWisePlus.C_10262	|Trire2|73631|estExt_GeneWisePlus.C_10262	GIADQGGLVTGASYQL(+15.99)SSSLQHPPNSVNPELRK	MonoOxidation			3.19	60	6.07741	0.00635098
			MF_ARGOT	71949	FAD binding	FAD-linked oxidoreductase patO	jgi|Trire2|73631|estExt_GeneWisePlus.C_10262	|Trire2|73631|estExt_GeneWisePlus.C_10262	AVTM(-4.99)GAGI(+13.98)Q(+13.98)AGESAATAFK	Methionine replacement by azido homoalanine	carbonylation unknown	carbonylation unknown	1.83	60	7.99486	0.000823725
			MF_ARGOT	71949	FAD binding	FAD-linked oxidoreductase patO	jgi|Trire2|73631|estExt_GeneWisePlus.C_10262	|Trire2|73631|estExt_GeneWisePlus.C_10262	AVTM(-21.99)GAGIQAGESAATAFKQGLT(-2.02)IVSGICPTVGLAGGYTQGGGLGPLTTR	Methionine replacement by homopropargylglycine	2-amino-3-oxo-butanoic_acid		17.98	60	8.61828	0.00044805
			MF_ARGOT	71949	FAD binding	FAD-linked oxidoreductase patO	jgi|Trire2|73631|estExt_GeneWisePlus.C_10262	|Trire2|73631|estExt_GeneWisePlus.C_10262	M(-32.01)T(+162.05)VKAHANEK	Aspartate semialdehyde	Fung_O1H		2.9	5.77	3.85426	0.000374268
			MF_ARGOT	71949	FAD binding	FAD-linked oxidoreductase patO	jgi|Trire2|73631|estExt_GeneWisePlus.C_10262	|Trire2|73631|estExt_GeneWisePlus.C_10262	ALSVGPVTGPNM(+15.99)TK	MonoOxidation			17.17	60	6.71392	0.000786619
			MF_ARGOT	71949	FAD binding	FAD-linked oxidoreductase patO	jgi|Trire2|73631|estExt_GeneWisePlus.C_10262	|Trire2|73631|estExt_GeneWisePlus.C_10262	ATM(+15.99)DSIFQPVLQK	MonoOxidation			17.1	45.58	4.67274	0.000374808
			MF_ARGOT	71949	FAD binding	FAD-linked oxidoreductase patO	jgi|Trire2|73631|estExt_GeneWisePlus.C_10262	|Trire2|73631|estExt_GeneWisePlus.C_10262	STGAGGLGLWM(+15.99)HNLK	MonoOxidation			4.44	11.16	4.60306	0.0031371
			MF_ARGOT	71949	FAD binding	FAD-linked oxidoreductase patO	jgi|Trire2|73631|estExt_GeneWisePlus.C_10262	|Trire2|73631|estExt_GeneWisePlus.C_10262	AVTM(+15.99)GAGIQAGESAATAFK	MonoOxidation			3.67	8.17	3.50966	0.00697432
			MF_ARGOT	71949	FAD binding	FAD-linked oxidoreductase patO	jgi|Trire2|73631|estExt_GeneWisePlus.C_10262	|Trire2|73631|estExt_GeneWisePlus.C_10262	YGLGADQVLEWHAVLAN(-17.03)GSEITATPTK	Ammonia-loss (N)			14.3	60	5.50266	0.0082463
			MF_ARGOT	71949	FAD binding	FAD-linked oxidoreductase patO	jgi|Trire2|73631|estExt_GeneWisePlus.C_10262	|Trire2|73631|estExt_GeneWisePlus.C_10262	STGAGGLGLWMHN(-17.03)LK	Ammonia-loss (N)			13.57	60	3.58926	0.00696252
			MF_ARGOT	71949	FAD binding	FAD-linked oxidoreductase patO	jgi|Trire2|73631|estExt_GeneWisePlus.C_10262	|Trire2|73631|estExt_GeneWisePlus.C_10262	LLELKDVYDPN(-17.03)GVFWGR	Ammonia-loss (N)			12.16	14.18	3.93523	0.000206241
			MF_ARGOT	71949	FAD binding	FAD-linked oxidoreductase patO	jgi|Trire2|73631|estExt_GeneWisePlus.C_10262	|Trire2|73631|estExt_GeneWisePlus.C_10262	DVYDPN(-17.03)GVFWGR	Ammonia-loss (N)			11.06	21.49	4.91517	0.000374409
			MF_ARGOT	71949	FAD binding	FAD-linked oxidoreductase patO	jgi|Trire2|73631|estExt_GeneWisePlus.C_10262	|Trire2|73631|estExt_GeneWisePlus.C_10262	LIATVP(+31.99)LGSVC(+47.98)HGTTYDAAR	DiOxidation	TriOxidation		22.64	60	10.3072	0.000541237
			MF_ARGOT	71949	FAD binding	FAD-linked oxidoreductase patO	jgi|Trire2|73631|estExt_GeneWisePlus.C_10262	|Trire2|73631|estExt_GeneWisePlus.C_10262	LIATVP(-27.99)LGSVC(+15.99)HGTTYDAAR	Pyrrolidone from Proline	MonoOxidation		6.35	60	5.66466	0.000679949
			MF_ARGOT	71949	FAD binding	FAD-linked oxidoreductase patO	jgi|Trire2|73631|estExt_GeneWisePlus.C_10262	|Trire2|73631|estExt_GeneWisePlus.C_10262	LIATVP(-27.99)LG(+15.99)SVCHGTTYDAAR	Pyrrolidone from Proline	MonoOxidation		6.04	60	8.08794	8.01881e-05
			MF_ARGOT	71949	FAD binding	FAD-linked oxidoreductase patO	jgi|Trire2|73631|estExt_GeneWisePlus.C_10262	|Trire2|73631|estExt_GeneWisePlus.C_10262	SKALSVGPVTGP(-30.01)NM(+33.97)TKATMDSIFQPVLQK	Proline oxidation to pyrrolidinone	Homocysteic acid		22.73	60	9.15302	4.03191e-06
			MF_ARGOT	71949	FAD binding	FAD-linked oxidoreductase patO	jgi|Trire2|73631|estExt_GeneWisePlus.C_10262	|Trire2|73631|estExt_GeneWisePlus.C_10262	IATVP(+31.99)LGS(+648.21)VCHGTTYDAAR	DiOxidation	Fung_O4H		10.64	60	5.51861	0.00172248
			MF_ARGOT	71949	FAD binding	FAD-linked oxidoreductase patO	jgi|Trire2|73631|estExt_GeneWisePlus.C_10262	|Trire2|73631|estExt_GeneWisePlus.C_10262	P(+13.98)NSVNPELRK	Proline oxidation to pyroglutamic acid			6.41	60	4.68772	0.000437842
			MF_ARGOT	71949	FAD binding	FAD-linked oxidoreductase patO	jgi|Trire2|73631|estExt_GeneWisePlus.C_10262	|Trire2|73631|estExt_GeneWisePlus.C_10262	P(+13.98)DGFIQAIR	Proline oxidation to pyroglutamic acid			5.19	60	2.5269	0.00471502
			MF_ARGOT	71949	FAD binding	FAD-linked oxidoreductase patO	jgi|Trire2|73631|estExt_GeneWisePlus.C_10262	|Trire2|73631|estExt_GeneWisePlus.C_10262	TLAFSQ(+15.99)K(+31.99)KNLR	MonoOxidation	DiOxidation		13.09	60	6.74433	7.79461e-05
			MF_ARGOT	71949	FAD binding	FAD-linked oxidoreductase patO	jgi|Trire2|73631|estExt_GeneWisePlus.C_10262	|Trire2|73631|estExt_GeneWisePlus.C_10262	VGGR(+.98)LIAT(+162.05)VPLGSVCHGTTYDAAR	Deamidation (R)	Fung_O1H		36.85	60	12.6754	0.00219469
			MF_ARGOT	71949	FAD binding	FAD-linked oxidoreductase patO	jgi|Trire2|73631|estExt_GeneWisePlus.C_10262	|Trire2|73631|estExt_GeneWisePlus.C_10262	LLELKDVYDPNGVFWGR(+.98)	Deamidation (R)			17.58	25.84	3.06948	0.00132239
			MF_ARGOT	71949	FAD binding	FAD-linked oxidoreductase patO	jgi|Trire2|73631|estExt_GeneWisePlus.C_10262	|Trire2|73631|estExt_GeneWisePlus.C_10262	LVKR(-43.05)SDFTGNPDGFIQAIR	Arginine oxidation to glutamic semialdehyde			8.01	60	7.48891	2.89286e-05
			MF_ARGOT	71949	FAD binding	FAD-linked oxidoreductase patO	jgi|Trire2|73631|estExt_GeneWisePlus.C_10262	|Trire2|73631|estExt_GeneWisePlus.C_10262	DVYDPNGVFWGR(+.98)	Deamidation (R)			7.88	9.75	3.38305	0.00546673
			MF_ARGOT	71949	FAD binding	FAD-linked oxidoreductase patO	jgi|Trire2|73631|estExt_GeneWisePlus.C_10262	|Trire2|73631|estExt_GeneWisePlus.C_10262	EPGWQQVFYGENYEKLLELKDVYDPNGVFWGR(+.98)	Deamidation (R)			4.67	60	5.74032	0.000599714
			MF_ARGOT	71949	FAD binding	FAD-linked oxidoreductase patO	jgi|Trire2|73631|estExt_GeneWisePlus.C_10262	|Trire2|73631|estExt_GeneWisePlus.C_10262	ATVPLGS(+346.09)VC(-17.99)HGTTYDAAR	Fung_O2H1Na	Oxoalanine		20.24	60	11.9982	0.000114579
			MF_ARGOT	71949	FAD binding	FAD-linked oxidoreductase patO	jgi|Trire2|73631|estExt_GeneWisePlus.C_10262	|Trire2|73631|estExt_GeneWisePlus.C_10262	LTIVS(+162.05)GIC(-17.99)PTVGLAGGYTQGGGLGPLTTR	Fung_O1H	Oxoalanine		10.26	60	6.03165	0.000380229
			MF_ARGOT	71949	FAD binding	FAD-linked oxidoreductase patO	jgi|Trire2|73631|estExt_GeneWisePlus.C_10262	|Trire2|73631|estExt_GeneWisePlus.C_10262	IVS(+508.14)GIC(-33.99)PTVGLAGGYTQGGGLGPLTTR	Fung_O3H1Na	Dehydroalanine (C)		7.88	60	3.22849	0.0010096
			MF_ARGOT	71949	FAD binding	FAD-linked oxidoreductase patO	jgi|Trire2|73631|estExt_GeneWisePlus.C_10262	|Trire2|73631|estExt_GeneWisePlus.C_10262	S(-20.03)SLQH(+4.98)PPNSVNPELR	Formation of five membered aromatic heterocycle	His->formylaspargine		11.41	60	4.62902	0.00114948
			MF_ARGOT	71949	FAD binding	FAD-linked oxidoreductase patO	jgi|Trire2|73631|estExt_GeneWisePlus.C_10262	|Trire2|73631|estExt_GeneWisePlus.C_10262	S(-20.03)LQH(+4.98)PPNSVNPELR	Formation of five membered aromatic heterocycle	His->formylaspargine		4.77	60	4.59544	0.00151219
			MF_ARGOT	71949	FAD binding	FAD-linked oxidoreductase patO	jgi|Trire2|73631|estExt_GeneWisePlus.C_10262	|Trire2|73631|estExt_GeneWisePlus.C_10262	S(-20.03)SLQH(+4.98)PPNSVNPELRK	Formation of five membered aromatic heterocycle	His->formylaspargine		3.05	3.98	2.70786	0.000720493
			MF_ARGOT	71949	FAD binding	FAD-linked oxidoreductase patO	jgi|Trire2|73631|estExt_GeneWisePlus.C_10262	|Trire2|73631|estExt_GeneWisePlus.C_10262	QLSS(+486.16)S(-2.02)LQHPPNSVNPELR	Fung_O3H	2-amino-3-oxo-butanoic_acid		20.68	60	9.49584	0.000506591
			MF_ARGOT	71949	FAD binding	FAD-linked oxidoreductase patO	jgi|Trire2|73631|estExt_GeneWisePlus.C_10262	|Trire2|73631|estExt_GeneWisePlus.C_10262	GLTIVS(+184.03)GICPT(-2.02)VGLAGGYTQGGGLGPLTTR	Fung_O1H1Na	2-amino-3-oxo-butanoic_acid		8.68	60	7.77206	0.0024504
			MF_ARGOT	71949	FAD binding	FAD-linked oxidoreductase patO	jgi|Trire2|73631|estExt_GeneWisePlus.C_10262	|Trire2|73631|estExt_GeneWisePlus.C_10262	S(-15.99)T(-2.02)GAGGLGLWMHNLK	Deoxy	2-amino-3-oxo-butanoic_acid		4.18	60	8.9368	0.000894992
			MF_ARGOT	71949	FAD binding	FAD-linked oxidoreductase patO	jgi|Trire2|73631|estExt_GeneWisePlus.C_10262	|Trire2|73631|estExt_GeneWisePlus.C_10262	TTVGS(+15.99)ERW(+63.98)AETEDKRLCR	MonoOxidation	Dihydroxy-N-formylkynurenine		3.23	60	6.24411	0.0097872
			MF_ARGOT	71949	FAD binding	FAD-linked oxidoreductase patO	jgi|Trire2|73631|estExt_GeneWisePlus.C_10262	|Trire2|73631|estExt_GeneWisePlus.C_10262	GIADQGGLVTGAS(-20.03)Y(+15.01)QLSSSLQHPPNSVNPELRK	Formation of five membered aromatic heterocycle	Tyrosine oxidation to 2-aminotyrosine		14.95	60	9.71033	0.000115087
			MF_ARGOT	71949	FAD binding	FAD-linked oxidoreductase patO	jgi|Trire2|73631|estExt_GeneWisePlus.C_10262	|Trire2|73631|estExt_GeneWisePlus.C_10262	GIADQGGLVTGAS(-20.03)Y(+15.01)QLSSSLQHPPNSVNPELR	Formation of five membered aromatic heterocycle	Tyrosine oxidation to 2-aminotyrosine		11.67	60	4.93786	0.00145236
			MF_ARGOT	71949	FAD binding	FAD-linked oxidoreductase patO	jgi|Trire2|73631|estExt_GeneWisePlus.C_10262	|Trire2|73631|estExt_GeneWisePlus.C_10262	TLAFS(+15.99)QKKNLR	MonoOxidation			5.53	4.88	2.41002	0.00546787
			MF_ARGOT	71949	FAD binding	FAD-linked oxidoreductase patO	jgi|Trire2|73631|estExt_GeneWisePlus.C_10262	|Trire2|73631|estExt_GeneWisePlus.C_10262	LVKRS(+15.99)DFTGNPDGFIQAIR	MonoOxidation			4.17	60	5.62864	0.000746932
			MF_ARGOT	71949	FAD binding	FAD-linked oxidoreductase patO	jgi|Trire2|73631|estExt_GeneWisePlus.C_10262	|Trire2|73631|estExt_GeneWisePlus.C_10262	QGLTIVS(-2.02)GICPTVGLAGGYTQGGGLGPLTTR	2-amino-3-oxo-butanoic_acid			2.3	6.9	6.58587	0.000211202
			MF_ARGOT	71949	FAD binding	FAD-linked oxidoreductase patO	jgi|Trire2|73631|estExt_GeneWisePlus.C_10262	|Trire2|73631|estExt_GeneWisePlus.C_10262	AT(+508.14)MD(-30.01)SIFQPVLQK	Fung_O3H1Na	Decarboxylation		14.76	26.9	3.79514	0.00320354
			MF_ARGOT	71949	FAD binding	FAD-linked oxidoreductase patO	jgi|Trire2|73631|estExt_GeneWisePlus.C_10262	|Trire2|73631|estExt_GeneWisePlus.C_10262	T(+162.05)GAGGLGLWMH(-10.03)NLKTYDIHDYKSAAYTGK	Fung_O1H	His->aspartylurea		11.07	60	4.99408	0.00225409
			MF_ARGOT	71949	FAD binding	FAD-linked oxidoreductase patO	jgi|Trire2|73631|estExt_GeneWisePlus.C_10262	|Trire2|73631|estExt_GeneWisePlus.C_10262	AVTMGAGIQAGESAAT(-15.99)AFK(-2.02)	Deoxy	2-amino-3-oxo-butanoic_acid		13.36	18.28	3.92057	0.000601554
			MF_ARGOT	71949	FAD binding	FAD-linked oxidoreductase patO	jgi|Trire2|73631|estExt_GeneWisePlus.C_10262	|Trire2|73631|estExt_GeneWisePlus.C_10262	AVT(+854.23)M(+33.97)GAGIQAGESAATAFK	Fung_O5H2Na	Homocysteic acid		9.15	60	6.61495	4.55739e-06
			MF_ARGOT	71949	FAD binding	FAD-linked oxidoreductase patO	jgi|Trire2|73631|estExt_GeneWisePlus.C_10262	|Trire2|73631|estExt_GeneWisePlus.C_10262	GICPT(+670.19)V(+13.98)GLAGGYTQGGGLGPLTTR	Fung_O4H1Na	carbonylation unknown		3.5	60	4.51411	0.00401173
			MF_ARGOT	71949	FAD binding	FAD-linked oxidoreductase patO	jgi|Trire2|73631|estExt_GeneWisePlus.C_10262	|Trire2|73631|estExt_GeneWisePlus.C_10262	T(-15.99)Y(-2.02)DIHDYKSAAYTGK	Deoxy	2-amino-3-oxo-butanoic_acid		12.52	60	6.95649	0.000295709
			MF_ARGOT	71949	FAD binding	FAD-linked oxidoreductase patO	jgi|Trire2|73631|estExt_GeneWisePlus.C_10262	|Trire2|73631|estExt_GeneWisePlus.C_10262	T(-15.99)Y(-2.02)DIHDYK	Deoxy	2-amino-3-oxo-butanoic_acid		5.95	60	3.74128	0.0023084
			MF_ARGOT	71949	FAD binding	FAD-linked oxidoreductase patO	jgi|Trire2|73631|estExt_GeneWisePlus.C_10262	|Trire2|73631|estExt_GeneWisePlus.C_10262	AVT(+15.99)MGAGIQAGESAATAFK	MonoOxidation			8.5	17.14	4.49686	0.00206249
			MF_ARGOT	71949	FAD binding	FAD-linked oxidoreductase patO	jgi|Trire2|73631|estExt_GeneWisePlus.C_10262	|Trire2|73631|estExt_GeneWisePlus.C_10262	RSDFT(-2.02)GNPDGFIQAIR	2-amino-3-oxo-butanoic_acid			3.92	60	6.76395	7.17269e-05
			MF_ARGOT	71949	FAD binding	FAD-linked oxidoreductase patO	jgi|Trire2|73631|estExt_GeneWisePlus.C_10262	|Trire2|73631|estExt_GeneWisePlus.C_10262	T(-2.02)YDIHDYK	2-amino-3-oxo-butanoic_acid			3.26	60	5.52553	0.00531701
			MF_ARGOT	71949	FAD binding	FAD-linked oxidoreductase patO	jgi|Trire2|73631|estExt_GeneWisePlus.C_10262	|Trire2|73631|estExt_GeneWisePlus.C_10262	LIATVPLGSV(+15.99)C(-20.03)HGTTYDAAR	MonoOxidation	Formation of five membered aromatic heterocycle		18.34	60	7.06238	0.00389818
			MF_ARGOT	71949	FAD binding	FAD-linked oxidoreductase patO	jgi|Trire2|73631|estExt_GeneWisePlus.C_10262	|Trire2|73631|estExt_GeneWisePlus.C_10262	W(+63.98)A(+15.99)ETEDKRLCR	Dihydroxy-N-formylkynurenine	MonoOxidation		20.58	60	8.53832	0.00323376
			MF_ARGOT	71949	FAD binding	FAD-linked oxidoreductase patO	jgi|Trire2|73631|estExt_GeneWisePlus.C_10262	|Trire2|73631|estExt_GeneWisePlus.C_10262	W(+13.98)AETEDKRLC(+47.98)R	Tryptophan oxidation to oxolactone	TriOxidation		3.56	60	4.6978	0.000494731
			MF_ARGOT	71949	FAD binding	FAD-linked oxidoreductase patO	jgi|Trire2|73631|estExt_GeneWisePlus.C_10262	|Trire2|73631|estExt_GeneWisePlus.C_10262	YGLGADQVLEW(+31.99)H(-10.03)AVLANGSEITATPTK	DiOxidation	His->aspartylurea		3.04	7.98	3.49028	0.00528063
			MF_ARGOT	71949	FAD binding	FAD-linked oxidoreductase patO	jgi|Trire2|73631|estExt_GeneWisePlus.C_10262	|Trire2|73631|estExt_GeneWisePlus.C_10262	STGAGGLGLW(+47.98)M(-4.99)HNLKTYDIHDYK	TriOxidation	Methionine replacement by azido homoalanine		14.31	60	8.78718	0.00724291
			MF_ARGOT	71949	FAD binding	FAD-linked oxidoreductase patO	jgi|Trire2|73631|estExt_GeneWisePlus.C_10262	|Trire2|73631|estExt_GeneWisePlus.C_10262	STGAGGLGLW(+47.98)M(-4.99)HNLKTYDIHDYKSAAYTGK	TriOxidation	Methionine replacement by azido homoalanine		13.06	60	6.70746	0.0023411
			MF_ARGOT	71949	FAD binding	FAD-linked oxidoreductase patO	jgi|Trire2|73631|estExt_GeneWisePlus.C_10262	|Trire2|73631|estExt_GeneWisePlus.C_10262	STGAGGLGLW(+3.99)M(+15.99)HNLK	Tryptophan oxidation to kynurenin	MonoOxidation		11.95	60	6.62163	0.000108018
			MF_ARGOT	71949	FAD binding	FAD-linked oxidoreductase patO	jgi|Trire2|73631|estExt_GeneWisePlus.C_10262	|Trire2|73631|estExt_GeneWisePlus.C_10262	STGAGGLGLW(+31.99)M(+15.99)HNLK	DiOxidation	MonoOxidation		5.07	60	4.14177	0.00261507
			MF_ARGOT	71949	FAD binding	FAD-linked oxidoreductase patO	jgi|Trire2|73631|estExt_GeneWisePlus.C_10262	|Trire2|73631|estExt_GeneWisePlus.C_10262	STGAGGLGLW(+3.99)M(+33.97)HNLK	Tryptophan oxidation to kynurenin	Homocysteic acid		3.86	9.6	5.55671	0.00355602
			MF_ARGOT	71949	FAD binding	FAD-linked oxidoreductase patO	jgi|Trire2|73631|estExt_GeneWisePlus.C_10262	|Trire2|73631|estExt_GeneWisePlus.C_10262	NSDLYW(+19.99)ALTGGGGGT(-2.02)YAVVYSMTVK	Tryptophan oxidation to hydroxykynurenin	2-amino-3-oxo-butanoic_acid		4	60	4.92975	0.000125776
			MF_ARGOT	71949	FAD binding	FAD-linked oxidoreductase patO	jgi|Trire2|73631|estExt_GeneWisePlus.C_10262	|Trire2|73631|estExt_GeneWisePlus.C_10262	LYW(+29.97)ALT(+324.11)GGGGGTYAVVYSMTVK	Quinone	Fung_O2H		3.23	60	10.8498	0.00494694
			MF_ARGOT	71949	FAD binding	FAD-linked oxidoreductase patO	jgi|Trire2|73631|estExt_GeneWisePlus.C_10262	|Trire2|73631|estExt_GeneWisePlus.C_10262	LYW(+13.98)ALT(+324.11)GGGGGTYAVVYSMTVK	Tryptophan oxidation to oxolactone	Fung_O2H		2.16	60	7.90294	0.00104567
			MF_ARGOT	71949	FAD binding	FAD-linked oxidoreductase patO	jgi|Trire2|73631|estExt_GeneWisePlus.C_10262	|Trire2|73631|estExt_GeneWisePlus.C_10262	NSDLYW(+29.97)ALTGGGGGTY(+29.97)AVVYSMTVK	Quinone	Quinone		2.89	60	10.6277	1.23686e-05
			MF_ARGOT	71949	FAD binding	FAD-linked oxidoreductase patO	jgi|Trire2|73631|estExt_GeneWisePlus.C_10262	|Trire2|73631|estExt_GeneWisePlus.C_10262	STGAGGLGLW(+47.98)MHNLK	TriOxidation			7.75	60	4.94236	0.00213213
			MF_ARGOT	71949	FAD binding	FAD-linked oxidoreductase patO	jgi|Trire2|73631|estExt_GeneWisePlus.C_10262	|Trire2|73631|estExt_GeneWisePlus.C_10262	DVYDPNGVFW(+29.97)GR	Quinone			7.69	60	5.19304	0.00567136
			MF_ARGOT	71949	FAD binding	FAD-linked oxidoreductase patO	jgi|Trire2|73631|estExt_GeneWisePlus.C_10262	|Trire2|73631|estExt_GeneWisePlus.C_10262	LLELKDVYDPNGVFW(+15.99)GR	MonoOxidation			5.1	11.7	4.53394	0.000926093
			MF_ARGOT	71949	FAD binding	FAD-linked oxidoreductase patO	jgi|Trire2|73631|estExt_GeneWisePlus.C_10262	|Trire2|73631|estExt_GeneWisePlus.C_10262	STGAGGLGLW(+3.99)MHNLK	Tryptophan oxidation to kynurenin			3.81	60	4.9212	9.11877e-05
			MF_ARGOT	71949	FAD binding	FAD-linked oxidoreductase patO	jgi|Trire2|73631|estExt_GeneWisePlus.C_10262	|Trire2|73631|estExt_GeneWisePlus.C_10262	NSDLYW(+15.99)ALTGGGGGTYAVVYSMTVK	MonoOxidation			3.7	60	9.3012	0.0038607
			MF_ARGOT	71949	FAD binding	FAD-linked oxidoreductase patO	jgi|Trire2|73631|estExt_GeneWisePlus.C_10262	|Trire2|73631|estExt_GeneWisePlus.C_10262	RYGLGADQVLEW(+63.98)HAVLANGSEITATPTKNSDLYWALTGGGGGTYAVVYSMTVK	Dihydroxy-N-formylkynurenine			3.42	60	5.45119	0.00390563
			MF_ARGOT	71949	FAD binding	FAD-linked oxidoreductase patO	jgi|Trire2|73631|estExt_GeneWisePlus.C_10262	|Trire2|73631|estExt_GeneWisePlus.C_10262	LLELKDVYDPNGVFW(+47.98)GR	TriOxidation			3.16	60	3.93262	0.00010662
			MF_ARGOT	71949	FAD binding	FAD-linked oxidoreductase patO	jgi|Trire2|73631|estExt_GeneWisePlus.C_10262	|Trire2|73631|estExt_GeneWisePlus.C_10262	LLELKDVYDPNGVFW(+31.99)GR	DiOxidation			2.49	9.01	4.99988	0.00086329
			MF_ARGOT	71949	FAD binding	FAD-linked oxidoreductase patO	jgi|Trire2|73631|estExt_GeneWisePlus.C_10262	|Trire2|73631|estExt_GeneWisePlus.C_10262	STGAGGLGLW(+15.99)MHNLK	MonoOxidation			2.33	7.1	5.73393	0.000333053
			MF_ARGOT	71949	FAD binding	FAD-linked oxidoreductase patO	jgi|Trire2|73631|estExt_GeneWisePlus.C_10262	|Trire2|73631|estExt_GeneWisePlus.C_10262	DVYDPNGVFW(+15.99)GR	MonoOxidation			2.2	5.43	4.28246	0.000397149
			MF_ARGOT	71949	FAD binding	FAD-linked oxidoreductase patO	jgi|Trire2|73631|estExt_GeneWisePlus.C_10262	|Trire2|73631|estExt_GeneWisePlus.C_10262	LIATVPLGSVCHGTTY(+15.01)DAARC(+47.98)	Tyrosine oxidation to 2-aminotyrosine	TriOxidation		18.79	60	8.60564	5.856e-05
			MF_ARGOT	71949	FAD binding	FAD-linked oxidoreductase patO	jgi|Trire2|73631|estExt_GeneWisePlus.C_10262	|Trire2|73631|estExt_GeneWisePlus.C_10262	TYDIHDY(+29.97)K(+13.98)SAAYTGK	Quinone	carbonylation unknown		10.15	5.66	2.00467	0.00970528
			MF_ARGOT	71949	FAD binding	FAD-linked oxidoreductase patO	jgi|Trire2|73631|estExt_GeneWisePlus.C_10262	|Trire2|73631|estExt_GeneWisePlus.C_10262	LLELKDVY(+31.99)DPN(-17.03)GVFWGR	DiOxidation	Ammonia-loss (N)		4.87	60	4.0031	0.00164181
			MF_ARGOT	71949	FAD binding	FAD-linked oxidoreductase patO	jgi|Trire2|73631|estExt_GeneWisePlus.C_10262	|Trire2|73631|estExt_GeneWisePlus.C_10262	LLELKDVY(-2.02)DP(+13.98)NGVFWGR	2-amino-3-oxo-butanoic_acid	Proline oxidation to pyroglutamic acid		3.13	60	4.46548	0.00181286
			MF_ARGOT	71949	FAD binding	FAD-linked oxidoreductase patO	jgi|Trire2|73631|estExt_GeneWisePlus.C_10262	|Trire2|73631|estExt_GeneWisePlus.C_10262	HDY(+31.99)FGKS(+692.18)TGAGGLGLWMHNLK	DiOxidation	Fung_O4H2Na		12.67	60	7.34517	0.00492277
			MF_ARGOT	71949	FAD binding	FAD-linked oxidoreductase patO	jgi|Trire2|73631|estExt_GeneWisePlus.C_10262	|Trire2|73631|estExt_GeneWisePlus.C_10262	TYDIHDY(+15.01)KS(-15.99)	Tyrosine oxidation to 2-aminotyrosine	Deoxy		8.26	60	5.14399	0.000562682
			MF_ARGOT	71949	FAD binding	FAD-linked oxidoreductase patO	jgi|Trire2|73631|estExt_GeneWisePlus.C_10262	|Trire2|73631|estExt_GeneWisePlus.C_10262	TYDIHDY(-2.02)KS(-20.03)AAYTGK	2-amino-3-oxo-butanoic_acid	Formation of five membered aromatic heterocycle		3.87	60	4.79916	0.00169645
			MF_ARGOT	71949	FAD binding	FAD-linked oxidoreductase patO	jgi|Trire2|73631|estExt_GeneWisePlus.C_10262	|Trire2|73631|estExt_GeneWisePlus.C_10262	LLELKDVY(+15.01)DPNGVFW(+13.98)GR	Tyrosine oxidation to 2-aminotyrosine	Tryptophan oxidation to oxolactone		3.1	60	3.33257	0.00227203
			MF_ARGOT	71949	FAD binding	FAD-linked oxidoreductase patO	jgi|Trire2|73631|estExt_GeneWisePlus.C_10262	|Trire2|73631|estExt_GeneWisePlus.C_10262	LIATVPLGSVCHGTTY(-2.02)DAARCADVK	2-amino-3-oxo-butanoic_acid			11.36	29.29	7.76612	0.00083223
			MF_ARGOT	71949	FAD binding	FAD-linked oxidoreductase patO	jgi|Trire2|73631|estExt_GeneWisePlus.C_10262	|Trire2|73631|estExt_GeneWisePlus.C_10262	TYDIHDY(-2.02)KSAAYTGK	2-amino-3-oxo-butanoic_acid			6.81	60	5.15277	0.00557035
			MF_ARGOT	71949	FAD binding	FAD-linked oxidoreductase patO	jgi|Trire2|73631|estExt_GeneWisePlus.C_10262	|Trire2|73631|estExt_GeneWisePlus.C_10262	LLELKDVY(-2.02)DPNGVFWGR	2-amino-3-oxo-butanoic_acid			3.33	60	8.2953	0.00533371
			MF_ARGOT	30248	cellulose binding	Fungal cellulose binding domain-containing protein	jgi|Trire2|73638|estExt_GeneWisePlus.C_10269	|Trire2|73638|estExt_GeneWisePlus.C_10269	VVGGPNGYC(+47.98)GHIFFGTTQVPTGDVYVR	TriOxidation			3.7	60	6.89532	0.00473658
			MF_ARGOT	30248	cellulose binding	Fungal cellulose binding domain-containing protein	jgi|Trire2|73638|estExt_GeneWisePlus.C_10269	|Trire2|73638|estExt_GeneWisePlus.C_10269	SGD(-30.01)VNTVWFDDISIASTR	Decarboxylation			2.45	60	2.79338	0.00576391
			MF_ARGOT	30248	cellulose binding	Fungal cellulose binding domain-containing protein	jgi|Trire2|73638|estExt_GeneWisePlus.C_10269	|Trire2|73638|estExt_GeneWisePlus.C_10269	LQTALGSNHVTF(+47.98)IIM(-4.99)PDTAQGGKHLR	TriOxidation	Methionine replacement by azido homoalanine		11.34	60	10.4606	0.00133443
			MF_ARGOT	30248	cellulose binding	Fungal cellulose binding domain-containing protein	jgi|Trire2|73638|estExt_GeneWisePlus.C_10269	|Trire2|73638|estExt_GeneWisePlus.C_10269	LQTALGSNH(-10.03)VTF(+31.99)IIMPDTAQGGK	His->aspartylurea	DiOxidation		35.9	60	13.3137	0.000280835
			MF_ARGOT	30248	cellulose binding	Fungal cellulose binding domain-containing protein	jgi|Trire2|73638|estExt_GeneWisePlus.C_10269	|Trire2|73638|estExt_GeneWisePlus.C_10269	ESGWDQT(+810.26)KWP(-27.99)ISAPDCNQGGTVSLDTTVAHSGSNSMK	Fung_O5H	Pyrrolidone from Proline		7.17	60	8.13089	0.00136078
			MF_ARGOT	30248	cellulose binding	Fungal cellulose binding domain-containing protein	jgi|Trire2|73638|estExt_GeneWisePlus.C_10269	|Trire2|73638|estExt_GeneWisePlus.C_10269	QT(+162.05)ALGS(+15.99)NHVTFIIMPDTAQGGK	Fung_O1H	MonoOxidation		10.29	60	5.38811	0.00112466
			MF_ARGOT	30248	cellulose binding	Fungal cellulose binding domain-containing protein	jgi|Trire2|73638|estExt_GeneWisePlus.C_10269	|Trire2|73638|estExt_GeneWisePlus.C_10269	ASYIPEITGV(+13.98)NFGW(+29.97)EAYSGDVNTVWFDDISIASTR	carbonylation unknown	Quinone		4.36	60	8.13518	0.00183669
			MF_ARGOT	30248	cellulose binding	Lytic polysaccharide monooxygenase	jgi|Trire2|73643|estExt_GeneWisePlus.C_10274	|Trire2|73643|estExt_GeneWisePlus.C_10274	AGDTILFQWVPVPWP(+15.99)H(+4.98)PGPIVDYLANCNGDCETVDKTTLEFFK	MonoOxidation	His->formylaspargine		5.83	60	7.31038	0.000273398
			MF_ARGOT	30248	cellulose binding	Lytic polysaccharide monooxygenase	jgi|Trire2|73643|estExt_GeneWisePlus.C_10274	|Trire2|73643|estExt_GeneWisePlus.C_10274	AGDTILFQWVPVPWPHPGPIVDY(-2.02)LANCNGDCETVDKTTLEFFK	2-amino-3-oxo-butanoic_acid			10.31	60	8.64622	2.46017e-05
			BP_ARGOT	1678	cellular glucose homeostasis	Phosphotransferase	jgi|Trire2|73665|estExt_GeneWisePlus.C_10320	|Trire2|73665|estExt_GeneWisePlus.C_10320	M(+15.99)IAGLYLGEIFR	MonoOxidation			14.31	60	3.74284	0.00126822
			MF_ARGOT	51082	unfolded protein binding	Calreticulin	jgi|Trire2|73678|estExt_GeneWisePlus.C_10338	|Trire2|73678|estExt_GeneWisePlus.C_10338	GKW(+3.99)T(+530.12)APYIDNPAYK	Tryptophan oxidation to kynurenin	Fung_O3H2Na		10.25	60	8.46169	9.57533e-07
			MF_ARGOT	46872	metal ion binding	Metallopeptidase	jgi|Trire2|73809|estExt_GeneWisePlus.C_10592	|Trire2|73809|estExt_GeneWisePlus.C_10592	EWLLSGYSL(+15.99)MR	MonoOxidation			5.89	60	5.94282	0.00228997
			MF_ARGOT	46872	metal ion binding	Metallopeptidase	jgi|Trire2|73809|estExt_GeneWisePlus.C_10592	|Trire2|73809|estExt_GeneWisePlus.C_10592	QLLAQM(+15.99)HIEVYAHGNM(+15.99)NKGDALR	MonoOxidation	MonoOxidation		6.32	60	3.80322	0.00171965
			MF_ARGOT	46872	metal ion binding	Metallopeptidase	jgi|Trire2|73809|estExt_GeneWisePlus.C_10592	|Trire2|73809|estExt_GeneWisePlus.C_10592	TLLLDQM(+15.99)IHEPAFDQLR	MonoOxidation			11.23	60	6.46876	0.000663641
			MF_ARGOT	46872	metal ion binding	Metallopeptidase	jgi|Trire2|73809|estExt_GeneWisePlus.C_10592	|Trire2|73809|estExt_GeneWisePlus.C_10592	ADM(+15.99)ISFFDKYFSPFSSSR	MonoOxidation			10.23	60	5.64772	0.00471225
			MF_ARGOT	46872	metal ion binding	Metallopeptidase	jgi|Trire2|73809|estExt_GeneWisePlus.C_10592	|Trire2|73809|estExt_GeneWisePlus.C_10592	TKEQLGYIVFTN(+15.99)MRPFVTTYGFR	MonoOxidation			6.01	60	6.69775	0.00446553
			MF_ARGOT	4001	adenosine kinase activity	Adenosine kinase	jgi|Trire2|73842|estExt_GeneWisePlus.C_10634	|Trire2|73842|estExt_GeneWisePlus.C_10634	C(+47.98)GVVITGHNR	TriOxidation			26.78	60	3.29486	0.00245126
			BP_ARGOT	30042	actin filament depolymerization	Actin-binding, cofilin/tropomyosin type	jgi|Trire2|73967|estExt_GeneWisePlus.C_10837	|Trire2|73967|estExt_GeneWisePlus.C_10837	DINKIILI(+13.98)AW(+29.97)SPDDAGVHPK	carbonylation unknown	Quinone		4.31	60	4.83524	0.00760267
			BP_ARGOT	30042	actin filament depolymerization	Actin-binding, cofilin/tropomyosin type	jgi|Trire2|73967|estExt_GeneWisePlus.C_10837	|Trire2|73967|estExt_GeneWisePlus.C_10837	K(+31.99)GPRYAVYDFGFKFDGR	DiOxidation			11.88	60	4.19816	0.000433186
			BP_ARGOT	30042	actin filament depolymerization	Actin-binding, cofilin/tropomyosin type	jgi|Trire2|73967|estExt_GeneWisePlus.C_10837	|Trire2|73967|estExt_GeneWisePlus.C_10837	LSDDY(+29.97)SEI(+13.98)EVEHAEPDSDWENFREK	Quinone	carbonylation unknown		7.75	60	5.04359	0.00183935
			MF_ARGOT	19863	IgE binding	Allergen asp f 4	jgi|Trire2|74060|estExt_GeneWisePlus.C_10990	|Trire2|74060|estExt_GeneWisePlus.C_10990	GTC(+57.02)STIY(+15.01)PGGKGDNAFTAGTEALDGLGLNLAPGK	Carbamidomethylation	Tyrosine oxidation to 2-aminotyrosine		3.47	60	6.12745	0.00715242
			MF_ARGOT	30246	carbohydrate binding	Glycosyl hydrolase	jgi|Trire2|74198|estExt_GeneWisePlus.C_11310	|Trire2|74198|estExt_GeneWisePlus.C_11310	SLIDIYRHEGKLPDC(+15.99)RMSLCK	MonoOxidation			5.97	60	5.87029	0.00190589
			MF_ARGOT	30246	carbohydrate binding	Glycosyl hydrolase	jgi|Trire2|74198|estExt_GeneWisePlus.C_11310	|Trire2|74198|estExt_GeneWisePlus.C_11310	YM(+15.99)HDTPGLFYIGDEQAYLLLFIFHYAGRPGISAEYAHK	MonoOxidation			14.18	60	7.35965	4.13795e-05
			MF_ARGOT	30246	carbohydrate binding	Glycosyl hydrolase	jgi|Trire2|74198|estExt_GeneWisePlus.C_11310	|Trire2|74198|estExt_GeneWisePlus.C_11310	LN(-17.03)GKPYTK	Ammonia-loss (N)			11.85	9.77	2.77555	0.00468198
			MF_ARGOT	16491	oxidoreductase activity	Fad-dependent pyridine nucleotide-disulfide oxidoreductase	jgi|Trire2|74278|estExt_GeneWisePlus.C_11523	|Trire2|74278|estExt_GeneWisePlus.C_11523	KVM(+15.99)AAGIKLDERPILR	MonoOxidation			14.01	60	4.78969	0.000114805
			MF_ARGOT	3857	3-hydroxyacyl-CoA dehydrogenase activity	3-hydroxybutyryl-CoA dehydrogenase	jgi|Trire2|74453|estExt_GeneWisePlus.C_11842	|Trire2|74453|estExt_GeneWisePlus.C_11842	MGKI(+15.99)TSVSADSPGFLANR	MonoOxidation			10.19	60	4.29429	1.50557e-05
			MF_ARGOT	4069	L-aspartate:2-oxoglutarate aminotransferase activity	Aspartate aminotransferase	jgi|Trire2|74725|estExt_GeneWisePlus.C_20334	|Trire2|74725|estExt_GeneWisePlus.C_20334	ISM(+15.99)AGLNTHNIDHVAQAIR	MonoOxidation			11.06	11.78	3.0476	0.00195774
			MF_ARGOT	4069	L-aspartate:2-oxoglutarate aminotransferase activity	Aspartate aminotransferase	jgi|Trire2|74725|estExt_GeneWisePlus.C_20334	|Trire2|74725|estExt_GeneWisePlus.C_20334	LM(+15.99)LGADSPAIADRR	MonoOxidation			9.64	60	2.46796	0.00233651
			MF_ARGOT	4069	L-aspartate:2-oxoglutarate aminotransferase activity	Aspartate aminotransferase	jgi|Trire2|74725|estExt_GeneWisePlus.C_20334	|Trire2|74725|estExt_GeneWisePlus.C_20334	KLREEYHIYM(+15.99)TK	MonoOxidation			8.19	17.03	4.55578	0.00277075
			MF_ARGOT	4069	L-aspartate:2-oxoglutarate aminotransferase activity	Aspartate aminotransferase	jgi|Trire2|74725|estExt_GeneWisePlus.C_20334	|Trire2|74725|estExt_GeneWisePlus.C_20334	LREEYHIYM(+15.99)TK	MonoOxidation			6.64	11.94	4.09872	0.00103647
			MF_ARGOT	4069	L-aspartate:2-oxoglutarate aminotransferase activity	Aspartate aminotransferase	jgi|Trire2|74725|estExt_GeneWisePlus.C_20334	|Trire2|74725|estExt_GeneWisePlus.C_20334	GLDFEGM(+15.99)TAAISAAPER	MonoOxidation			5.71	8.78	3.35643	0.00248709
			MF_ARGOT	4069	L-aspartate:2-oxoglutarate aminotransferase activity	Aspartate aminotransferase	jgi|Trire2|74725|estExt_GeneWisePlus.C_20334	|Trire2|74725|estExt_GeneWisePlus.C_20334	AAELM(+15.99)LGADSPAIADRR	MonoOxidation			4.52	11.22	5.7369	0.000269743
			MF_ARGOT	8496	mannan endo-1,6-alpha-mannosidase activity	Six-hairpin glycosidase	jgi|Trire2|74807|estExt_GeneWisePlus.C_20485	|Trire2|74807|estExt_GeneWisePlus.C_20485	ATGDKSLLTTASAIANAAINALSDSNGILVEADKCELKPGNCGLDGQQFK(-2.02)	2-amino-3-oxo-butanoic_acid			10.91	60	8.03917	0.000431496
			MF_ARGOT	8496	mannan endo-1,6-alpha-mannosidase activity	Six-hairpin glycosidase	jgi|Trire2|74807|estExt_GeneWisePlus.C_20485	|Trire2|74807|estExt_GeneWisePlus.C_20485	ATGDKSLLTTASAIANAAINALSDSNGILVEADKCELK(-1.03)PGNCGLDGQQFK	Lysine oxidation to aminoadipic semialdehyde			10.45	60	6.1795	0.00200798
			MF_ARGOT	8496	mannan endo-1,6-alpha-mannosidase activity	Six-hairpin glycosidase	jgi|Trire2|74807|estExt_GeneWisePlus.C_20485	|Trire2|74807|estExt_GeneWisePlus.C_20485	SLLTTASAIANAAINALSDSNGILVEADKCELKPGNCGLDGQQFK(-2.02)	2-amino-3-oxo-butanoic_acid			6.13	60	7.66007	0.00045453
			MF_ARGOT	8496	mannan endo-1,6-alpha-mannosidase activity	Six-hairpin glycosidase	jgi|Trire2|74807|estExt_GeneWisePlus.C_20485	|Trire2|74807|estExt_GeneWisePlus.C_20485	LGPAWTGP(+13.98)Y(+29.97)VAATGPSHSSALDALVAAIAVS	Proline oxidation to pyroglutamic acid	Quinone		12.79	60	7.65541	6.76588e-05
			MF_ARGOT	3779	actin binding	Profilin	jgi|Trire2|74902|estExt_GeneWisePlus.C_20686	|Trire2|74902|estExt_GeneWisePlus.C_20686	GAIISIAGDSAWATSPSLTIQPAEM(+15.99)K	MonoOxidation			6.36	60	5.55473	0.0049638
			MF_ARGOT	3779	actin binding	Profilin	jgi|Trire2|74902|estExt_GeneWisePlus.C_20686	|Trire2|74902|estExt_GeneWisePlus.C_20686	QAIVIGIHN(-17.03)ETQQAGNATLVVSALADHLK	Ammonia-loss (N)			8.34	60	5.27969	0.000633451
			MF_ARGOT	4177	aminopeptidase activity	Aminopeptidase 2 mitochondrial	jgi|Trire2|75159|estExt_GeneWisePlus.C_30106	|Trire2|75159|estExt_GeneWisePlus.C_30106	A(+15.99)GMIADAAALSSSGYGK	MonoOxidation			8.51	60	7.30624	0.000790901
			MF_ARGOT	4177	aminopeptidase activity	Aminopeptidase 2 mitochondrial	jgi|Trire2|75159|estExt_GeneWisePlus.C_30106	|Trire2|75159|estExt_GeneWisePlus.C_30106	LYHESTNSDERNTC(+47.98)LR	TriOxidation			22.25	60	3.00458	0.000167374
			MF_ARGOT	4177	aminopeptidase activity	Aminopeptidase 2 mitochondrial	jgi|Trire2|75159|estExt_GeneWisePlus.C_30106	|Trire2|75159|estExt_GeneWisePlus.C_30106	AG(+15.99)MIADAAALSSSGYGK	MonoOxidation			7.41	60	4.63738	0.000579466
			MF_ARGOT	4177	aminopeptidase activity	Aminopeptidase 2 mitochondrial	jgi|Trire2|75159|estExt_GeneWisePlus.C_30106	|Trire2|75159|estExt_GeneWisePlus.C_30106	EGLLTTEDRAG(+15.99)MIADAAALSSSGYGK	MonoOxidation			5.6	60	7.0551	0.000438858
			MF_ARGOT	4177	aminopeptidase activity	Aminopeptidase 2 mitochondrial	jgi|Trire2|75159|estExt_GeneWisePlus.C_30106	|Trire2|75159|estExt_GeneWisePlus.C_30106	MI(+15.99)STYLGEEKFLEGVRK	MonoOxidation			7.4	12.61	5.26783	0.000323919
			MF_ARGOT	4177	aminopeptidase activity	Aminopeptidase 2 mitochondrial	jgi|Trire2|75159|estExt_GeneWisePlus.C_30106	|Trire2|75159|estExt_GeneWisePlus.C_30106	RHPPNLPM(+15.99)LPAM(+15.99)VSLLTSGFTKPEQLAR	MonoOxidation	MonoOxidation		4.09	60	9.57802	0.000462965
			MF_ARGOT	4177	aminopeptidase activity	Aminopeptidase 2 mitochondrial	jgi|Trire2|75159|estExt_GeneWisePlus.C_30106	|Trire2|75159|estExt_GeneWisePlus.C_30106	M(+33.97)IS(+670.19)T(-15.99)YLGEEKFLEGVRK	Homocysteic acid	Fung_O4H1Na, Deoxy		20.48	60	6.38492	0.000982746
			MF_ARGOT	4177	aminopeptidase activity	Aminopeptidase 2 mitochondrial	jgi|Trire2|75159|estExt_GeneWisePlus.C_30106	|Trire2|75159|estExt_GeneWisePlus.C_30106	AFGIDFPLPKMDQVAIPDFAQGAM(+33.97)ENW(+19.99)GLVTYR	Homocysteic acid	Tryptophan oxidation to hydroxykynurenin		12.53	60	7.66968	1.07055e-05
			MF_ARGOT	4177	aminopeptidase activity	Aminopeptidase 2 mitochondrial	jgi|Trire2|75159|estExt_GeneWisePlus.C_30106	|Trire2|75159|estExt_GeneWisePlus.C_30106	MDQVAIPDFAQGAM(+33.97)ENW(+3.99)GLVTYR	Homocysteic acid	Tryptophan oxidation to kynurenin		5.35	60	7.0905	0.00619241
			MF_ARGOT	4177	aminopeptidase activity	Aminopeptidase 2 mitochondrial	jgi|Trire2|75159|estExt_GeneWisePlus.C_30106	|Trire2|75159|estExt_GeneWisePlus.C_30106	KAVTFNPSPLM(+15.99)STYLVAFVVGELNYIESR	MonoOxidation			16.27	60	8.58275	1.96813e-06
			MF_ARGOT	4177	aminopeptidase activity	Aminopeptidase 2 mitochondrial	jgi|Trire2|75159|estExt_GeneWisePlus.C_30106	|Trire2|75159|estExt_GeneWisePlus.C_30106	AGM(+15.99)IADAAALSSSGYGK	MonoOxidation			11.61	60	8.23972	2.30224e-05
			MF_ARGOT	4177	aminopeptidase activity	Aminopeptidase 2 mitochondrial	jgi|Trire2|75159|estExt_GeneWisePlus.C_30106	|Trire2|75159|estExt_GeneWisePlus.C_30106	THPEGIEALFNWM(+15.99)TENWEELYK	MonoOxidation			11.6	60	5.99465	0.00362554
			MF_ARGOT	4177	aminopeptidase activity	Aminopeptidase 2 mitochondrial	jgi|Trire2|75159|estExt_GeneWisePlus.C_30106	|Trire2|75159|estExt_GeneWisePlus.C_30106	M(+15.99)ISTYLGEEKFLEGVR	MonoOxidation			11.5	60	10.0465	0.000124549
			MF_ARGOT	4177	aminopeptidase activity	Aminopeptidase 2 mitochondrial	jgi|Trire2|75159|estExt_GeneWisePlus.C_30106	|Trire2|75159|estExt_GeneWisePlus.C_30106	M(+15.99)ISTYLGEEKFLEGVRK	MonoOxidation			10.86	60	8.2911	0.00642079
			MF_ARGOT	4177	aminopeptidase activity	Aminopeptidase 2 mitochondrial	jgi|Trire2|75159|estExt_GeneWisePlus.C_30106	|Trire2|75159|estExt_GeneWisePlus.C_30106	YKRPDGTEGILASTQM(+15.99)EPTDAR	MonoOxidation			9.97	10.91	3.36213	0.00146124
			MF_ARGOT	4177	aminopeptidase activity	Aminopeptidase 2 mitochondrial	jgi|Trire2|75159|estExt_GeneWisePlus.C_30106	|Trire2|75159|estExt_GeneWisePlus.C_30106	DQDIYM(+15.99)PASGLR	MonoOxidation			9.16	60	7.5011	0.00010938
			MF_ARGOT	4177	aminopeptidase activity	Aminopeptidase 2 mitochondrial	jgi|Trire2|75159|estExt_GeneWisePlus.C_30106	|Trire2|75159|estExt_GeneWisePlus.C_30106	RPDGTEGILASTQM(+15.99)EPTDARR	MonoOxidation			9.13	60	4.70836	0.000330992
			MF_ARGOT	4177	aminopeptidase activity	Aminopeptidase 2 mitochondrial	jgi|Trire2|75159|estExt_GeneWisePlus.C_30106	|Trire2|75159|estExt_GeneWisePlus.C_30106	YAYGNTQTSDLWDSLAEVSGKPVHEVM(+15.99)TAWTK	MonoOxidation			8.41	60	8.93938	0.000144726
			MF_ARGOT	4177	aminopeptidase activity	Aminopeptidase 2 mitochondrial	jgi|Trire2|75159|estExt_GeneWisePlus.C_30106	|Trire2|75159|estExt_GeneWisePlus.C_30106	LFGSAGLSGDETIISASKEM(+15.99)FAK	MonoOxidation			6.93	60	4.39646	0.005493
			MF_ARGOT	4177	aminopeptidase activity	Aminopeptidase 2 mitochondrial	jgi|Trire2|75159|estExt_GeneWisePlus.C_30106	|Trire2|75159|estExt_GeneWisePlus.C_30106	TLSLLLNGEVRDQDIYM(+15.99)PASGLR	MonoOxidation			6.57	60	9.10437	4.82603e-05
			MF_ARGOT	4177	aminopeptidase activity	Aminopeptidase 2 mitochondrial	jgi|Trire2|75159|estExt_GeneWisePlus.C_30106	|Trire2|75159|estExt_GeneWisePlus.C_30106	KYAYGNTQTSDLWDSLAEVSGKPVHEVM(+15.99)TAWTK	MonoOxidation			5.37	60	7.17686	0.000892833
			MF_ARGOT	4177	aminopeptidase activity	Aminopeptidase 2 mitochondrial	jgi|Trire2|75159|estExt_GeneWisePlus.C_30106	|Trire2|75159|estExt_GeneWisePlus.C_30106	RPDGTEGILASTQM(+15.99)EPTDAR	MonoOxidation			2.18	60	6.23934	0.000468388
			MF_ARGOT	4177	aminopeptidase activity	Aminopeptidase 2 mitochondrial	jgi|Trire2|75159|estExt_GeneWisePlus.C_30106	|Trire2|75159|estExt_GeneWisePlus.C_30106	QN(+1400.46)R(+.98)FLRTGDATPEEDKVLYPVFLGLR	Fung_2HN6H1Na	Deamidation (R)		4.08	60	8.16721	0.000217117
			MF_ARGOT	4177	aminopeptidase activity	Aminopeptidase 2 mitochondrial	jgi|Trire2|75159|estExt_GeneWisePlus.C_30106	|Trire2|75159|estExt_GeneWisePlus.C_30106	RPDGTEGILASTQ(+15.99)MEPTDARR	MonoOxidation			8.54	60	4.33886	0.00247512
			MF_ARGOT	4177	aminopeptidase activity	Aminopeptidase 2 mitochondrial	jgi|Trire2|75159|estExt_GeneWisePlus.C_30106	|Trire2|75159|estExt_GeneWisePlus.C_30106	TLSLLLNGEVR(+.98)DQDIYM(+15.99)PASGLR	Deamidation (R)	MonoOxidation		6.78	60	7.16416	0.00390062
			MF_ARGOT	4177	aminopeptidase activity	Aminopeptidase 2 mitochondrial	jgi|Trire2|75159|estExt_GeneWisePlus.C_30106	|Trire2|75159|estExt_GeneWisePlus.C_30106	TLSLLLNGEVR(+.98)	Deamidation (R)			3.75	60	5.05107	0.00432217
			MF_ARGOT	4177	aminopeptidase activity	Aminopeptidase 2 mitochondrial	jgi|Trire2|75159|estExt_GeneWisePlus.C_30106	|Trire2|75159|estExt_GeneWisePlus.C_30106	KAVTFNPSPLMS(+15.99)TYLVAFVVGELNYIESR	MonoOxidation			7.23	60	4.80857	0.000404715
			MF_ARGOT	4177	aminopeptidase activity	Aminopeptidase 2 mitochondrial	jgi|Trire2|75159|estExt_GeneWisePlus.C_30106	|Trire2|75159|estExt_GeneWisePlus.C_30106	MLPAMV(+13.98)S(+832.25)LLTSGFTKPEQLAR	carbonylation unknown	Fung_O5H1Na		6.34	60	3.09092	0.00592074
			MF_ARGOT	4177	aminopeptidase activity	Aminopeptidase 2 mitochondrial	jgi|Trire2|75159|estExt_GeneWisePlus.C_30106	|Trire2|75159|estExt_GeneWisePlus.C_30106	AHQLGW(+3.99)E(-30.01)F(+47.98)SDSDGHVEQQFK	Tryptophan oxidation to kynurenin	Decarboxylation	TriOxidation	3.94	60	6.39948	0.000696259
			MF_ARGOT	4177	aminopeptidase activity	Aminopeptidase 2 mitochondrial	jgi|Trire2|75159|estExt_GeneWisePlus.C_30106	|Trire2|75159|estExt_GeneWisePlus.C_30106	LGSIQAAW(+3.99)LF(+47.98)E(-30.01)DQAVR	Tryptophan oxidation to kynurenin	TriOxidation	Decarboxylation	16.41	60	7.92559	0.000501632
			MF_ARGOT	4177	aminopeptidase activity	Aminopeptidase 2 mitochondrial	jgi|Trire2|75159|estExt_GeneWisePlus.C_30106	|Trire2|75159|estExt_GeneWisePlus.C_30106	LGSIQAAW(+19.99)LF(+31.99)E(-30.01)DQAVR	Tryptophan oxidation to hydroxykynurenin	DiOxidation	Decarboxylation	8.51	60	6.42266	0.00141998
			MF_ARGOT	4177	aminopeptidase activity	Aminopeptidase 2 mitochondrial	jgi|Trire2|75159|estExt_GeneWisePlus.C_30106	|Trire2|75159|estExt_GeneWisePlus.C_30106	LGSIQAAW(+19.99)LF(+47.98)E(-30.01)DQAVR	Tryptophan oxidation to hydroxykynurenin	TriOxidation	Decarboxylation	5.13	60	4.74688	0.000347029
			MF_ARGOT	4177	aminopeptidase activity	Aminopeptidase 2 mitochondrial	jgi|Trire2|75159|estExt_GeneWisePlus.C_30106	|Trire2|75159|estExt_GeneWisePlus.C_30106	LGSIQAAW(+15.99)LFEDQAVR	MonoOxidation			4.54	60	6.73679	0.000386065
			MF_ARGOT	4177	aminopeptidase activity	Aminopeptidase 2 mitochondrial	jgi|Trire2|75159|estExt_GeneWisePlus.C_30106	|Trire2|75159|estExt_GeneWisePlus.C_30106	VWQTY(+29.97)V(+13.98)TDDLQSALSLDSLR	Quinone	carbonylation unknown		7.76	60	4.74812	0.00971881
			MF_ARGOT	4177	aminopeptidase activity	Aminopeptidase 2 mitochondrial	jgi|Trire2|75159|estExt_GeneWisePlus.C_30106	|Trire2|75159|estExt_GeneWisePlus.C_30106	YGGKEEY(+15.01)ESIIKL	Tyrosine oxidation to 2-aminotyrosine			11.56	60	5.24496	0.000348912
			MF_ARGOT	4084	branched-chain-amino-acid transaminase activity	Branched-chain-amino-acid aminotransferase TOXF	jgi|Trire2|75294|estExt_GeneWisePlus.C_30404	|Trire2|75294|estExt_GeneWisePlus.C_30404	SIQL(+13.98)GKV(+13.98)E(-30.01)DKFGWR	carbonylation unknown	carbonylation unknown	Decarboxylation	3.4	8.55	4.21803	0.00465239
			MF_ARGOT	4084	branched-chain-amino-acid transaminase activity	Branched-chain-amino-acid aminotransferase TOXF	jgi|Trire2|75294|estExt_GeneWisePlus.C_30404	|Trire2|75294|estExt_GeneWisePlus.C_30404	AFRM(+15.99)PGDASIAIFRPDR	MonoOxidation			12.61	60	3.79588	0.0027354
			MF_ARGOT	16491	oxidoreductase activity	Oxidoreductase AflY	jgi|Trire2|75447|estExt_GeneWisePlus.C_30691	|Trire2|75447|estExt_GeneWisePlus.C_30691	AM(+15.99)KEAAQTWGDVHER	MonoOxidation			7.06	60	3.07965	0.00512768
			MF_ARGOT	5319	lipid transporter activity	Patched sphingolipid transporter	jgi|Trire2|75603|estExt_GeneWisePlus.C_31007	|Trire2|75603|estExt_GeneWisePlus.C_31007	TLIGSCPACK(-2.02)	2-amino-3-oxo-butanoic_acid			11.11	60	5.86617	0.00457246
			MF_ARGOT	3824	catalytic activity	Isochorismatase protein mitochondrial	jgi|Trire2|75985|estExt_GeneWisePlus.C_40607	|Trire2|75985|estExt_GeneWisePlus.C_40607	SEPGITVCSSEGWMYE(+13.98)CLGDASHPLFK	carbonylation unknown			5.25	60	6.14512	0.0010493
			CC_ARGOT	19773	proteasome core complex, alpha-subunit complex	Proteasome endopeptidase complex	jgi|Trire2|76010|estExt_GeneWisePlus.C_40655	|Trire2|76010|estExt_GeneWisePlus.C_40655	NYKEDM(+15.99)DRETTIR	MonoOxidation			13.15	14.99	2.56735	0.00514426
			BP_ARGOT	6535	cysteine biosynthetic process from serine	Pyridoxal-phosphate dependent enzyme	jgi|Trire2|76018|estExt_GeneWisePlus.C_40670	|Trire2|76018|estExt_GeneWisePlus.C_40670	LVIYM(+15.99)PNTQSQGKIDLLR	MonoOxidation			5.81	60	4.27534	0.00576288
			BP_ARGOT	6535	cysteine biosynthetic process from serine	Pyridoxal-phosphate dependent enzyme	jgi|Trire2|76018|estExt_GeneWisePlus.C_40670	|Trire2|76018|estExt_GeneWisePlus.C_40670	LVIYM(+15.99)PNTQSQGK	MonoOxidation			3.52	60	4.43329	0.00228594
			MF_ARGOT	16788	hydrolase activity, acting on ester bonds	Acid phosphatase	jgi|Trire2|76155|estExt_GeneWisePlus.C_40925	|Trire2|76155|estExt_GeneWisePlus.C_40925	W(+13.98)D(-15.99)VGANVYEFVAQK	Tryptophan oxidation to oxolactone	Deoxy		6.2	60	4.5341	0.00334072
			MF_ARGOT	4553	hydrolase activity, hydrolyzing O-glycosyl compounds	Glycosyl hydrolase	jgi|Trire2|76227|estExt_GeneWisePlus.C_50058	|Trire2|76227|estExt_GeneWisePlus.C_50058	AFDANNM(+15.99)TPR	MonoOxidation			10.43	60	6.53642	0.00162712
			MF_ARGOT	8171	O-methyltransferase activity	S-adenosyl-L-methionine-dependent methyltransferase	jgi|Trire2|76247|estExt_GeneWisePlus.C_50118	|Trire2|76247|estExt_GeneWisePlus.C_50118	VAAEVTAYS(+162.05)E(+13.98)R	Fung_O1H	carbonylation unknown		11.34	12.83	2.21174	0.00691168
			CC_ARGOT	5618	cell wall	Glycosidase	jgi|Trire2|76266|estExt_GeneWisePlus.C_50155	|Trire2|76266|estExt_GeneWisePlus.C_50155	MSFSLDSCTPEPVCK(-2.02)	2-amino-3-oxo-butanoic_acid			4.64	60	4.14978	0.00661932
			CC_ARGOT	5618	cell wall	Glycosidase	jgi|Trire2|76266|estExt_GeneWisePlus.C_50155	|Trire2|76266|estExt_GeneWisePlus.C_50155	M(+15.99)SFSLDS(-2.02)CTPEPVCK	MonoOxidation	2-amino-3-oxo-butanoic_acid		5.89	60	6.23118	0.00598536
			CC_ARGOT	5618	cell wall	Glycosidase	jgi|Trire2|76266|estExt_GeneWisePlus.C_50155	|Trire2|76266|estExt_GeneWisePlus.C_50155	N(-17.03)SVGTV(+13.98)LATTEYMWYGNVK	Ammonia-loss (N)	carbonylation unknown		10.97	60	4.15283	0.00220104
			MF_ARGOT	16491	oxidoreductase activity	Diketo-d-gluconate reductase	jgi|Trire2|76288|estExt_GeneWisePlus.C_50209	|Trire2|76288|estExt_GeneWisePlus.C_50209	NVAVQAYC(+47.98)PIVRGER	TriOxidation			8.79	60	5.71462	0.0014257
			MF_ARGOT	16491	oxidoreductase activity	Diketo-d-gluconate reductase	jgi|Trire2|76288|estExt_GeneWisePlus.C_50209	|Trire2|76288|estExt_GeneWisePlus.C_50209	GGILS(-2.02)VGQW(+3.99)EIHPWLPR	2-amino-3-oxo-butanoic_acid	Tryptophan oxidation to kynurenin		7.13	60	4.22462	0.00437709
			MF_ARGOT	16491	oxidoreductase activity	Diketo-d-gluconate reductase	jgi|Trire2|76288|estExt_GeneWisePlus.C_50209	|Trire2|76288|estExt_GeneWisePlus.C_50209	SIGVS(-15.99)NY(+15.01)GVHHLDELEAYIKELQAER	Deoxy	Tyrosine oxidation to 2-aminotyrosine		12.3	60	8.67	1.5973e-05
			MF_ARGOT	4553	hydrolase activity, hydrolyzing O-glycosyl compounds	Beta-D-glucoside glucohydrolase I	jgi|Trire2|76672|estExt_GeneWisePlus.C_60045	|Trire2|76672|estExt_GeneWisePlus.C_60045	RY(+15.01)EF(+31.99)GYGLSYTKFNYSR	Tyrosine oxidation to 2-aminotyrosine	DiOxidation		15.8	60	7.7213	0.00483187
			MF_ARGOT	48037	cofactor binding	Pyridoxamine 5'-phosphate oxidase-domain-containing protein	jgi|Trire2|76820|estExt_GeneWisePlus.C_60390	|Trire2|76820|estExt_GeneWisePlus.C_60390	LASC(+57.02)Y(+15.01)TSKHPDAK	Carbamidomethylation	Tyrosine oxidation to 2-aminotyrosine		7.68	60	5.28452	0.000646832
			MF_ARGOT	48037	cofactor binding	Pyridoxamine 5'-phosphate oxidase-domain-containing protein	jgi|Trire2|76820|estExt_GeneWisePlus.C_60390	|Trire2|76820|estExt_GeneWisePlus.C_60390	LASC(+31.99)YTSKHPDAK	DiOxidation			17.79	60	2.51209	0.001577
			MF_ARGOT	46961	proton-transporting ATPase activity, rotational mechanism	Sphingomyelin phosphodiesterase	jgi|Trire2|77093|estExt_GeneWisePlus.C_70315	|Trire2|77093|estExt_GeneWisePlus.C_70315	TLELC(+47.98)KLR	TriOxidation			12.48	60	6.98253	9.47279e-05
			MF_ARGOT	46961	proton-transporting ATPase activity, rotational mechanism	Sphingomyelin phosphodiesterase	jgi|Trire2|77093|estExt_GeneWisePlus.C_70315	|Trire2|77093|estExt_GeneWisePlus.C_70315	SENNC(+47.98)VVVSPGLHLS	TriOxidation			7.11	60	2.95654	0.00745031
			MF_ARGOT	46961	proton-transporting ATPase activity, rotational mechanism	Sphingomyelin phosphodiesterase	jgi|Trire2|77093|estExt_GeneWisePlus.C_70315	|Trire2|77093|estExt_GeneWisePlus.C_70315	TLELC(+31.99)KLR	DiOxidation			3.56	60	4.94009	0.00206644
			MF_ARGOT	46961	proton-transporting ATPase activity, rotational mechanism	Sphingomyelin phosphodiesterase	jgi|Trire2|77093|estExt_GeneWisePlus.C_70315	|Trire2|77093|estExt_GeneWisePlus.C_70315	VYIIGH(-10.03)MPPGEGDAF(+47.98)HAGSNYIDQVVNR	His->aspartylurea	TriOxidation		2.18	60	6.69643	0.000146307
			MF_ARGOT	46961	proton-transporting ATPase activity, rotational mechanism	Sphingomyelin phosphodiesterase	jgi|Trire2|77093|estExt_GeneWisePlus.C_70315	|Trire2|77093|estExt_GeneWisePlus.C_70315	M(+15.99)N(+15.99)FWLYQEELERDPDGQVQWLVNELDAAEKAGER	MonoOxidation	MonoOxidation		8.78	60	5.32711	0.00091848
			MF_ARGOT	46961	proton-transporting ATPase activity, rotational mechanism	Sphingomyelin phosphodiesterase	jgi|Trire2|77093|estExt_GeneWisePlus.C_70315	|Trire2|77093|estExt_GeneWisePlus.C_70315	M(+33.97)NFW(+3.99)LYQEELERDPDGQVQWLVNELDAAEKAGER	Homocysteic acid	Tryptophan oxidation to kynurenin		5.49	60	5.79759	0.00158844
			MF_ARGOT	46961	proton-transporting ATPase activity, rotational mechanism	Sphingomyelin phosphodiesterase	jgi|Trire2|77093|estExt_GeneWisePlus.C_70315	|Trire2|77093|estExt_GeneWisePlus.C_70315	M(+15.99)NFWLYQEELERDPDGQVQWLVNELDAAEKAGER	MonoOxidation			18.01	60	8.6301	0.000432711
			MF_ARGOT	46961	proton-transporting ATPase activity, rotational mechanism	Sphingomyelin phosphodiesterase	jgi|Trire2|77093|estExt_GeneWisePlus.C_70315	|Trire2|77093|estExt_GeneWisePlus.C_70315	VYIIGHM(+15.99)PPGEGDAFHAGSNYIDQVVNR	MonoOxidation			13.48	60	10.1029	3.45312e-05
			MF_ARGOT	46961	proton-transporting ATPase activity, rotational mechanism	Sphingomyelin phosphodiesterase	jgi|Trire2|77093|estExt_GeneWisePlus.C_70315	|Trire2|77093|estExt_GeneWisePlus.C_70315	MN(+15.99)FWLYQEELERDPDGQVQWLVNELDAAEK	MonoOxidation			12.23	60	6.41792	0.000685025
			MF_ARGOT	46961	proton-transporting ATPase activity, rotational mechanism	Sphingomyelin phosphodiesterase	jgi|Trire2|77093|estExt_GeneWisePlus.C_70315	|Trire2|77093|estExt_GeneWisePlus.C_70315	PKS(-2.02)IS(-20.03)NSSQWVYDALSDEWTR	2-amino-3-oxo-butanoic_acid	Formation of five membered aromatic heterocycle		11.54	60	8.97323	2.70826e-05
			MF_ARGOT	46961	proton-transporting ATPase activity, rotational mechanism	Sphingomyelin phosphodiesterase	jgi|Trire2|77093|estExt_GeneWisePlus.C_70315	|Trire2|77093|estExt_GeneWisePlus.C_70315	NMDLGSTTSQLFCGS(-2.02)FLGLCPEPAVPQWK	2-amino-3-oxo-butanoic_acid			11.54	60	6.50809	0.000524843
			MF_ARGOT	46961	proton-transporting ATPase activity, rotational mechanism	Sphingomyelin phosphodiesterase	jgi|Trire2|77093|estExt_GeneWisePlus.C_70315	|Trire2|77093|estExt_GeneWisePlus.C_70315	NAATCT(-2.02)ACQGILVLLK	2-amino-3-oxo-butanoic_acid			12.59	60	9.1937	9.84799e-05
			MF_ARGOT	46961	proton-transporting ATPase activity, rotational mechanism	Sphingomyelin phosphodiesterase	jgi|Trire2|77093|estExt_GeneWisePlus.C_70315	|Trire2|77093|estExt_GeneWisePlus.C_70315	GLAEDIWNQIKNAATCT(-2.02)ACQGILVLLK	2-amino-3-oxo-butanoic_acid			12.58	60	6.39583	8.29143e-06
			MF_ARGOT	46961	proton-transporting ATPase activity, rotational mechanism	Sphingomyelin phosphodiesterase	jgi|Trire2|77093|estExt_GeneWisePlus.C_70315	|Trire2|77093|estExt_GeneWisePlus.C_70315	GWSVEPCT(-2.02)GECK	2-amino-3-oxo-butanoic_acid			11.73	60	7.84264	3.17847e-06
			MF_ARGOT	46961	proton-transporting ATPase activity, rotational mechanism	Sphingomyelin phosphodiesterase	jgi|Trire2|77093|estExt_GeneWisePlus.C_70315	|Trire2|77093|estExt_GeneWisePlus.C_70315	SRGWSVEPCT(-2.02)GECK	2-amino-3-oxo-butanoic_acid			7.15	60	5.84078	0.000921347
			MF_ARGOT	46961	proton-transporting ATPase activity, rotational mechanism	Sphingomyelin phosphodiesterase	jgi|Trire2|77093|estExt_GeneWisePlus.C_70315	|Trire2|77093|estExt_GeneWisePlus.C_70315	DASHAVMTSY(+15.01)IC(+57.02)PSLTPTSGMPSFR	Tyrosine oxidation to 2-aminotyrosine	Carbamidomethylation		9.39	60	7.3049	7.16459e-05
			MF_ARGOT	46961	proton-transporting ATPase activity, rotational mechanism	Sphingomyelin phosphodiesterase	jgi|Trire2|77093|estExt_GeneWisePlus.C_70315	|Trire2|77093|estExt_GeneWisePlus.C_70315	VYDVDPETFAVLDTTTY(+29.97)I(+13.98)ADMTDTAFQTTGPVWK	Quinone	carbonylation unknown		11.77	60	7.0148	0.000643591
			MF_ARGOT	46961	proton-transporting ATPase activity, rotational mechanism	Sphingomyelin phosphodiesterase	jgi|Trire2|77093|estExt_GeneWisePlus.C_70315	|Trire2|77093|estExt_GeneWisePlus.C_70315	VYDVDPETFAVLDTTTY(+29.97)I(+13.98)ADMTDTAFQTTGPVWKK	Quinone	carbonylation unknown		10.01	60	7.28619	0.000455401
			MF_ARGOT	46961	proton-transporting ATPase activity, rotational mechanism	Sphingomyelin phosphodiesterase	jgi|Trire2|77093|estExt_GeneWisePlus.C_70315	|Trire2|77093|estExt_GeneWisePlus.C_70315	VYIIGHMPPGEGDAFHAGSNY(+29.97)I(+13.98)DQVVNR	Quinone	carbonylation unknown		7.53	60	6.09003	0.000344258
			MF_ARGOT	16787	hydrolase activity	Exo-beta-D-glucosaminidase	jgi|Trire2|77299|estExt_GeneWisePlus.C_70730	|Trire2|77299|estExt_GeneWisePlus.C_70730	QIAD(-15.99)K(-1.03)EYQSGAYAGR	Deoxy	Lysine oxidation to aminoadipic semialdehyde		9.07	9.91	3.26081	0.00422287
			MF_ARGOT	16787	hydrolase activity	Exo-beta-D-glucosaminidase	jgi|Trire2|77299|estExt_GeneWisePlus.C_70730	|Trire2|77299|estExt_GeneWisePlus.C_70730	AM(+15.99)DISSDINKLSSVAFLR	MonoOxidation			3.61	60	4.86156	0.00303255
			MF_ARGOT	3994	aconitate hydratase activity	Aconitate hydratase mitochondrial	jgi|Trire2|77336|estExt_GeneWisePlus.C_80021	|Trire2|77336|estExt_GeneWisePlus.C_80021	AIGINKEVYDFLSTAC(+47.98)AK	TriOxidation			9.02	60	5.82438	1.98289e-05
			MF_ARGOT	3994	aconitate hydratase activity	Aconitate hydratase mitochondrial	jgi|Trire2|77336|estExt_GeneWisePlus.C_80021	|Trire2|77336|estExt_GeneWisePlus.C_80021	E(-30.01)F(+47.98)MLK(-1.03)PPTGDGLPVR	Decarboxylation	TriOxidation	Lysine oxidation to aminoadipic semialdehyde	4.36	60	6.43537	0.000652111
			MF_ARGOT	3994	aconitate hydratase activity	Aconitate hydratase mitochondrial	jgi|Trire2|77336|estExt_GeneWisePlus.C_80021	|Trire2|77336|estExt_GeneWisePlus.C_80021	M(+15.99)SENLSIVR	MonoOxidation			22.3	60	3.20409	0.000197227
			MF_ARGOT	3994	aconitate hydratase activity	Aconitate hydratase mitochondrial	jgi|Trire2|77336|estExt_GeneWisePlus.C_80021	|Trire2|77336|estExt_GeneWisePlus.C_80021	KM(+15.99)SENLSIVR	MonoOxidation			12.12	9.45	2.29761	0.00895232
			MF_ARGOT	3994	aconitate hydratase activity	Aconitate hydratase mitochondrial	jgi|Trire2|77336|estExt_GeneWisePlus.C_80021	|Trire2|77336|estExt_GeneWisePlus.C_80021	EFM(+15.99)LKPPTGDGLPVR	MonoOxidation			8.11	60	5.28853	0.000139539
			MF_ARGOT	3994	aconitate hydratase activity	Aconitate hydratase mitochondrial	jgi|Trire2|77336|estExt_GeneWisePlus.C_80021	|Trire2|77336|estExt_GeneWisePlus.C_80021	LAVGEPLIM(+15.99)TVHPK	MonoOxidation			6.2	60	8.29796	0.00125162
			MF_ARGOT	3994	aconitate hydratase activity	Aconitate hydratase mitochondrial	jgi|Trire2|77336|estExt_GeneWisePlus.C_80021	|Trire2|77336|estExt_GeneWisePlus.C_80021	M(+15.99)YDYLAATK	MonoOxidation			5.68	60	7.22022	0.000519839
			MF_ARGOT	3994	aconitate hydratase activity	Aconitate hydratase mitochondrial	jgi|Trire2|77336|estExt_GeneWisePlus.C_80021	|Trire2|77336|estExt_GeneWisePlus.C_80021	S(+832.25)KAV(+13.98)FTVTPGSEQIR	Fung_O5H1Na	carbonylation unknown		7.07	60	4.73215	0.00359433
			MF_ARGOT	3994	aconitate hydratase activity	Aconitate hydratase mitochondrial	jgi|Trire2|77336|estExt_GeneWisePlus.C_80021	|Trire2|77336|estExt_GeneWisePlus.C_80021	LTGHLSGW(+15.99)TAPK	MonoOxidation			6.11	60	6.82571	8.18678e-05
			MF_ARGOT	3994	aconitate hydratase activity	Aconitate hydratase mitochondrial	jgi|Trire2|77336|estExt_GeneWisePlus.C_80021	|Trire2|77336|estExt_GeneWisePlus.C_80021	AIGINKEVY(+15.01)DFLSTAC(+57.02)AK	Tyrosine oxidation to 2-aminotyrosine	Carbamidomethylation		9.55	60	4.91923	0.00328203
			MF_ARGOT	4148	dihydrolipoyl dehydrogenase activity	Dihydrolipoamide dehydrogenase	jgi|Trire2|77373|estExt_GeneWisePlus.C_80078	|Trire2|77373|estExt_GeneWisePlus.C_80078	C(+47.98)IGDVTFGPML(+15.99)AHKAEEEAVAVVEYIAK	TriOxidation	MonoOxidation		14.1	60	7.70222	0.000605832
			MF_ARGOT	4148	dihydrolipoyl dehydrogenase activity	Dihydrolipoamide dehydrogenase	jgi|Trire2|77373|estExt_GeneWisePlus.C_80078	|Trire2|77373|estExt_GeneWisePlus.C_80078	LNLENFMK(+15.99)	MonoOxidation			12.84	31.16	7.01742	0.000159883
			MF_ARGOT	4148	dihydrolipoyl dehydrogenase activity	Dihydrolipoamide dehydrogenase	jgi|Trire2|77373|estExt_GeneWisePlus.C_80078	|Trire2|77373|estExt_GeneWisePlus.C_80078	LNLENFMK(+31.99)	DiOxidation			4.88	11.34	5.13894	0.00919291
			MF_ARGOT	4148	dihydrolipoyl dehydrogenase activity	Dihydrolipoamide dehydrogenase	jgi|Trire2|77373|estExt_GeneWisePlus.C_80078	|Trire2|77373|estExt_GeneWisePlus.C_80078	RVITSTGAIALQKVPETM(+15.99)TVIGGG(+15.99)IIGLEMASVWSR	MonoOxidation	MonoOxidation		6.81	60	6.60645	0.0022149
			MF_ARGOT	4148	dihydrolipoyl dehydrogenase activity	Dihydrolipoamide dehydrogenase	jgi|Trire2|77373|estExt_GeneWisePlus.C_80078	|Trire2|77373|estExt_GeneWisePlus.C_80078	ILADPETDRLLGAHIVGPGAGEM(+15.99)IAEATLALEYGASSEDIAR	MonoOxidation			13.19	60	8.18741	0.000246593
			MF_ARGOT	4148	dihydrolipoyl dehydrogenase activity	Dihydrolipoamide dehydrogenase	jgi|Trire2|77373|estExt_GeneWisePlus.C_80078	|Trire2|77373|estExt_GeneWisePlus.C_80078	VTVVEFLGQIGGPGM(+15.99)DTEISK	MonoOxidation			6.31	60	5.32713	0.00941608
			MF_ARGOT	4148	dihydrolipoyl dehydrogenase activity	Dihydrolipoamide dehydrogenase	jgi|Trire2|77373|estExt_GeneWisePlus.C_80078	|Trire2|77373|estExt_GeneWisePlus.C_80078	KN(-17.03)GAEYIK	Ammonia-loss (N)			14.2	25.43	2.65912	0.00255101
			MF_ARGOT	4148	dihydrolipoyl dehydrogenase activity	Dihydrolipoamide dehydrogenase	jgi|Trire2|77373|estExt_GeneWisePlus.C_80078	|Trire2|77373|estExt_GeneWisePlus.C_80078	T(+162.05)KI(+15.99)PHIR	Fung_O1H	MonoOxidation		8.95	60	5.74853	0.000335846
			MF_ARGOT	4148	dihydrolipoyl dehydrogenase activity	Dihydrolipoamide dehydrogenase	jgi|Trire2|77373|estExt_GeneWisePlus.C_80078	|Trire2|77373|estExt_GeneWisePlus.C_80078	RGTLGGT(-2.02)CLNVGCIPSK	2-amino-3-oxo-butanoic_acid			9.38	60	5.29942	0.00116829
			MF_ARGOT	4190	aspartic-type endopeptidase activity	Eukaryotic aspartyl protease	jgi|Trire2|77579|estExt_GeneWisePlus.C_80475	|Trire2|77579|estExt_GeneWisePlus.C_80475	GGHPVPVTNFM(+15.99)NAQYFSEITIGTPPQSFK	MonoOxidation			14.38	60	8.94016	0.00191828
			BP_ARGOT	31322	ascospore-type prospore-specific spindle pole body remodeling	Cellular retinaldehyde-binding/triple function	jgi|Trire2|77583|estExt_GeneWisePlus.C_80483	|Trire2|77583|estExt_GeneWisePlus.C_80483	M(+15.99)LLEAEGLTERLDTLTLLR	MonoOxidation			15.29	60	6.5287	3.28686e-05
			MF_ARGOT	4334	fumarylacetoacetase activity	Fumarylacetoacetase	jgi|Trire2|77749|estExt_GeneWisePlus.C_80824	|Trire2|77749|estExt_GeneWisePlus.C_80824	FIEDGDSVNM(+15.99)R	MonoOxidation			9.51	60	4.13738	0.00221091
			CC_ARGOT	31225	anchored component of membrane	1,3-beta-glucanosyltransferase	jgi|Trire2|77942|estExt_GeneWisePlus.C_90343	|Trire2|77942|estExt_GeneWisePlus.C_90343	TFAIAEAFSNY(+29.97)P(+13.98)NTLMYFSGNEVINDVPTAQFVPPYLR	Quinone	Proline oxidation to pyroglutamic acid		5.58	60	6.49865	0.000314763
			MF_ARGOT	10181	FMN binding	FMN-binding split barrel	jgi|Trire2|78576|estExt_GeneWisePlus.C_110090	|Trire2|78576|estExt_GeneWisePlus.C_110090	AALQPWM(+15.99)R	MonoOxidation			6.51	60	5.65927	0.00141029
			MF_ARGOT	10181	FMN binding	FMN-binding split barrel	jgi|Trire2|78576|estExt_GeneWisePlus.C_110090	|Trire2|78576|estExt_GeneWisePlus.C_110090	ELTASFGNLSP(+31.99)LMR	DiOxidation			13.06	60	7.32613	0.000233266
			MF_ARGOT	16620	oxidoreductase activity, acting on the aldehyde or oxo group of donors, NAD or NADP as acceptor	Aldehyde dehydrogenase	jgi|Trire2|78683|estExt_GeneWisePlus.C_110262	|Trire2|78683|estExt_GeneWisePlus.C_110262	IGPALATGNTIVMK(+15.99)	MonoOxidation			10.99	60	7.06091	0.000511441
			MF_ARGOT	8270	zinc ion binding	Transcription factor	jgi|Trire2|78695|estExt_GeneWisePlus.C_110282	|Trire2|78695|estExt_GeneWisePlus.C_110282	A(+15.99)MLAGESFPFR	MonoOxidation			6.59	60	6.06117	0.00157594
			MF_ARGOT	70003	threonine-type peptidase activity	N-terminal nucleophile aminohydrolase	jgi|Trire2|78882|estExt_GeneWisePlus.C_120030	|Trire2|78882|estExt_GeneWisePlus.C_120030	HIEVGDSLQM(+15.99)LIITKDGIEEVFLPLKKD	MonoOxidation			10.79	60	6.97509	6.15036e-05
			MF_ARGOT	70003	threonine-type peptidase activity	N-terminal nucleophile aminohydrolase	jgi|Trire2|78882|estExt_GeneWisePlus.C_120030	|Trire2|78882|estExt_GeneWisePlus.C_120030	HIEVGDSLQM(+15.99)LIITK	MonoOxidation			4.15	60	4.0231	5.50903e-05
			MF_ARGOT	70003	threonine-type peptidase activity	Proteasome subunit beta	jgi|Trire2|78925|estExt_GeneWisePlus.C_120111	|Trire2|78925|estExt_GeneWisePlus.C_120111	FKDGVVM(+15.99)AADNLASYGSLAR	MonoOxidation			2.34	60	5.68771	9.98995e-05
			CC_ARGOT	8290	F-actin capping protein complex	Lccl domain-containing	jgi|Trire2|78968|estExt_GeneWisePlus.C_120178	|Trire2|78968|estExt_GeneWisePlus.C_120178	GHTDW(+15.99)LFGTVEGSSR	MonoOxidation			12.4	60	3.88526	0.000927187
			MF_ARGOT	4512	inositol-3-phosphate synthase activity	Myo-inositol-phosphate synthase	jgi|Trire2|79059|estExt_GeneWisePlus.C_120320	|Trire2|79059|estExt_GeneWisePlus.C_120320	ASM(+15.99)AHVEQIRK	MonoOxidation			11.94	60	2.83367	0.00942547
			MF_ARGOT	50662	coenzyme binding	Nucleoside-diphosphate-sugar epimerase	jgi|Trire2|79324|estExt_GeneWisePlus.C_130258	|Trire2|79324|estExt_GeneWisePlus.C_130258	HG(+15.99)Y(-2.02)FFGPK	MonoOxidation	2-amino-3-oxo-butanoic_acid		4.99	60	5.12801	0.00376733
			MF_ARGOT	50662	coenzyme binding	Nucleoside-diphosphate-sugar epimerase	jgi|Trire2|79324|estExt_GeneWisePlus.C_130258	|Trire2|79324|estExt_GeneWisePlus.C_130258	EGFAPLVGQGKTEWDYVHVDDVGEM(+15.99)FLK	MonoOxidation			14.03	60	10.2762	3.23422e-05
			MF_ARGOT	50662	coenzyme binding	Nucleoside-diphosphate-sugar epimerase	jgi|Trire2|79324|estExt_GeneWisePlus.C_130258	|Trire2|79324|estExt_GeneWisePlus.C_130258	NN(-17.03)PEIFGR	Ammonia-loss (N)			7.12	12.41	4.29563	0.000227048
			MF_ARGOT	50662	coenzyme binding	Nucleoside-diphosphate-sugar epimerase	jgi|Trire2|79324|estExt_GeneWisePlus.C_130258	|Trire2|79324|estExt_GeneWisePlus.C_130258	FEAS(+162.05)Q(+15.99)DPEKKNNPEIFGR	Fung_O1H	MonoOxidation		5.22	60	3.15256	0.0042529
			MF_ARGOT	50662	coenzyme binding	Nucleoside-diphosphate-sugar epimerase	jgi|Trire2|79324|estExt_GeneWisePlus.C_130258	|Trire2|79324|estExt_GeneWisePlus.C_130258	EGFAPLVGQGKTEW(+3.99)DYVHVDDVGEM(+33.97)FLK	Tryptophan oxidation to kynurenin	Homocysteic acid		12.28	60	6.70008	0.000304365
			MF_ARGOT	50662	coenzyme binding	Nucleoside-diphosphate-sugar epimerase	jgi|Trire2|79324|estExt_GeneWisePlus.C_130258	|Trire2|79324|estExt_GeneWisePlus.C_130258	VKFVY(+31.99)GSLDDVDVIEQAAAEADVVIH(-10.03)TAESADHAPSASAIAK	DiOxidation	His->aspartylurea		14.51	60	7.3387	0.00127265
			MF_ARGOT	50662	coenzyme binding	Nucleoside-diphosphate-sugar epimerase	jgi|Trire2|79324|estExt_GeneWisePlus.C_130258	|Trire2|79324|estExt_GeneWisePlus.C_130258	FVY(+31.99)GSLDDVDVIEQAAAEADVVIH(-10.03)TAESADHAPSASAIAK	DiOxidation	His->aspartylurea		10.12	60	7.89637	0.000665871
			MF_ARGOT	50662	coenzyme binding	Nucleoside-diphosphate-sugar epimerase	jgi|Trire2|79324|estExt_GeneWisePlus.C_130258	|Trire2|79324|estExt_GeneWisePlus.C_130258	AHPDNEY(-2.02)T(-15.99)LLVR	2-amino-3-oxo-butanoic_acid	Deoxy		4.13	60	5.03471	0.00671579
			MF_ARGOT	50662	coenzyme binding	Nucleoside-diphosphate-sugar epimerase	jgi|Trire2|79324|estExt_GeneWisePlus.C_130258	|Trire2|79324|estExt_GeneWisePlus.C_130258	HTPEKPGY(+15.01)W(+63.98)IHLSGTGILTWYDVVNGR	Tyrosine oxidation to 2-aminotyrosine	Dihydroxy-N-formylkynurenine		8.25	60	5.34438	0.000307842
			MF_ARGOT	50662	coenzyme binding	Nucleoside-diphosphate-sugar epimerase	jgi|Trire2|79324|estExt_GeneWisePlus.C_130258	|Trire2|79324|estExt_GeneWisePlus.C_130258	Y(+29.97)LGW(+29.97)EPQVNDSVEDDIANVVR	Quinone	Quinone		4.77	60	4.67794	0.00543956
			MF_ARGOT	70569	uridylyltransferase activity	UDP-N-acetylglucosamine pyrophosphorylase	jgi|Trire2|79568|estExt_GeneWisePlus.C_140249	|Trire2|79568|estExt_GeneWisePlus.C_140249	GTGQDDPDTSKADIM(+15.99)NQGLR	MonoOxidation			4.78	60	3.7902	0.00263918
			MF_ARGOT	52861	glucan endo-1,3-beta-glucanase activity, C-3 substituted reducing group	Nicotinamide N-methyltransferase	jgi|Trire2|79602|estExt_GeneWisePlus.C_140305	|Trire2|79602|estExt_GeneWisePlus.C_140305	LSIDSM(+15.99)TAFSAR	MonoOxidation			8.89	60	3.45721	0.00651373
			MF_ARGOT	30246	carbohydrate binding	Glycosyl hydrolase	jgi|Trire2|79921|estExt_GeneWisePlus.C_160157	|Trire2|79921|estExt_GeneWisePlus.C_160157	DRPPSWSGDVM(+15.99)	MonoOxidation			6.23	6.12	2.60587	0.00743574
			MF_ARGOT	30246	carbohydrate binding	Glycosyl hydrolase	jgi|Trire2|79921|estExt_GeneWisePlus.C_160157	|Trire2|79921|estExt_GeneWisePlus.C_160157	KLDYIP(+13.98)Y(+29.97)LDFDPYGFGTNSR	Proline oxidation to pyroglutamic acid	Quinone		12.76	60	7.51375	0.000202571
			MF_ARGOT	16787	hydrolase activity	Zinc finger-containing NTP pyrophosphohydrolase	jgi|Trire2|80122|estExt_GeneWisePlus.C_170108	|Trire2|80122|estExt_GeneWisePlus.C_170108	GYSVQTNV(+13.98)R	carbonylation unknown			14.85	16.86	2.33153	0.00775159
			CC_ARGOT	16442	RISC complex	RNA-induced silencing complex, nuclease component Tudor-SN	jgi|Trire2|80200|estExt_GeneWisePlus.C_170264	|Trire2|80200|estExt_GeneWisePlus.C_170264	IIGADTIM(+15.99)VK	MonoOxidation			5.41	60	5.73321	3.48958e-05
			MF_ARGOT	4056	argininosuccinate lyase activity	Argininosuccinate lyase	jgi|Trire2|80268|estExt_GeneWisePlus.C_170393	|Trire2|80268|estExt_GeneWisePlus.C_170393	M(+15.99)VAALDKTM(+15.99)LATDVAEWLVR	MonoOxidation	MonoOxidation		9.19	60	4.63541	0.000803054
			MF_ARGOT	46912	transferase activity, transferring acyl groups, acyl groups converted into alkyl on transfer	2-methylcitrate synthase, mitochondrial	jgi|Trire2|80621|estExt_GeneWisePlus.C_190256	|Trire2|80621|estExt_GeneWisePlus.C_190256	VIGEVKVENTIGG(+15.99)MR	MonoOxidation			7.99	60	4.10683	0.00484269
			MF_ARGOT	4587	ornithine-oxo-acid transaminase activity	Ornithine aminotransferase	jgi|Trire2|80716|estExt_GeneWisePlus.C_200097	|Trire2|80716|estExt_GeneWisePlus.C_200097	ALVFC(+47.98)VAENFHGR	TriOxidation			9.84	60	5.15512	0.000818777
			MF_ARGOT	4587	ornithine-oxo-acid transaminase activity	Ornithine aminotransferase	jgi|Trire2|80716|estExt_GeneWisePlus.C_200097	|Trire2|80716|estExt_GeneWisePlus.C_200097	HYLDFLSAYSAVNQGHC(+47.98)HPELVK	TriOxidation			7.85	60	4.21578	0.00340791
			MF_ARGOT	4587	ornithine-oxo-acid transaminase activity	Ornithine aminotransferase	jgi|Trire2|80716|estExt_GeneWisePlus.C_200097	|Trire2|80716|estExt_GeneWisePlus.C_200097	ALEVLEEENM(+15.99)TANAER	MonoOxidation			10.47	60	5.02907	0.00199974
			MF_ARGOT	4587	ornithine-oxo-acid transaminase activity	Ornithine aminotransferase	jgi|Trire2|80716|estExt_GeneWisePlus.C_200097	|Trire2|80716|estExt_GeneWisePlus.C_200097	AISGGM(+15.99)YPVSAVLSSK	MonoOxidation			9.76	60	8.14545	4.64926e-05
			MF_ARGOT	8061	chitin binding	Endochitinase-VIRI	jgi|Trire2|80833|estExt_GeneWisePlus.C_210026	|Trire2|80833|estExt_GeneWisePlus.C_210026	SQLDAYAAQHAPG(+15.99)YH(+4.98)FLLSIAAPAGEVNYSLLR	MonoOxidation	His->formylaspargine		9.27	60	8.44517	0.000136512
			MF_ARGOT	8061	chitin binding	Endochitinase-VIRI	jgi|Trire2|80833|estExt_GeneWisePlus.C_210026	|Trire2|80833|estExt_GeneWisePlus.C_210026	ALGALDSTQNLLSYPDSKYDNLKN(-17.03)GLI	Ammonia-loss (N)			4.77	60	4.52378	0.000807786
			MF_ARGOT	8061	chitin binding	Endochitinase-VIRI	jgi|Trire2|80833|estExt_GeneWisePlus.C_210026	|Trire2|80833|estExt_GeneWisePlus.C_210026	SQLDAYAAQHAP(+31.99)GYH(-10.03)FLLSIAAPAGEVNYSLLR	DiOxidation	His->aspartylurea		3.73	60	6.83057	0.00114766
			MF_ARGOT	8061	chitin binding	Endochitinase-VIRI	jgi|Trire2|80833|estExt_GeneWisePlus.C_210026	|Trire2|80833|estExt_GeneWisePlus.C_210026	SQLDAYAAQHAPGY(+29.97)HFL(+13.98)LSIAAPAGEVNYSLLR	Quinone	carbonylation unknown		11.2	60	7.37307	0.000182602
			MF_ARGOT	4668	protein-arginine deiminase activity	Porphyromonas-type peptidyl-arginine deiminase	jgi|Trire2|80980|estExt_GeneWisePlus.C_210298	|Trire2|80980|estExt_GeneWisePlus.C_210298	M(+15.99)ILKDLK	MonoOxidation			5.56	11.71	6.14671	0.00785302
			MF_ARGOT	4668	protein-arginine deiminase activity	Porphyromonas-type peptidyl-arginine deiminase	jgi|Trire2|80980|estExt_GeneWisePlus.C_210298	|Trire2|80980|estExt_GeneWisePlus.C_210298	EILMAW(+19.99)P(+31.99)GLE(-30.01)GILQDYPER	Tryptophan oxidation to hydroxykynurenin	DiOxidation	Decarboxylation	2.52	60	4.78404	0.00193883
			MF_ARGOT	4668	protein-arginine deiminase activity	Porphyromonas-type peptidyl-arginine deiminase	jgi|Trire2|80980|estExt_GeneWisePlus.C_210298	|Trire2|80980|estExt_GeneWisePlus.C_210298	ANEKEPTDWTVVY(+29.97)EEALEIL(+13.98)SSATDAK	Quinone	carbonylation unknown		11.48	60	4.11458	0.000218708
			MF_ARGOT	4190	aspartic-type endopeptidase activity	Aspartic proteinase	jgi|Trire2|81004|estExt_GeneWisePlus.C_220006	|Trire2|81004|estExt_GeneWisePlus.C_220006	FTA(+15.99)NLKK	MonoOxidation			8.51	60	7.0911	0.000432616
			MF_ARGOT	16491	oxidoreductase activity	Zinc-containing alcohol dehydrogenase	jgi|Trire2|81019|estExt_GeneWisePlus.C_220025	|Trire2|81019|estExt_GeneWisePlus.C_220025	LALPSDPLPTPEPLLI(+13.98)Y(+29.97)GGSTASGILGIQFAK	carbonylation unknown	Quinone		15.67	60	6.1768	0.000916024
			MF_ARGOT	16491	oxidoreductase activity	Zinc-containing alcohol dehydrogenase	jgi|Trire2|81019|estExt_GeneWisePlus.C_220025	|Trire2|81019|estExt_GeneWisePlus.C_220025	GGKLGM(-32.01)LLGIDTSVVHSIN(+774.23)PNIEVLTTLGYSIFGKPYER	Aspartate semialdehyde	Fung_2HN2H2Na		11.68	60	7.91166	0.000314051
			MF_ARGOT	16491	oxidoreductase activity	Zinc-containing alcohol dehydrogenase	jgi|Trire2|81019|estExt_GeneWisePlus.C_220025	|Trire2|81019|estExt_GeneWisePlus.C_220025	LGM(+15.99)LLGIDTSVVHSINPNIEVLTTLGYSIFGKPYER	MonoOxidation			5.12	60	6.50601	5.81248e-05
			MF_ARGOT	4177	aminopeptidase activity	Peptide hydrolase	jgi|Trire2|81070|estExt_GeneWisePlus.C_220116	|Trire2|81070|estExt_GeneWisePlus.C_220116	AGIPAGGIATGAEAVKTKEEAEMF(+31.99)GGR	DiOxidation			13.15	60	8.30255	0.00213587
			MF_ARGOT	4177	aminopeptidase activity	Peptide hydrolase	jgi|Trire2|81070|estExt_GeneWisePlus.C_220116	|Trire2|81070|estExt_GeneWisePlus.C_220116	TKEEAEMF(+31.99)GGR	DiOxidation			11.74	60	3.23528	0.00618855
			MF_ARGOT	4177	aminopeptidase activity	Peptide hydrolase	jgi|Trire2|81070|estExt_GeneWisePlus.C_220116	|Trire2|81070|estExt_GeneWisePlus.C_220116	AGIPAGGIATGAEAVKTKEEAEM(+15.99)FGGR	MonoOxidation			18.08	42.62	4.20199	0.00537658
			MF_ARGOT	4177	aminopeptidase activity	Peptide hydrolase	jgi|Trire2|81070|estExt_GeneWisePlus.C_220116	|Trire2|81070|estExt_GeneWisePlus.C_220116	RKLETEM(+15.99)SAYSQTTK	MonoOxidation			11.29	60	6.43563	0.00502141
			MF_ARGOT	4177	aminopeptidase activity	Peptide hydrolase	jgi|Trire2|81070|estExt_GeneWisePlus.C_220116	|Trire2|81070|estExt_GeneWisePlus.C_220116	KLETEM(+15.99)SAYSQTTK	MonoOxidation			7.73	60	5.79332	0.00272429
			MF_ARGOT	4177	aminopeptidase activity	Peptide hydrolase	jgi|Trire2|81070|estExt_GeneWisePlus.C_220116	|Trire2|81070|estExt_GeneWisePlus.C_220116	TKEEAEM(+15.99)FGGR	MonoOxidation			6.55	13.77	5.65592	0.00403474
			MF_ARGOT	4177	aminopeptidase activity	Peptide hydrolase	jgi|Trire2|81070|estExt_GeneWisePlus.C_220116	|Trire2|81070|estExt_GeneWisePlus.C_220116	FAWW(+29.97)AAE(+13.98)EEGLLGSDFYAASLSDEENQKIR	Quinone	carbonylation unknown		8.19	60	4.15591	0.00545395
			MF_ARGOT	4177	aminopeptidase activity	Peptide hydrolase	jgi|Trire2|81070|estExt_GeneWisePlus.C_220116	|Trire2|81070|estExt_GeneWisePlus.C_220116	NLYVDW(+15.99)YK	MonoOxidation			7.11	60	4.42003	0.00749456
			BP_ARGOT	19343	cysteine biosynthetic process via cystathionine	Cystathionine beta-synthase	jgi|Trire2|81089|estExt_GeneWisePlus.C_220175	|Trire2|81089|estExt_GeneWisePlus.C_220175	TII(+15.99)TMP(+15.99)EKMSAEKVSVLR	MonoOxidation	MonoOxidation		8.54	60	4.239	0.00390328
			MF_ARGOT	30145	manganese ion binding	Xaa-Pro dipeptidase	jgi|Trire2|81115|estExt_GeneWisePlus.C_220223	|Trire2|81115|estExt_GeneWisePlus.C_220223	QD(-15.99)P(+31.99)DVIFQNLRLR	Deoxy	DiOxidation		16.95	60	8.82117	1.60801e-05
			MF_ARGOT	30145	manganese ion binding	Xaa-Pro dipeptidase	jgi|Trire2|81115|estExt_GeneWisePlus.C_220223	|Trire2|81115|estExt_GeneWisePlus.C_220223	AG(+15.99)M(+15.99)YWEDAHILAHK	MonoOxidation	MonoOxidation		8.18	60	3.23271	0.00029655
			MF_ARGOT	30145	manganese ion binding	Xaa-Pro dipeptidase	jgi|Trire2|81115|estExt_GeneWisePlus.C_220223	|Trire2|81115|estExt_GeneWisePlus.C_220223	VVKDEFEVAM(+15.99)IR	MonoOxidation			15.04	31.19	4.68308	0.00104116
			MF_ARGOT	30145	manganese ion binding	Xaa-Pro dipeptidase	jgi|Trire2|81115|estExt_GeneWisePlus.C_220223	|Trire2|81115|estExt_GeneWisePlus.C_220223	AGM(+15.99)YWEDAHILAHKIAIDGLLALGILKGDKDEIFK	MonoOxidation			8.09	60	5.76448	0.00212894
			MF_ARGOT	30145	manganese ion binding	Xaa-Pro dipeptidase	jgi|Trire2|81115|estExt_GeneWisePlus.C_220223	|Trire2|81115|estExt_GeneWisePlus.C_220223	STLFIPPIDPHDVIW(+15.99)SGLPTTIDDALR	MonoOxidation			7.49	60	5.76438	0.00163008
			MF_ARGOT	104	succinate dehydrogenase activity	Fumarate reductase	jgi|Trire2|81303|estExt_GeneWisePlus.C_230287	|Trire2|81303|estExt_GeneWisePlus.C_230287	DATEEFEM(+15.99)LHDDEVIPK	MonoOxidation			2.59	60	5.74802	0.00323618
			MF_ARGOT	70403	NAD+ binding	NAD-dependent histone deacetylase HST3	jgi|Trire2|81517|estExt_GeneWisePlus.C_250157	|Trire2|81517|estExt_GeneWisePlus.C_250157	RVC(-33.99)SLFGLLTAR	Dehydroalanine (C)			9.54	60	4.85929	0.000838303
			MF_ARGOT	70403	NAD+ binding	NAD-dependent histone deacetylase HST3	jgi|Trire2|81517|estExt_GeneWisePlus.C_250157	|Trire2|81517|estExt_GeneWisePlus.C_250157	VC(-33.99)SLFGLLTAR	Dehydroalanine (C)			8.96	60	3.45058	6.41933e-06
			MF_ARGOT	70403	NAD+ binding	NAD-dependent histone deacetylase HST3	jgi|Trire2|81517|estExt_GeneWisePlus.C_250157	|Trire2|81517|estExt_GeneWisePlus.C_250157	SVQGTSASAPVFAAMIALINDAR(+.98)	Deamidation (R)			5.7	60	4.17887	0.00193141
			MF_ARGOT	70403	NAD+ binding	NAD-dependent histone deacetylase HST3	jgi|Trire2|81517|estExt_GeneWisePlus.C_250157	|Trire2|81517|estExt_GeneWisePlus.C_250157	KS(-2.02)LGFLN(+752.25)QHLYSSEVR	2-amino-3-oxo-butanoic_acid	Fung_2HN2H1Na		5.34	60	5.6761	0.00327213
			MF_ARGOT	70403	NAD+ binding	NAD-dependent histone deacetylase HST3	jgi|Trire2|81517|estExt_GeneWisePlus.C_250157	|Trire2|81517|estExt_GeneWisePlus.C_250157	ALGGHLDGYYNES(+15.99)MR	MonoOxidation			12.15	60	5.43668	0.00684222
			MF_ARGOT	4784	superoxide dismutase activity	Helix-turn-helix domain-containing	jgi|Trire2|81586|estExt_GeneWisePlus.C_260018	|Trire2|81586|estExt_GeneWisePlus.C_260018	IHPDM(+15.99)LPLTFQVK	MonoOxidation			3.85	10.29	6.81814	1.79702e-05
			MF_ARGOT	4784	superoxide dismutase activity	Helix-turn-helix domain-containing	jgi|Trire2|81586|estExt_GeneWisePlus.C_260018	|Trire2|81586|estExt_GeneWisePlus.C_260018	IHP(+31.99)DMLPLTFQVK	DiOxidation			8.58	60	6.36839	0.00429081
			MF_ARGOT	4784	superoxide dismutase activity	Helix-turn-helix domain-containing	jgi|Trire2|81586|estExt_GeneWisePlus.C_260018	|Trire2|81586|estExt_GeneWisePlus.C_260018	KGEAAPNGASLLNAR(+.98)	Deamidation (R)			11.97	23.62	3.6648	0.00170311
			MF_ARGOT	4784	superoxide dismutase activity	Helix-turn-helix domain-containing	jgi|Trire2|81586|estExt_GeneWisePlus.C_260018	|Trire2|81586|estExt_GeneWisePlus.C_260018	EGVPLGKADY(+29.97)I(+13.98)TSFIGEFLTNKV	Quinone	carbonylation unknown		4.68	60	4.98223	3.3834e-06
			MF_ARGOT	8061	chitin binding	Class V chitinase	jgi|Trire2|81598|estExt_GeneWisePlus.C_260041	|Trire2|81598|estExt_GeneWisePlus.C_260041	KENC(+57.02)VDY(+15.01)PQSKYDNLR	Carbamidomethylation	Tyrosine oxidation to 2-aminotyrosine		5.61	60	4.14857	0.000899095
			MF_ARGOT	8061	chitin binding	Class V chitinase	jgi|Trire2|81598|estExt_GeneWisePlus.C_260041	|Trire2|81598|estExt_GeneWisePlus.C_260041	SSLELLKNM(+33.97)GFDGLDIDW(+3.99)EYPQNADEAR	Homocysteic acid	Tryptophan oxidation to kynurenin		12.69	60	7.98618	0.00213623
			MF_ARGOT	8061	chitin binding	Class V chitinase	jgi|Trire2|81598|estExt_GeneWisePlus.C_260041	|Trire2|81598|estExt_GeneWisePlus.C_260041	SSLELLKNM(+15.99)GFDGLDIDWEYPQNADEAR	MonoOxidation			17.06	60	8.17201	0.000324495
			MF_ARGOT	8061	chitin binding	Class V chitinase	jgi|Trire2|81598|estExt_GeneWisePlus.C_260041	|Trire2|81598|estExt_GeneWisePlus.C_260041	N(-17.03)FVELLATVRR	Ammonia-loss (N)			11.77	60	2.96105	0.0024815
			MF_ARGOT	8061	chitin binding	Class V chitinase	jgi|Trire2|81598|estExt_GeneWisePlus.C_260041	|Trire2|81598|estExt_GeneWisePlus.C_260041	AFENTDGPGKPYS(-20.03)GIGEGSW(+63.98)ENGIFDYK	Formation of five membered aromatic heterocycle	Dihydroxy-N-formylkynurenine		8.88	60	3.70769	0.00922851
			MF_ARGOT	8061	chitin binding	Class V chitinase	jgi|Trire2|81598|estExt_GeneWisePlus.C_260041	|Trire2|81598|estExt_GeneWisePlus.C_260041:|Trire2|80833|estExt_GeneWisePlus.C_210026	IVLGM(+15.99)PIYGR	MonoOxidation			8.37	19.18	5.23582	0.000333177
			MF_ARGOT	3824	catalytic activity	Glutaminase GtaA	jgi|Trire2|81778|estExt_GeneWisePlus.C_270210	|Trire2|81778|estExt_GeneWisePlus.C_270210	AM(-4.99)F(+47.98)I(+15.99)SLIAKWINETPTWR	Methionine replacement by azido homoalanine	TriOxidation	MonoOxidation	7.33	60	5.92952	0.00216528
			MF_ARGOT	3824	catalytic activity	Glutaminase GtaA	jgi|Trire2|81778|estExt_GeneWisePlus.C_270210	|Trire2|81778|estExt_GeneWisePlus.C_270210	GIIALEAM(+15.99)SR	MonoOxidation			9.1	60	6.75169	0.00434332
			MF_ARGOT	3824	catalytic activity	Glutaminase GtaA	jgi|Trire2|81778|estExt_GeneWisePlus.C_270210	|Trire2|81778|estExt_GeneWisePlus.C_270210	AAVPNHSVLQYDSADTYGLLYNIYPDKALGLQFIPQSVYDM(+15.99)QSNFYQTK	MonoOxidation			8.49	60	10.055	5.31014e-05
			MF_ARGOT	3824	catalytic activity	Glutaminase GtaA	jgi|Trire2|81778|estExt_GeneWisePlus.C_270210	|Trire2|81778|estExt_GeneWisePlus.C_270210	AM(+15.99)FISLIAK	MonoOxidation			6.38	16.28	8.35698	1.67299e-05
			MF_ARGOT	3824	catalytic activity	Glutaminase GtaA	jgi|Trire2|81778|estExt_GeneWisePlus.C_270210	|Trire2|81778|estExt_GeneWisePlus.C_270210	DSIAAGGQ(+13.98)DY(+29.97)LTITSLAVR	carbonylation unknown	Quinone		5.52	60	6.16423	0.00306662
			MF_ARGOT	3824	catalytic activity	Glutaminase GtaA	jgi|Trire2|81778|estExt_GeneWisePlus.C_270210	|Trire2|81778|estExt_GeneWisePlus.C_270210	AVNDR(+13.98)W(+19.99)PVFAFAR	carbonylation unknown	Tryptophan oxidation to hydroxykynurenin		16.1	60	6.90147	6.49287e-05
			MF_ARGOT	3824	catalytic activity	Glutaminase GtaA	jgi|Trire2|81778|estExt_GeneWisePlus.C_270210	|Trire2|81778|estExt_GeneWisePlus.C_270210	AVNDR(+.98)W(+3.99)PVFAFAR	Deamidation (R)	Tryptophan oxidation to kynurenin		5.87	60	4.09106	0.0037838
			MF_ARGOT	3824	catalytic activity	Glutaminase GtaA	jgi|Trire2|81778|estExt_GeneWisePlus.C_270210	|Trire2|81778|estExt_GeneWisePlus.C_270210	AVNDR(+.98)W(+15.99)PVFAFAR	Deamidation (R)	MonoOxidation		3.94	60	3.92214	0.00795714
			MF_ARGOT	3824	catalytic activity	Glutaminase GtaA	jgi|Trire2|81778|estExt_GeneWisePlus.C_270210	|Trire2|81778|estExt_GeneWisePlus.C_270210	IARDSIAAGGQDYLTIT(+324.11)S(-2.02)L	Fung_O2H	2-amino-3-oxo-butanoic_acid		2.28	60	8.12475	0.000648775
			MF_ARGOT	3824	catalytic activity	Glutaminase GtaA	jgi|Trire2|81778|estExt_GeneWisePlus.C_270210	|Trire2|81778|estExt_GeneWisePlus.C_270210	AVNDRW(+29.97)P(-27.99)VFAFAR	Quinone	Pyrrolidone from Proline		7.06	60	8.57243	0.00149059
			MF_ARGOT	3824	catalytic activity	Glutaminase GtaA	jgi|Trire2|81778|estExt_GeneWisePlus.C_270210	|Trire2|81778|estExt_GeneWisePlus.C_270210	AVNDRW(+15.99)PVFAFAR	MonoOxidation			8.81	60	7.72032	0.000357507
			MF_ARGOT	3824	catalytic activity	Glutaminase GtaA	jgi|Trire2|81778|estExt_GeneWisePlus.C_270210	|Trire2|81778|estExt_GeneWisePlus.C_270210	WINETPTW(+15.99)R	MonoOxidation			8.14	60	4.48299	0.000369299
			MF_ARGOT	3824	catalytic activity	Glutaminase GtaA	jgi|Trire2|81778|estExt_GeneWisePlus.C_270210	|Trire2|81778|estExt_GeneWisePlus.C_270210	AVNDRW(+3.99)PVFAFAR	Tryptophan oxidation to kynurenin			6.49	60	8.19635	0.000466661
			MF_ARGOT	3824	catalytic activity	Glutaminase GtaA	jgi|Trire2|81778|estExt_GeneWisePlus.C_270210	|Trire2|81778|estExt_GeneWisePlus.C_270210	AVNDRW(+31.99)PVFAFAR	DiOxidation			3.25	60	7.65957	1.25841e-05
			MF_ARGOT	3824	catalytic activity	Glutaminase GtaA	jgi|Trire2|81778|estExt_GeneWisePlus.C_270210	|Trire2|81778|estExt_GeneWisePlus.C_270210	W(+15.99)INETPTWR	MonoOxidation			1.22	60	4.14469	0.000581462
			MF_ARGOT	3824	catalytic activity	Glutaminase GtaA	jgi|Trire2|81778|estExt_GeneWisePlus.C_270210	|Trire2|81778|estExt_GeneWisePlus.C_270210	AAVPNHSVLQYDSADTY(-2.02)GLLYNIYPDK	2-amino-3-oxo-butanoic_acid			8.34	60	6.23884	0.00535978
			MF_ARGOT	16740	transferase activity	Glutathione-S-transferase	jgi|Trire2|81979|estExt_GeneWisePlus.C_290051	|Trire2|81979|estExt_GeneWisePlus.C_290051	SLPYFHATREEDVGM(+15.99)SLEEYSK	MonoOxidation			10.1	60	8.88509	0.00089183
			MF_ARGOT	16740	transferase activity	Glutathione-S-transferase	jgi|Trire2|81979|estExt_GeneWisePlus.C_290051	|Trire2|81979|estExt_GeneWisePlus.C_290051	FTPLLINFM(+15.99)TQLRPVFVPLVAQR	MonoOxidation			5.73	60	8.51447	0.00148054
			MF_ARGOT	8236	serine-type peptidase activity	Extracelular serine carboxypeptidase	jgi|Trire2|82141|estExt_GeneWisePlus.C_310101	|Trire2|82141|estExt_GeneWisePlus.C_310101	QY(-2.02)ED(-15.99)R(+.98)YPNIK	2-amino-3-oxo-butanoic_acid	Deoxy	Deamidation (R)	6.84	60	5.07711	0.00215506
			MF_ARGOT	30246	carbohydrate binding	Maltase-glucoamylase sucrase-isomaltase lysosomal acid alpha-glucosidase	jgi|Trire2|82235|estExt_GeneWisePlus.C_330081	|Trire2|82235|estExt_GeneWisePlus.C_330081	RVFTLDPDRF(+47.98)PLSKM(-4.99)R	TriOxidation	Methionine replacement by azido homoalanine		7.34	60	5.46201	0.00499943
			MF_ARGOT	30246	carbohydrate binding	Maltase-glucoamylase sucrase-isomaltase lysosomal acid alpha-glucosidase	jgi|Trire2|82235|estExt_GeneWisePlus.C_330081	|Trire2|82235|estExt_GeneWisePlus.C_330081	VGHWLGDNM(+15.99)SQWSYYTVSIR	MonoOxidation			15.12	60	7.57473	0.000361237
			MF_ARGOT	30246	carbohydrate binding	Maltase-glucoamylase sucrase-isomaltase lysosomal acid alpha-glucosidase	jgi|Trire2|82235|estExt_GeneWisePlus.C_330081	|Trire2|82235|estExt_GeneWisePlus.C_330081	ELVDHLHAHDQHYVVM(+15.99)VDPAVAYQNYPPANQGLEDNVFMLR	MonoOxidation			12.13	60	10.0099	0.000211405
			MF_ARGOT	30246	carbohydrate binding	Maltase-glucoamylase sucrase-isomaltase lysosomal acid alpha-glucosidase	jgi|Trire2|82235|estExt_GeneWisePlus.C_330081	|Trire2|82235|estExt_GeneWisePlus.C_330081	TM(+15.99)WNQDSYGIPSHANLYGTHPFYLEQR	MonoOxidation			8.09	60	9.22836	1.47955e-05
			MF_ARGOT	30246	carbohydrate binding	Maltase-glucoamylase sucrase-isomaltase lysosomal acid alpha-glucosidase	jgi|Trire2|82235|estExt_GeneWisePlus.C_330081	|Trire2|82235|estExt_GeneWisePlus.C_330081	MRELVDHLHAHDQHYVVM(+15.99)VDPAVAYQNYPPANQGLEDNVFMLR	MonoOxidation			7.85	60	11.3372	0.000104793
			MF_ARGOT	30246	carbohydrate binding	Maltase-glucoamylase sucrase-isomaltase lysosomal acid alpha-glucosidase	jgi|Trire2|82235|estExt_GeneWisePlus.C_330081	|Trire2|82235|estExt_GeneWisePlus.C_330081	TMWNQDSYGIP(+31.99)SH(-10.03)ANLYGTHPFYLEQR	DiOxidation	His->aspartylurea		18.11	60	11.3987	3.67906e-06
			MF_ARGOT	30246	carbohydrate binding	Maltase-glucoamylase sucrase-isomaltase lysosomal acid alpha-glucosidase	jgi|Trire2|82235|estExt_GeneWisePlus.C_330081	|Trire2|82235|estExt_GeneWisePlus.C_330081	VGHWLGDNMSQ(+15.99)WSYYTVSIR	MonoOxidation			10.93	60	7.24957	0.000343122
			MF_ARGOT	30246	carbohydrate binding	Maltase-glucoamylase sucrase-isomaltase lysosomal acid alpha-glucosidase	jgi|Trire2|82235|estExt_GeneWisePlus.C_330081	|Trire2|82235|estExt_GeneWisePlus.C_330081	W(+15.99)ASLGAFNTFYR	MonoOxidation			9.78	60	3.82134	0.000117242
			MF_ARGOT	10309	acireductone dioxygenase [iron(II)-requiring] activity	1,2-dihydroxy-3-keto-5-methylthiopentene dioxygenase	jgi|Trire2|82451|estExt_GeneWisePlus.C_370091	|Trire2|82451|estExt_GeneWisePlus.C_370091	NRDEIVVSPDKM(+15.99)GDVYEDKVK	MonoOxidation			6.47	60	4.01014	0.00405059
			MF_ARGOT	70006	metalloaminopeptidase activity	Xaa-Pro aminopeptidase P	jgi|Trire2|82452|estExt_GeneWisePlus.C_370092	|Trire2|82452|estExt_GeneWisePlus.C_370092	VGSFLNVHE(-30.01)GPIGIGTR	Decarboxylation			3.72	60	4.75904	0.000610463
			MF_ARGOT	70006	metalloaminopeptidase activity	Xaa-Pro aminopeptidase P	jgi|Trire2|82452|estExt_GeneWisePlus.C_370092	|Trire2|82452|estExt_GeneWisePlus.C_370092	AIKNETEM(+15.99)EGM(+15.99)R	MonoOxidation	MonoOxidation		14.38	19.97	3.74096	0.000762553
			MF_ARGOT	70006	metalloaminopeptidase activity	Xaa-Pro aminopeptidase P	jgi|Trire2|82452|estExt_GeneWisePlus.C_370092	|Trire2|82452|estExt_GeneWisePlus.C_370092	IENIVM(+15.99)VK	MonoOxidation			10.4	60	5.17229	0.000117212
			CC_ARGOT	5829	cytosol	Heat shock protein 88 homeolog b	jgi|Trire2|82534|estExt_GeneWisePlus.C_400011	|Trire2|82534|estExt_GeneWisePlus.C_400011	LM(+15.99)NDTTAAALGWGITKLDLPGPEEKPR	MonoOxidation			11.64	60	5.7313	0.00227346
			CC_ARGOT	5829	cytosol	Heat shock protein 88 homeolog b	jgi|Trire2|82534|estExt_GeneWisePlus.C_400011	|Trire2|82534|estExt_GeneWisePlus.C_400011	AKLESTEDWLYDEGDDATKGVYIAKM(+15.99)DEIR	MonoOxidation			7.29	60	7.37554	0.000403951
			MF_ARGOT	16491	oxidoreductase activity	NAD binding Rossmann fold oxidoreductase	jgi|Trire2|82591|estExt_GeneWisePlus.C_420024	|Trire2|82591|estExt_GeneWisePlus.C_420024	P(+15.99)ADHPDLK	MonoOxidation			16.26	60	2.49927	0.00857934
			MF_ARGOT	3842	1-pyrroline-5-carboxylate dehydrogenase activity	1-pyrroline-5-carboxylate dehydrogenase	jgi|Trire2|82601|estExt_GeneWisePlus.C_430017	|Trire2|82601|estExt_GeneWisePlus.C_430017	GAFEYQGQKC(+47.98)SATSR	TriOxidation			6.04	60	3.00319	0.00674296
			CC_ARGOT	5853	eukaryotic translation elongation factor 1 complex	Translation elongation factor 1 beta	jgi|Trire2|82613|estExt_GeneWisePlus.C_440020	|Trire2|82613|estExt_GeneWisePlus.C_440020	EAPS(-2.02)AD(-15.99)KYPAAAR	2-amino-3-oxo-butanoic_acid	Deoxy		9.34	15.34	4.9228	0.00684288
			CC_ARGOT	5853	eukaryotic translation elongation factor 1 complex	Translation elongation factor 1 beta	jgi|Trire2|82613|estExt_GeneWisePlus.C_440020	|Trire2|82613|estExt_GeneWisePlus.C_440020	ALKEAPS(-2.02)AD(-15.99)KYPAAAR	2-amino-3-oxo-butanoic_acid	Deoxy		6.63	7.5	3.01056	0.000871914
			MF_ARGOT	4252	serine-type endopeptidase activity	Vesicle formation at the endoplasmic reticulum	jgi|Trire2|82623|estExt_GeneWisePlus.C_450028	|Trire2|82623|estExt_GeneWisePlus.C_450028	QVSAS(-20.03)VH(+4.98)LLESLEK	Formation of five membered aromatic heterocycle	His->formylaspargine		11.41	60	5.44008	0.00965553
			BP_ARGOT	9405	pathogenesis	Eliciting plant response	jgi|Trire2|82662|estExt_GeneWisePlus.C_540005	|Trire2|82662|estExt_GeneWisePlus.C_540005	SLTAVSC(+57.02)S(+15.99)DGPNGLITR	Carbamidomethylation	MonoOxidation		18.43	60	6.75783	0.0053812
			BP_ARGOT	9405	pathogenesis	Eliciting plant response	jgi|Trire2|82662|estExt_GeneWisePlus.C_540005	|Trire2|82662|estExt_GeneWisePlus.C_540005	SLTAVSC(-33.99)SDGPNGLITR	Dehydroalanine (C)			9.9	60	5.70763	0.00176571
			BP_ARGOT	9405	pathogenesis	Eliciting plant response	jgi|Trire2|82662|estExt_GeneWisePlus.C_540005	|Trire2|82662|estExt_GeneWisePlus.C_540005	LSYSGHTIYVLAIDH(-10.03)AAAGF(+31.99)NIALDAMNALTGGQAVQLGR	His->aspartylurea	DiOxidation		17.58	60	5.51725	0.000483276
			BP_ARGOT	9405	pathogenesis	Eliciting plant response	jgi|Trire2|82662|estExt_GeneWisePlus.C_540005	|Trire2|82662|estExt_GeneWisePlus.C_540005	DTVSYDT(-2.02)G(+15.99)YDDGSR	2-amino-3-oxo-butanoic_acid	MonoOxidation		15.29	60	4.80493	0.0064153
			BP_ARGOT	9405	pathogenesis	Eliciting plant response	jgi|Trire2|82662|estExt_GeneWisePlus.C_540005	|Trire2|82662|estExt_GeneWisePlus.C_540005	YHW(+15.99)QTQGQIPK	MonoOxidation			10.44	60	4.86862	0.00401088
			BP_ARGOT	9405	pathogenesis	Eliciting plant response	jgi|Trire2|82662|estExt_GeneWisePlus.C_540005	|Trire2|82662|estExt_GeneWisePlus.C_540005	FPYIGGAAAVGGW(+13.98)NSAACGTCWK	Tryptophan oxidation to oxolactone			9.81	60	5.29476	0.000495554
			BP_ARGOT	9405	pathogenesis	Eliciting plant response	jgi|Trire2|82662|estExt_GeneWisePlus.C_540005	|Trire2|82662|estExt_GeneWisePlus.C_540005	YHW(+3.99)QTQGQIPK	Tryptophan oxidation to kynurenin			5.76	60	4.01299	0.000566036
			BP_ARGOT	9405	pathogenesis	Eliciting plant response	jgi|Trire2|82662|estExt_GeneWisePlus.C_540005	|Trire2|82662|estExt_GeneWisePlus.C_540005	Y(-2.02)HWQT(-15.99)QGQIPK	2-amino-3-oxo-butanoic_acid	Deoxy		14.24	60	7.284	0.00179067

## Sheet: T.reesei OxiPTM_protein
Total Proteins		Proteins with at least 1 More Oxidized Peptides	Protein	Type	GO_id	func_desc	Annotation	Category	Function	Subcategory	IncreasedPeptide_Count	Modifications	Largest_log2FC	Best_pvalue
883		307	jgi|Trire2|73631|estExt_GeneWisePlus.C_10262	MF_ARGOT	71949	FAD binding	Isoamyl alcohol oxidase	Oxidoreductase	ROS generating		130	Deamidation (R);Fung_O1H;MonoOxidation;MonoOxidation;Carbamidomethylation;Tyrosine oxidation to 2-aminotyrosine;Proline oxidation to pyrrolidinone;Homocysteic acid;DiOxidation;TriOxidation;Fung_O3H;2-amino-3-oxo-butanoic_acid;Dihydroxy-N-formylkynurenine;MonoOxidation;Fung_O2H1Na;Oxoalanine;TriOxidation;Tyrosine oxidation to 2-aminotyrosine;TriOxidation;MonoOxidation;Formation of five membered ar…	14.0264	7.46469e-07
		0.347678	jgi|Trire2|123989|estExt_fgenesh5_pg.C_290113	BP_ARGOT	30245	cellulose catabolic process	Glucanase	GH	GH7		128	Deoxy;Proline oxidation to pyroglutamic acid;Fung_O3H1Na;DiOxidation;Proline oxidation to pyroglutamic acid;Deoxy;Dehydroalanine (C);2-amino-3-oxo-butanoic_acid;Dehydroalanine (C);Fung_O1H1Na;2-amino-3-oxo-butanoic_acid;Decarboxylation;Fung_O6H;2-amino-3-oxo-butanoic_acid;Fung_O2H;Decarboxylation;Fung_O6H1Na;2-amino-3-oxo-butanoic_acid;Deoxy;Fung_O2H1Na;Decarboxylation;Fung_O4H2Na;Proline oxidati…	15.1345	4.57195e-06
			jgi|Trire2|49081|estExt_Genewise1.C_120020	MF_ARGOT	30248	cellulose binding	Oligoxyloglucan reducing end-specific cellobiohydrolase	GH	GH74		42	Fung_O1H;TriOxidation;Methionine replacement by azido homoalanine;Deamidation (R);MonoOxidation;MonoOxidation;Fung_O1H;Dihydroxy-N-formylkynurenine;Quinone;carbonylation unknown;MonoOxidation;MonoOxidation;Tryptophan oxidation to kynurenin;Tryptophan oxidation to oxolactone;Ammonia-loss (N);Fung_O6H;Pyrrolidone from Proline;Formation of five membered aromatic heterocycle;Dihydroxy-N-formylkynuren…	10.9664	2.53512e-05
			jgi|Trire2|72567|kg2.C_scaffold_3000002	BP_ARGOT	30245	cellulose catabolic process	Glucanase	GH	GH6	Cellobiohydrolase	38	Quinone;carbonylation unknown;MonoOxidation;Quinone;Proline oxidation to pyroglutamic acid;Homocysteic acid;Tryptophan oxidation to kynurenin;MonoOxidation;DiOxidation;His->aspartylurea;carbonylation unknown;MonoOxidation;Proline oxidation to pyroglutamic acid;Quinone;DiOxidation;Fung_O2H2Na;MonoOxidation;Fung_O2H;MonoOxidation;Tryptophan oxidation to hydroxykynurenin;Homocysteic acid;Pyrrolidone…	13.7182	1.24542e-06
			jgi|Trire2|121820|estExt_fgenesh5_pg.C_90192	MF_ARGOT	42085	5-methyltetrahydropteroyltri-L-glutamate-dependent methyltransferase activity	Methionine-synthesizing 5-methyltetrahydropteroyltriglutamate--homocysteine methyltransferase	Other			35	Quinone;carbonylation unknown;Quinone;carbonylation unknown;Ammonia-loss (N);DiOxidation;His->aspartylurea;Proline oxidation to pyrrolidinone;Fung_O2H1Na;Fung_2HN1H;Proline oxidation to pyrrolidinone;MonoOxidation;carbonylation unknown;Decarboxylation;Tryptophan oxidation to kynurenin;TriOxidation;MonoOxidation;MonoOxidation;carbonylation unknown;carbonylation unknown;MonoOxidation;Tryptophan oxi…	10.0123	1.57251e-05
			jgi|Trire2|75159|estExt_GeneWisePlus.C_30106	MF_ARGOT	4177	aminopeptidase activity	Aminopeptidase 2 mitochondrial	Peptidase			35	TriOxidation;Homocysteic acid;Fung_O4H1Na;Deoxy;Tryptophan oxidation to kynurenin;TriOxidation;Decarboxylation;MonoOxidation;Homocysteic acid;Tryptophan oxidation to hydroxykynurenin;MonoOxidation;MonoOxidation;Tyrosine oxidation to 2-aminotyrosine;MonoOxidation;MonoOxidation;MonoOxidation;MonoOxidation;MonoOxidation;MonoOxidation;MonoOxidation;Tryptophan oxidation to hydroxykynurenin;DiOxidation…	10.0465	1.96813e-06
			jgi|Trire2|123992|estExt_fgenesh5_pg.C_290118	MF_ARGOT	30248	cellulose binding	Non-Catalytic module family expansin	Other	Swollenin		31	2-amino-3-oxo-butanoic_acid;DiOxidation;Fung_O1H;MonoOxidation;Fung_O3H2Na;MonoOxidation;Pyrrolidone from Proline;DiOxidation;His->aspartylurea;MonoOxidation;Fung_O3H2Na;MonoOxidation;Pyrrolidone from Proline;Tryptophan oxidation to kynurenin;MonoOxidation;Pyrrolidone from Proline;Oxoalanine;Fung_O1H1Na;Deamidation (R);DiOxidation;2-amino-3-oxo-butanoic_acid;Ammonia-loss (N);MonoOxidation;Fung_O2…	14.1394	7.90249e-06
			jgi|Trire2|122081|estExt_fgenesh5_pg.C_100226	BP_ARGOT	30245	cellulose catabolic process	Endoglucanase EG-1	GH			29	Formation of five membered aromatic heterocycle;2-amino-3-oxo-butanoic_acid;2-amino-3-oxo-butanoic_acid;MonoOxidation;Deoxy;carbonylation unknown;Quinone;carbonylation unknown;Ammonia-loss (N);Proline oxidation to pyrrolidinone;Fung_O1H1Na;2-amino-3-oxo-butanoic_acid;MonoOxidation;Fung_O2H1Na;2-amino-3-oxo-butanoic_acid;Dehydroalanine (C);MonoOxidation;Decarboxylation;carbonylation unknown;Prolin…	12.867	1.42628e-06
			jgi|Trire2|72632|kg2.C_scaffold_3000067	MF_ARGOT	16787	hydrolase activity	Alpha-galactosidase	GH	GH27		28	MonoOxidation;MonoOxidation;Tryptophan oxidation to kynurenin;Homocysteic acid;carbonylation unknown;Fung_2NH4H;MonoOxidation;MonoOxidation;carbonylation unknown;Quinone;MonoOxidation;DiOxidation;DiOxidation;MonoOxidation;Quinone;carbonylation unknown;TriOxidation;Methionine replacement by azido homoalanine;MonoOxidation;MonoOxidation;MonoOxidation;Tryptophan oxidation to kynurenin;MonoOxidation;…	13.8831	1.09607e-05
			jgi|Trire2|5776|fgenesh1_pm.C_scaffold_29000020	MF_ARGOT	4347	glucose-6-phosphate isomerase activity	Glucose-6-phosphate isomerase	Other			28	Tyrosine oxidation to 2-aminotyrosine;MonoOxidation;Dihydroxy-N-formylkynurenine;Ornithine from Arginine;MonoOxidation;Tryptophan oxidation to kynurenin;MonoOxidation;MonoOxidation;MonoOxidation;MonoOxidation;Fung_2HN2H1Na;Tryptophan oxidation to kynurenin;Dehydroalanine (C);Fung_O2H2Na;MonoOxidation;carbonylation unknown;Fung_O2H;MonoOxidation;MonoOxidation;MonoOxidation;MonoOxidation;MonoOxidat…	10.101	2.96986e-06
			jgi|Trire2|5233|fgenesh1_pm.C_scaffold_21000016	MF_ARGOT	4069	L-aspartate:2-oxoglutarate aminotransferase activity	Aspartate aminotransferase	Other			23	MonoOxidation;Pyrrolidone from Proline;Homocysteic acid;DiOxidation;MonoOxidation;MonoOxidation;MonoOxidation;MonoOxidation;2-amino-3-oxo-butanoic_acid;Deoxy;MonoOxidation;MonoOxidation;Deoxy;Aspartate semialdehyde;His->aspartylurea;TriOxidation;MonoOxidation;MonoOxidation;TriOxidation;Tryptophan oxidation to kynurenin;2-amino-3-oxo-butanoic_acid;Deoxy;MonoOxidation;MonoOxidation;Dihydroxy-N-form…	10.1455	1.98505e-05
			jgi|Trire2|110171|fgenesh5_pg.C_scaffold_19000056	MF_ARGOT	4013	adenosylhomocysteinase activity	Adenosylhomocysteinase	Other			23	MonoOxidation;Oxoalanine;MonoOxidation;carbonylation unknown;Dehydroalanine (C);Tyrosine oxidation to 2-aminotyrosine;Carbamidomethylation;TriOxidation;MonoOxidation;MonoOxidation;MonoOxidation;MonoOxidation;MonoOxidation;Tyrosine oxidation to 2-aminotyrosine;Carbamidomethylation;DiOxidation;Ammonia-loss (N);Lysine oxidation to aminoadipic semialdehyde;MonoOxidation;MonoOxidation;TriOxidation;2-a…	11.6537	0.000197133
			jgi|Trire2|65406|e_gw1.16.441.1	CC_ARGOT	5618	cell wall	Glycosidase	GH	GH16		22	Decarboxylation;DiOxidation;His->aspartylurea;DiOxidation;2-amino-3-oxo-butanoic_acid;Tryptophan oxidation to kynurenin;Ammonia-loss (N);2-amino-3-oxo-butanoic_acid;MonoOxidation;Fung_2HN1H1Na;TriOxidation;DiOxidation;2-amino-3-oxo-butanoic_acid;2-amino-3-oxo-butanoic_acid;Deoxy;His->aspartylurea;DiOxidation;MonoOxidation;MonoOxidation;Deoxy;Quinone;DiOxidation;Ammonia-loss (N);MonoOxidation;TriO…	10.9994	2.47235e-05
			jgi|Trire2|77093|estExt_GeneWisePlus.C_70315	MF_ARGOT	46961	proton-transporting ATPase activity, rotational mechanism	Sphingomyelin phosphodiesterase	Hydrolase	Ester/lipase		19	MonoOxidation;MonoOxidation;2-amino-3-oxo-butanoic_acid;2-amino-3-oxo-butanoic_acid;TriOxidation;MonoOxidation;Quinone;carbonylation unknown;2-amino-3-oxo-butanoic_acid;2-amino-3-oxo-butanoic_acid;2-amino-3-oxo-butanoic_acid;Formation of five membered aromatic heterocycle;Quinone;carbonylation unknown;Tyrosine oxidation to 2-aminotyrosine;Carbamidomethylation;MonoOxidation;Quinone;carbonylation u…	10.1029	3.17847e-06
			jgi|Trire2|109282|fgenesh5_pg.C_scaffold_15000084	MF_ARGOT	50662	coenzyme binding	NAD dependent epimerase/dehydratase	Other			18	DiOxidation;His->aspartylurea;Quinone;carbonylation unknown;MonoOxidation;Methionine replacement by homopropargylglycine;Quinone;carbonylation unknown;MonoOxidation;carbonylation unknown;Quinone;Tryptophan oxidation to hydroxykynurenin;DiOxidation;Decarboxylation;TriOxidation;Fung_O3H;MonoOxidation;MonoOxidation;MonoOxidation;Carbamidomethylation;Tyrosine oxidation to 2-aminotyrosine;MonoOxidatio…	10.9124	5.47377e-06
			jgi|Trire2|55319|e_gw1.2.255.1	BP_ARGOT	31221	arabinan metabolic process	Fungal alpha-L-arabinofuranosidase B	GH	GH54		17	Deoxy;2-amino-3-oxo-butanoic_acid;2-amino-3-oxo-butanoic_acid;DiOxidation;His->aspartylurea;Carbamidomethylation;MonoOxidation;carbonylation unknown;MonoOxidation;Ammonia-loss (N);Fung_O3H;Formation of five membered aromatic heterocycle;MonoOxidation;MonoOxidation;MonoOxidation;MonoOxidation;DiOxidation;Deamidation (R);Ammonia-loss (N);MonoOxidation;Ammonia-loss (N);Deoxy;2-amino-3-oxo-butanoic_a…	9.22016	9.27582e-06
			jgi|Trire2|81778|estExt_GeneWisePlus.C_270210	MF_ARGOT	3824	catalytic activity	Glutaminase GtaA	Other			16	carbonylation unknown;Tryptophan oxidation to hydroxykynurenin;MonoOxidation;MonoOxidation;MonoOxidation;2-amino-3-oxo-butanoic_acid;MonoOxidation;Methionine replacement by azido homoalanine;TriOxidation;MonoOxidation;Quinone;Pyrrolidone from Proline;Tryptophan oxidation to kynurenin;MonoOxidation;Deamidation (R);Tryptophan oxidation to kynurenin;carbonylation unknown;Quinone;Deamidation (R);Mono…	10.055	1.25841e-05
			jgi|Trire2|123244|estExt_fgenesh5_pg.C_190118	MF_ARGOT	4252	serine-type endopeptidase activity	Vacuolar serine protease	Peptidase			15	TriOxidation;Ammonia-loss (N);MonoOxidation;MonoOxidation;Fung_O1H1Na;2-amino-3-oxo-butanoic_acid;MonoOxidation;MonoOxidation;Quinone;carbonylation unknown;MonoOxidation;Ammonia-loss (N);MonoOxidation;MonoOxidation;TriOxidation;His->formylaspargine;MonoOxidation;Decarboxylation;Fung_O2H;Decarboxylation;Fung_O2H	9.66427	1.29501e-07
			jgi|Trire2|21659|estExt_fgenesh1_pm.C_30197	MF_ARGOT	8239	dipeptidyl-peptidase activity	Dipeptidyl peptidase 3	Peptidase			15	MonoOxidation;MonoOxidation;Ammonia-loss (N);MonoOxidation;TriOxidation;MonoOxidation;MonoOxidation;MonoOxidation;MonoOxidation;MonoOxidation;MonoOxidation;MonoOxidation;MonoOxidation;MonoOxidation;MonoOxidation;Ammonia-loss (N);Fung_2HN3H1Na	8.711	1.37213e-05
			jgi|Trire2|121127|estExt_fgenesh5_pg.C_60038	MF_ARGOT	4553	hydrolase activity, hydrolyzing O-glycosyl compounds	Beta-xylosidase XylA	GH			15	Dehydroalanine (C);DiOxidation;Quinone;Proline oxidation to pyroglutamic acid;Pyrrolidone from Proline;Fung_2HN1H;TriOxidation;Pyrrolidone from Proline;Fung_2HN3H;2-amino-3-oxo-butanoic_acid;2-amino-3-oxo-butanoic_acid;Formation of five membered aromatic heterocycle;Quinone;carbonylation unknown;Pyrrolidone from Proline;Decarboxylation;His->aspartylurea;DiOxidation;MonoOxidation;Ammonia-loss (N);…	10.7258	0.000120336
			jgi|Trire2|123827|estExt_fgenesh5_pg.C_270067	MF_ARGOT	4096	catalase activity	Catalase-peroxidase	Oxidoreductase	Stress response		14	MonoOxidation;MonoOxidation;MonoOxidation;MonoOxidation;MonoOxidation;Ammonia-loss (N);MonoOxidation;DiOxidation;MonoOxidation;Tyrosine oxidation to 2-aminotyrosine;Fung_2HN4H1Na;Tryptophan oxidation to kynurenin;MonoOxidation;MonoOxidation;MonoOxidation;MonoOxidation	9.03874	0.000133753
			jgi|Trire2|4308|fgenesh1_pm.C_scaffold_11000125	MF_ARGOT	4177	aminopeptidase activity	Aminopeptidase N	Peptidase			13	MonoOxidation;Homocysteic acid;Tryptophan oxidation to kynurenin;MonoOxidation;MonoOxidation;TriOxidation;MonoOxidation;MonoOxidation;MonoOxidation;MonoOxidation;DiOxidation;MonoOxidation;MonoOxidation;MonoOxidation;MonoOxidation	8.78431	0.00022145
			jgi|Trire2|122920|estExt_fgenesh5_pg.C_160150	CC_ARGOT	34099	luminal surveillance complex	ATPase with role in protein import into the ER	Other	Hsp70		13	MonoOxidation;MonoOxidation;MonoOxidation;MonoOxidation;MonoOxidation;carbonylation unknown;MonoOxidation;MonoOxidation;MonoOxidation;MonoOxidation;MonoOxidation;MonoOxidation;MonoOxidation;DiOxidation	8.92549	5.56784e-05
			jgi|Trire2|123818|estExt_fgenesh5_pg.C_270048	MF_ARGOT	31176	endo-1,4-beta-xylanase activity	Endo-1,4-beta-xylanase	GH	GH11		12	DiOxidation;Ammonia-loss (N);Ammonia-loss (N);MonoOxidation;Tryptophan oxidation to kynurenin;carbonylation unknown;Fung_O2H1Na;MonoOxidation;MonoOxidation;DiOxidation;MonoOxidation;Deamidation (R);MonoOxidation;carbonylation unknown;Quinone;Ammonia-loss (N);MonoOxidation	11.5489	3.02985e-06
			jgi|Trire2|123902|estExt_fgenesh5_pg.C_280054	MF_ARGOT	3746	translation elongation factor activity	Elongation factor 1-gamma	Other			11	MonoOxidation;Fung_O2H;2-amino-3-oxo-butanoic_acid;2-amino-3-oxo-butanoic_acid;Fung_O2H;carbonylation unknown;Quinone;MonoOxidation;MonoOxidation;Tyrosine oxidation to 2-aminotyrosine;Decarboxylation;DiOxidation;Tryptophan oxidation to oxolactone;MonoOxidation;DiOxidation;TriOxidation	8.99012	7.65288e-05
			jgi|Trire2|77336|estExt_GeneWisePlus.C_80021	MF_ARGOT	3994	aconitate hydratase activity	Aconitate hydratase mitochondrial	Other			10	MonoOxidation;MonoOxidation;Tyrosine oxidation to 2-aminotyrosine;Carbamidomethylation;TriOxidation;MonoOxidation;Fung_O5H1Na;carbonylation unknown;MonoOxidation;MonoOxidation;MonoOxidation;Decarboxylation;TriOxidation;Lysine oxidation to aminoadipic semialdehyde	8.29796	1.98289e-05
			jgi|Trire2|120312|estExt_fgenesh5_pg.C_30013	MF_ARGOT	30248	cellulose binding	Endoglucanase EG-II	GH	GH5		10	Homocysteic acid;DiOxidation;2-amino-3-oxo-butanoic_acid;Fung_O3H;Pyrrolidone from Proline;MonoOxidation;Fung_O2H1Na;2-amino-3-oxo-butanoic_acid;Fung_2HN2H1Na;Tryptophan oxidation to kynurenin;Homocysteic acid;2-amino-3-oxo-butanoic_acid;Fung_O1H;2-amino-3-oxo-butanoic_acid;Pyrrolidone from Proline;MonoOxidation;MonoOxidation	11.9285	0.000480541
			jgi|Trire2|121298|estExt_fgenesh5_pg.C_70028	MF_ARGOT	8863	formate dehydrogenase (NAD+) activity	Formate dehydrogenase	Oxidoreductase	Stress response		10	MonoOxidation;MonoOxidation;2-amino-3-oxo-butanoic_acid;DiOxidation;His->aspartylurea;DiOxidation;MonoOxidation;MonoOxidation;Methionine replacement by azido homoalanine;DiOxidation;2-amino-3-oxo-butanoic_acid;DiOxidation;His->aspartylurea;Tryptophan oxidation to kynurenin;MonoOxidation;DiOxidation	9.58434	0.000137416
			jgi|Trire2|79324|estExt_GeneWisePlus.C_130258	MF_ARGOT	50662	coenzyme binding	Nucleoside-diphosphate-sugar epimerase	Other			10	DiOxidation;His->aspartylurea;MonoOxidation;Tryptophan oxidation to kynurenin;Homocysteic acid;DiOxidation;His->aspartylurea;Tyrosine oxidation to 2-aminotyrosine;Dihydroxy-N-formylkynurenine;Ammonia-loss (N);Fung_O1H;MonoOxidation;MonoOxidation;2-amino-3-oxo-butanoic_acid;Quinone;2-amino-3-oxo-butanoic_acid;Deoxy	10.2762	3.23422e-05
			jgi|Trire2|47221|estExt_Genewise1.C_70256	MF_ARGOT	4550	nucleoside diphosphate kinase activity	Nucleoside diphosphate kinase	Other			10	TriOxidation;Tryptophan oxidation to kynurenin;Deoxy;2-amino-3-oxo-butanoic_acid;Fung_O2H2Na;Decarboxylation;carbonylation unknown;MonoOxidation;MonoOxidation;MonoOxidation;DiOxidation;Carbamidomethylation;MonoOxidation	7.19238	0.000224456
			jgi|Trire2|123729|estExt_fgenesh5_pg.C_250141	MF_ARGOT	30060	L-malate dehydrogenase activity	Malate dehydrogenase	Oxidoreductase	TCA and other cycles		10	MonoOxidation;MonoOxidation;MonoOxidation;DiOxidation;MonoOxidation;DiOxidation;MonoOxidation;DiOxidation;His->aspartylurea;MonoOxidation;MonoOxidation	8.07355	8.13396e-05
			jgi|Trire2|123026|estExt_fgenesh5_pg.C_170136	MF_ARGOT	4801	sedoheptulose-7-phosphate:D-glyceraldehyde-3-phosphate glyceronetransferase activity	Sedoheptulose-7-phosphate:D-glyceraldehyde-3-phosphate transaldolase	Other			9	Lysine oxidation to aminoadipic semialdehyde;Deoxy;MonoOxidation;Lysine oxidation to aminoadipic semialdehyde;Deoxy;MonoOxidation;Lysine oxidation to aminoadipic semialdehyde;Deoxy;MonoOxidation;MonoOxidation;Fung_O2H1Na;2-amino-3-oxo-butanoic_acid;MonoOxidation	6.54314	0.000175241
			jgi|Trire2|73623|estExt_GeneWisePlus.C_10254	MF_ARGOT	71949	FAD binding	FAD-dependent monooxygenase sorC	Oxidoreductase	Stress response		9	TriOxidation;TriOxidation;MonoOxidation;Dehydroalanine (C);DiOxidation;Methionine replacement by azido homoalanine;MonoOxidation;Tryptophan oxidation to kynurenin;His->aspartylurea;Deoxy;MonoOxidation	6.79632	4.51583e-05
			jgi|Trire2|121989|estExt_fgenesh5_pg.C_100051	UNKNOWN		UNKNOWN	Oxalate decarboxylase OxdC	Other			9	MonoOxidation;MonoOxidation;Fung_2HN1H;carbonylation unknown;Ammonia-loss (N);carbonylation unknown;Deamidation (R);His->aspartylurea;DiOxidation;MonoOxidation;MonoOxidation;MonoOxidation	7.27348	0.000108182
			jgi|Trire2|21668|estExt_fgenesh1_pm.C_30227	MF_ARGOT	8236	serine-type peptidase activity	Secreted dipeptidyl-peptidase V	Peptidase			9	His->aspartylurea;DiOxidation;Methionine replacement by azido homoalanine;DiOxidation;MonoOxidation;Dehydroalanine (C);DiOxidation;MonoOxidation;MonoOxidation;MonoOxidation;MonoOxidation;DiOxidation	9.45134	2.38894e-05
		AEM Pathways for Extracellular Fenton Chemistry in the Brown Rot Basidiomycete Gloeophyllum trabeum	jgi|Trire2|77373|estExt_GeneWisePlus.C_80078	MF_ARGOT	4148	dihydrolipoyl dehydrogenase activity	Dihydrolipoamide dehydrogenase	Oxidoreductase	Other		9	Ammonia-loss (N);TriOxidation;MonoOxidation;MonoOxidation;MonoOxidation;2-amino-3-oxo-butanoic_acid;Fung_O1H;MonoOxidation;MonoOxidation;MonoOxidation;DiOxidation	8.18741	0.000159883
			jgi|Trire2|121475|estExt_fgenesh5_pg.C_70445	MF_ARGOT	3824	catalytic activity	Duf1680 domain containing protein (Fragment)	Hypothetical protein			8	MonoOxidation;MonoOxidation;MonoOxidation;2-amino-3-oxo-butanoic_acid;MonoOxidation;MonoOxidation;MonoOxidation;MonoOxidation;Fung_O1H;MonoOxidation	7.59843	0.000211387
			jgi|Trire2|82662|estExt_GeneWisePlus.C_540005	BP_ARGOT	9405	pathogenesis	Eliciting plant response	Other			8	Carbamidomethylation;MonoOxidation;His->aspartylurea;DiOxidation;2-amino-3-oxo-butanoic_acid;MonoOxidation;2-amino-3-oxo-butanoic_acid;Deoxy;MonoOxidation;Dehydroalanine (C);Tryptophan oxidation to oxolactone;Tryptophan oxidation to kynurenin	7.284	0.000483276
			jgi|Trire2|82235|estExt_GeneWisePlus.C_330081	MF_ARGOT	30246	carbohydrate binding	Maltase-glucoamylase sucrase-isomaltase lysosomal acid alpha-glucosidase	GH			8	DiOxidation;His->aspartylurea;MonoOxidation;MonoOxidation;MonoOxidation;MonoOxidation;MonoOxidation;MonoOxidation;TriOxidation;Methionine replacement by azido homoalanine	11.3987	3.67906e-06
			jgi|Trire2|81070|estExt_GeneWisePlus.C_220116	MF_ARGOT	4177	aminopeptidase activity	Peptide hydrolase	Peptidase			8	MonoOxidation;DiOxidation;DiOxidation;MonoOxidation;Quinone;carbonylation unknown;MonoOxidation;MonoOxidation;MonoOxidation	8.30255	0.00213587
			jgi|Trire2|48178|estExt_Genewise1.C_90464	MF_ARGOT	16491		UDP-galactopyranose mutase	Other			8	MonoOxidation;MonoOxidation;MonoOxidation;MonoOxidation;MonoOxidation;MonoOxidation;MonoOxidation;MonoOxidation	7.61969	0.000132248
			jgi|Trire2|4117|fgenesh1_pm.C_scaffold_10000095	MF_ARGOT	4043	L-aminoadipate-semialdehyde dehydrogenase activity	Large subunit of L-aminoadipate-semialdehyde dehydrogenase	Oxidoreductase	K biosynthesis		8	MonoOxidation;MonoOxidation;DiOxidation;MonoOxidation;MonoOxidation;TriOxidation;MonoOxidation;DiOxidation;TriOxidation	8.05792	4.51371e-05
			jgi|Trire2|53567|e_gw1.1.494.1	MF_ARGOT	4362	glutathione-disulfide reductase activity	Glutathione reductase	Oxidoreductase	Stress response		8	Deamidation (R);Deamidation (R);MonoOxidation;DiOxidation;Pyrrolidone from Proline;Homocysteic acid;MonoOxidation;DiOxidation;DiOxidation;MonoOxidation;MonoOxidation	7.33313	0.000423766
			jgi|Trire2|73638|estExt_GeneWisePlus.C_10269	MF_ARGOT	30248	cellulose binding	Fungal cellulose binding domain-containing protein	GH			7	His->aspartylurea;DiOxidation;TriOxidation;Methionine replacement by azido homoalanine;Fung_O1H;MonoOxidation;Fung_O5H;Pyrrolidone from Proline;carbonylation unknown;Quinone;TriOxidation;Decarboxylation	13.3137	0.000280835
			jgi|Trire2|66792|e_gw1.19.77.1	MF_ARGOT	4553	hydrolase activity, hydrolyzing O-glycosyl compounds	Gpi-anchored cell wall beta-endoglucanase	GH	GH17		7	Tryptophan oxidation to kynurenin;Carbonylation_D;Fung_O3H;MonoOxidation;MonoOxidation;MonoOxidation;Decarboxylation;Tyrosine oxidation to 2-aminotyrosine;MonoOxidation;Dihydroxy-N-formylkynurenine;Decarboxylation;Tryptophan oxidation to hydroxykynurenin	7.84767	0.000248756
			jgi|Trire2|43286|gw1.5.938.1	UNKNOWN		UNKNOWN	UNKNOWN	Hypothetical protein			7	MonoOxidation;Tryptophan oxidation to kynurenin;MonoOxidation;MonoOxidation;MonoOxidation;MonoOxidation;DiOxidation;His->aspartylurea	7.73888	0.000277298
[truncated: 261 more rows]

## Sheet: T.versicolor OxiPTM_peptide
Total Peptides		Increased Oxidized Peptides	Type	GO_id	func_desc	Annotation	Protein	Accession	Peptide	PTM 1	PTM 2	PTM 3	AA1	AA2	AA3	Quality	Significance	log2FC	pvalue		*Positive Log2FC values represent an increase after treatment
[truncated: 1,497 more rows]

## Sheet: T.versicolor OxiPTM_protein
Total Proteins		Proteins with at least 1 More Oxidized Peptides	Protein	Type	GO_id	func_desc	Annotation	Category	Function	Subcategory	IncreasedPeptide_Count	Modifications	Largest_log2FC	Best_pvalue
[truncated: 280 more rows]

[truncated: 2 more sheets: R.placenta OxiPTM_peptide, R.placenta OxiPTM_protein]
